# Supplementary material for: Association between oxidative balance score and rheumatoid arthritis in female: a cross-sectional study
Source: BMC Womens Health. 2024 Apr 6;24:225. doi: 10.1186/s12905-024-03066-3 (PMC10998364; doi:10.1186/s12905-024-03066-3)
Supplement: Supplementary file 2 — Supplementary Material 2. [file 12905_2024_3066_MOESM2_ESM.xlsx]

## Sheet: 原始数据+高血压糖尿病 - 07-18 - 女 用于补充材料
Association between oxidative balance score and rheumatoid arthritis in female: a cross-sectional study Supplementary Material 2: Original data of OBS, RA and covariates
SEQN	DR1TKCAL	DR1TFIBE	DR1TTFAT	DR1TATOC	DR1TACAR	DR1TBCAR	DR1TVB2	DR1TNIAC	DR1TVB6	DR1TFOLA	DR1TVB12	DR1TVC	DR1TCALC	DR1TMAGN	DR1TIRON	DR1TZINC	DR1TCOPP	DR1TSELE	DR1TALCO	DR2TKCAL	DR2TFIBE	DR2TTFAT	DR2TATOC	DR2TACAR	DR2TBCAR	DR2TVB2	DR2TNIAC	DR2TVB6	DR2TFOLA	DR2TVB12	DR2TVC	DR2TCALC	DR2TMAGN	DR2TIRON	DR2TZINC	DR2TCOPP	DR2TSELE	DR2TALCO	PAQ605	PAQ610	PAD615	PAQ620	PAQ625	PAD630	PAQ635	PAQ640	PAD645	PAQ650	PAQ655
41475	1598	10	65.64	4	0	476	2.293	14.013	1.076	366	3.59	31.6	703	244	12.59	9.5	1.055	113.6	0	1459	16.7	59.69	5.49	126	1081	2.121	20.616	1.54	246	4.61	40	644	277	14.01	13.51	1.139	77.5	0	2	#NULL!	#NULL!	2	#NULL!	#NULL!	2	#NULL!	#NULL!	2	#NULL!
41476	2093	14.4	82.47	10.48	308	4421	2.687	14.287	1.624	463	5.85	136.4	1313	265	10.1	10.52	1.283	87	0	1351	13.2	33.11	4.03	2107	5770	1.981	7.899	1.342	236	3.87	73.8	1087	212	5.89	7.04	1.307	57.2	0	#NULL!	#NULL!	#NULL!	#NULL!	#NULL!	#NULL!	#NULL!	#NULL!	#NULL!	#NULL!	#NULL!
41478	1148	10.7	40.25	2.69	23	343	1.567	12.256	1.204	210	3.25	153.3	856	175	10.92	6.38	0.625	51.6	0	#NULL!	#NULL!	#NULL!	#NULL!	#NULL!	#NULL!	#NULL!	#NULL!	#NULL!	#NULL!	#NULL!	#NULL!	#NULL!	#NULL!	#NULL!	#NULL!	#NULL!	#NULL!	#NULL!	#NULL!	#NULL!	#NULL!	#NULL!	#NULL!	#NULL!	#NULL!	#NULL!	#NULL!	#NULL!	#NULL!
41485	1308	5.5	62.96	3.31	41	228	0.799	14.043	0.877	151	4.01	5.6	405	103	9.12	9.8	0.511	51.6	0	1810	13.5	95	7.7	56	267	1.59	11.027	0.979	275	3.72	32.2	783	203	9.3	8.82	0.968	70.5	0	2	#NULL!	#NULL!	1	4	480	2	#NULL!	#NULL!	2	#NULL!
41486	1547	17	42.56	11.54	4	462	1.534	11.514	1.171	290	2.48	194.1	935	261	10.43	8.02	1.261	62.6	0	1624	34.2	36.37	7.31	405	1887	1.189	11.975	1.248	391	0.39	392.4	864	366	11.57	6.88	1.684	78.3	0	2	#NULL!	#NULL!	2	#NULL!	#NULL!	2	#NULL!	#NULL!	2	#NULL!
41489	2091	19.5	90.96	8.57	1104	3775	2.022	35.811	2.125	414	4.88	108.2	1022	285	15.14	14.32	1.309	119.5	0	1558	12.3	51.69	4.98	35	286	1.268	8.433	0.8	221	2.35	72.7	731	216	7.71	3.68	0.799	56.4	0	2	#NULL!	#NULL!	2	#NULL!	#NULL!	2	#NULL!	#NULL!	2	#NULL!
41490	1411	18.6	66.42	13.8	114	2838	1.545	15.28	1.523	352	1.59	209.3	842	234	10.94	7.13	1.309	40.2	3	1636	19.8	47.43	6.33	254	1561	1.957	12.785	1.149	379	3.48	186.5	735	240	10.17	5.51	1.025	81.8	0	2	#NULL!	#NULL!	2	#NULL!	#NULL!	2	#NULL!	#NULL!	2	#NULL!
41491	2220	9.4	70.86	3.53	29	275	3.106	21.313	1.882	345	7.22	48.6	1763	217	13.88	11.98	0.753	76.1	0	2317	21.2	57.12	3.07	388	404	2.685	22.759	2.1	472	5.02	31.3	1028	272	14.76	9.98	1.229	126.8	0	#NULL!	#NULL!	#NULL!	#NULL!	#NULL!	#NULL!	#NULL!	#NULL!	#NULL!	#NULL!	#NULL!
41493	1680	14.2	59.74	3.14	0	332	2.735	29.038	1.753	846	4.94	20.4	826	307	28.2	16.81	1.318	111.4	0	2379	29.7	87.2	7.91	106	1659	3.7	34.99	2.79	638	8.59	45.8	1272	368	26.81	15.27	1.572	116.4	0	2	#NULL!	#NULL!	2	#NULL!	#NULL!	1	7	10	2	#NULL!
41496	710	4.6	29.04	2.87	0	7	0.637	9.891	1.046	56	0.48	26.4	74	102	2.85	5.24	0.585	27.7	0	649	9.3	20.66	1.99	12	368	0.385	7.928	0.829	80	1.12	40	189	100	3.9	2.65	0.82	16.6	0	2	#NULL!	#NULL!	2	#NULL!	#NULL!	2	#NULL!	#NULL!	2	#NULL!
41497	1864	9.6	72.13	3.01	1629	3726	2.8	18.489	1.485	331	6.61	16.1	1759	264	12.61	10.55	1.064	90	0	2141	15.5	73.51	3.48	25	160	2.327	16.394	1.12	493	4.68	41	911	247	12.67	9.06	1.036	133.9	0	#NULL!	#NULL!	#NULL!	#NULL!	#NULL!	#NULL!	#NULL!	#NULL!	#NULL!	#NULL!	#NULL!
41499	2003	23.7	27.33	5.2	347	1132	1.548	18.01	1.901	353	3.16	337.1	2206	351	11.2	9.94	1.277	77	0	1748	8.5	73.82	3.93	28	384	1.562	20.297	1.414	316	5.44	109.8	1997	237	9.7	11.28	0.744	118.3	0	2	#NULL!	#NULL!	2	#NULL!	#NULL!	1	5	10	2	#NULL!
41500	873	2.6	36.5	1.54	28	110	1.553	5.655	0.677	170	3.18	115.9	1703	136	3.3	4.48	0.534	43.4	0	823	13.7	41.93	2.52	5	62	1.955	23.109	0.752	194	1	23.6	313	151	12.15	6.32	2.714	80.5	0	2	#NULL!	#NULL!	1	5	120	2	#NULL!	#NULL!	1	5
41507	2054	11	80.57	3.84	118	340	1.866	18.305	0.839	256	4.3	101	956	203	11.02	7.12	1.104	127	0	#NULL!	#NULL!	#NULL!	#NULL!	#NULL!	#NULL!	#NULL!	#NULL!	#NULL!	#NULL!	#NULL!	#NULL!	#NULL!	#NULL!	#NULL!	#NULL!	#NULL!	#NULL!	#NULL!	#NULL!	#NULL!	#NULL!	#NULL!	#NULL!	#NULL!	#NULL!	#NULL!	#NULL!	#NULL!	#NULL!
41510	3233	17.8	108.21	6.95	19	632	2.368	25.79	0.996	478	4.87	10.3	1179	238	19.33	13.26	1.268	174.9	18.6	1002	5.1	16.89	1.09	61	153	0.568	8.158	0.357	246	0.99	46	329	92	10.48	4.97	0.438	38.7	0	1	5	10	1	5	180	2	#NULL!	#NULL!	2	#NULL!
41512	1616	11.9	67.79	5.21	4	144	2.106	17.121	1.405	249	3.45	27.2	993	294	11.87	9.98	1.387	71.2	0	952	3.8	51.57	4.57	12	2460	3.307	15.775	1.12	837	19.6	30.3	250	135	16.66	6.14	1.193	108.1	0	2	#NULL!	#NULL!	2	#NULL!	#NULL!	2	#NULL!	#NULL!	2	#NULL!
41513	#NULL!	#NULL!	#NULL!	#NULL!	#NULL!	#NULL!	#NULL!	#NULL!	#NULL!	#NULL!	#NULL!	#NULL!	#NULL!	#NULL!	#NULL!	#NULL!	#NULL!	#NULL!	#NULL!	#NULL!	#NULL!	#NULL!	#NULL!	#NULL!	#NULL!	#NULL!	#NULL!	#NULL!	#NULL!	#NULL!	#NULL!	#NULL!	#NULL!	#NULL!	#NULL!	#NULL!	#NULL!	#NULL!	2	#NULL!	#NULL!	2	#NULL!	#NULL!	2	#NULL!	#NULL!	2	#NULL!
41515	1310	5.6	41.79	2.18	10	212	2.051	30.709	2.395	262	4.48	10.5	847	172	7.24	6.86	0.64	102.6	0	#NULL!	#NULL!	#NULL!	#NULL!	#NULL!	#NULL!	#NULL!	#NULL!	#NULL!	#NULL!	#NULL!	#NULL!	#NULL!	#NULL!	#NULL!	#NULL!	#NULL!	#NULL!	#NULL!	#NULL!	#NULL!	#NULL!	#NULL!	#NULL!	#NULL!	#NULL!	#NULL!	#NULL!	#NULL!	#NULL!
41516	1605	10	81.6	11.78	5	1138	1.825	22.145	1.698	284	5.31	10.6	628	237	11.12	9.92	1.768	140.8	0	1869	14.4	104.59	21.25	0	2880	1.758	14.979	4.338	260	10.53	73.8	422	199	9.98	5.08	1.205	42.2	0	2	#NULL!	#NULL!	2	#NULL!	#NULL!	2	#NULL!	#NULL!	2	#NULL!
41520	2878	38.3	93.66	8.07	118	524	4.555	33.534	4.629	627	12.16	155.4	1934	430	25.17	13.77	1.541	92.3	0	2892	25.6	148.92	8.74	55	772	3.229	34.761	2.839	594	8.84	146.9	1334	347	22.57	18.13	2.393	187.2	0	#NULL!	#NULL!	#NULL!	#NULL!	#NULL!	#NULL!	#NULL!	#NULL!	#NULL!	#NULL!	#NULL!
41521	905	14.6	14.52	1.61	232	1033	1.025	11.302	1.113	118	0.52	440.7	529	135	19.44	3.01	0.536	20.3	0	1659	9.5	85.74	4.46	144	487	2.099	22.729	1.766	139	4.75	67.5	686	179	12.87	8.09	0.76	49.9	0	#NULL!	#NULL!	#NULL!	#NULL!	#NULL!	#NULL!	#NULL!	#NULL!	#NULL!	#NULL!	#NULL!
41524	1863	17.6	67.52	12.77	47	126	1.756	19.752	1.591	308	4.2	13.7	429	366	14.79	15.39	1.202	90.5	34.3	1649	18.1	72.96	12.96	1192	5538	2.441	14.352	1.81	237	6.23	51.6	989	334	13.6	14.73	1.267	87.6	21.8	2	#NULL!	#NULL!	2	#NULL!	#NULL!	2	#NULL!	#NULL!	2	#NULL!
41526	1601	14.2	71.7	5.24	43	200	1.499	9.036	0.588	157	2.24	84.5	808	210	14.48	6.94	0.698	53	0	1425	18.9	32.86	11.9	1476	7155	1.712	19.701	1.585	625	9.27	98.4	954	427	15.05	9.7	1.955	120.6	10.6	2	#NULL!	#NULL!	2	#NULL!	#NULL!	2	#NULL!	#NULL!	2	#NULL!
41530	#NULL!	#NULL!	#NULL!	#NULL!	#NULL!	#NULL!	#NULL!	#NULL!	#NULL!	#NULL!	#NULL!	#NULL!	#NULL!	#NULL!	#NULL!	#NULL!	#NULL!	#NULL!	#NULL!	#NULL!	#NULL!	#NULL!	#NULL!	#NULL!	#NULL!	#NULL!	#NULL!	#NULL!	#NULL!	#NULL!	#NULL!	#NULL!	#NULL!	#NULL!	#NULL!	#NULL!	#NULL!	#NULL!	2	#NULL!	#NULL!	2	#NULL!	#NULL!	1	1	10	2	#NULL!
41533	1491	10.7	45.64	1.55	25	314	1.559	12.35	0.964	181	4.17	57.9	762	160	8.89	8.2	0.905	57.6	0	1680	31.6	43.62	3.54	213	706	1.915	15.567	2.329	218	4.37	126.7	1041	302	11.64	10.47	1.405	50	0	#NULL!	#NULL!	#NULL!	#NULL!	#NULL!	#NULL!	#NULL!	#NULL!	#NULL!	#NULL!	#NULL!
41534	2818	26	129.22	10.77	60	1027	1.918	20.096	2.631	402	2.56	71.3	1211	337	13.83	11.81	1.464	103.6	0	2324	9.2	92.73	6.81	7	363	1.421	20.026	0.864	438	3.15	33	956	152	11.54	8.6	0.791	124.7	0	2	#NULL!	#NULL!	2	#NULL!	#NULL!	1	4	45	2	#NULL!
41535	615	0.3	33.18	6.13	0	0	0.914	6.421	0.404	93	1.5	57.8	495	48	10.91	4.6	0.626	13.8	0	497	0.3	26.56	4.92	0	0	0.735	5.167	0.338	75	1.2	47.4	396	40	8.74	3.68	0.503	11.1	0	#NULL!	#NULL!	#NULL!	#NULL!	#NULL!	#NULL!	#NULL!	#NULL!	#NULL!	#NULL!	#NULL!
41536	2195	9.7	61.17	3.72	17	169	1.566	11.437	0.712	305	1.75	0.7	813	241	10.69	8.65	0.871	112.6	0	2026	7.4	64.54	3.56	0	117	1.069	18.7	1.519	188	2.15	12.3	459	175	7.88	5.59	0.893	85.8	0	2	#NULL!	#NULL!	2	#NULL!	#NULL!	2	#NULL!	#NULL!	2	#NULL!
41537	1706	6.3	68.03	1.81	11	227	1.003	14.951	0.932	192	4.36	10	476	110	9.69	9.93	0.6	65.6	0	1754	5.1	73.62	2.51	1783	6288	4.365	33.891	3.756	516	15.53	49.8	1450	227	25.7	11.2	0.747	94.3	0	2	#NULL!	#NULL!	2	#NULL!	#NULL!	1	5	30	1	5
41541	2332	9.3	126	8.07	65	774	2.783	21.209	1.49	447	6.11	15	1513	270	14.74	14.03	0.929	93.9	0	1131	9.3	36.64	6.91	248	1544	1.173	24.732	1.656	218	2.53	44.1	202	181	9.74	9.91	0.874	117.5	0	2	#NULL!	#NULL!	2	#NULL!	#NULL!	2	#NULL!	#NULL!	2	#NULL!
41542	988	9.5	41.82	3.21	65	261	1.128	7.974	0.632	120	0.74	22.9	140	98	4.01	2.68	0.599	27.9	0	1307	19.4	35.81	2.66	56	4113	2.051	31.651	3.497	359	4.6	146.2	421	279	14.34	6.79	1.281	52.2	0	2	#NULL!	#NULL!	2	#NULL!	#NULL!	2	#NULL!	#NULL!	2	#NULL!
41543	#NULL!	#NULL!	#NULL!	#NULL!	#NULL!	#NULL!	#NULL!	#NULL!	#NULL!	#NULL!	#NULL!	#NULL!	#NULL!	#NULL!	#NULL!	#NULL!	#NULL!	#NULL!	#NULL!	#NULL!	#NULL!	#NULL!	#NULL!	#NULL!	#NULL!	#NULL!	#NULL!	#NULL!	#NULL!	#NULL!	#NULL!	#NULL!	#NULL!	#NULL!	#NULL!	#NULL!	#NULL!	#NULL!	#NULL!	#NULL!	#NULL!	#NULL!	#NULL!	#NULL!	#NULL!	#NULL!	#NULL!	#NULL!	#NULL!
41544	#NULL!	#NULL!	#NULL!	#NULL!	#NULL!	#NULL!	#NULL!	#NULL!	#NULL!	#NULL!	#NULL!	#NULL!	#NULL!	#NULL!	#NULL!	#NULL!	#NULL!	#NULL!	#NULL!	#NULL!	#NULL!	#NULL!	#NULL!	#NULL!	#NULL!	#NULL!	#NULL!	#NULL!	#NULL!	#NULL!	#NULL!	#NULL!	#NULL!	#NULL!	#NULL!	#NULL!	#NULL!	#NULL!	2	#NULL!	#NULL!	2	#NULL!	#NULL!	2	#NULL!	#NULL!	2	#NULL!
41545	1198	7.6	45.3	2.28	5	148	1.118	11.845	0.714	162	2.54	10.5	743	178	6.25	5.37	0.784	62.9	0	996	23.2	38.39	2.88	3	68	0.612	11.641	1.168	215	3.72	18.9	316	209	9.17	11.23	0.86	58.7	0	2	#NULL!	#NULL!	2	#NULL!	#NULL!	1	7	20	2	#NULL!
41546	1906	22.5	38.21	4.15	169	1582	2.127	37.747	2.339	333	2.66	72.5	967	379	15.27	9.74	1.716	120.9	0	1876	22	68.44	7.66	521	2971	2.518	22.712	1.664	392	5.2	184.3	1437	353	11.24	13.92	1.405	120.3	0	2	#NULL!	#NULL!	2	#NULL!	#NULL!	1	3	30	2	#NULL!
41548	2482	13	103.42	6.89	701	2290	2.742	16.929	1.473	331	6.74	23.5	1264	295	12.94	12.21	1.798	138.2	0	#NULL!	#NULL!	#NULL!	#NULL!	#NULL!	#NULL!	#NULL!	#NULL!	#NULL!	#NULL!	#NULL!	#NULL!	#NULL!	#NULL!	#NULL!	#NULL!	#NULL!	#NULL!	#NULL!	1	4	120	1	5	240	1	2	90	2	#NULL!
41549	2162	14.3	75.65	6.26	9	487	1.839	19.353	0.829	452	2.12	19.9	1033	225	17.49	11.35	1.011	154.5	0	1198	8.2	34.51	2.11	68	97	1.527	11.539	1.634	207	3.62	24.5	570	194	6.82	8.81	0.672	74.9	0	1	2	60	1	2	180	1	1	60	1	7
41553	3053	6.8	61.89	1.99	6	74	1.676	16.54	1.22	228	4.7	87.4	844	166	13.87	7.77	0.891	43.4	0	#NULL!	#NULL!	#NULL!	#NULL!	#NULL!	#NULL!	#NULL!	#NULL!	#NULL!	#NULL!	#NULL!	#NULL!	#NULL!	#NULL!	#NULL!	#NULL!	#NULL!	#NULL!	#NULL!	2	#NULL!	#NULL!	2	#NULL!	#NULL!	1	7	45	1	4
41555	1429	4.2	55.36	8.94	2	153	1.651	17.614	1.148	317	2.86	22.8	709	235	10.8	9.24	1.454	70.7	0	1072	5.8	54.38	3.72	5	89	0.806	16.817	1.144	179	1.12	18.1	276	135	5.77	3.06	0.635	62.8	0	2	#NULL!	#NULL!	2	#NULL!	#NULL!	2	#NULL!	#NULL!	2	#NULL!
41557	#NULL!	#NULL!	#NULL!	#NULL!	#NULL!	#NULL!	#NULL!	#NULL!	#NULL!	#NULL!	#NULL!	#NULL!	#NULL!	#NULL!	#NULL!	#NULL!	#NULL!	#NULL!	#NULL!	#NULL!	#NULL!	#NULL!	#NULL!	#NULL!	#NULL!	#NULL!	#NULL!	#NULL!	#NULL!	#NULL!	#NULL!	#NULL!	#NULL!	#NULL!	#NULL!	#NULL!	#NULL!	#NULL!	2	#NULL!	#NULL!	1	2	60	2	#NULL!	#NULL!	2	#NULL!
41558	1785	5.9	67.46	3.14	2	303	1.058	15.06	1.127	244	4.87	7.7	344	171	11.34	11.21	0.899	75	18.7	1507	12.7	38.72	7.09	3205	7646	0.964	13.995	1.494	387	1.49	184.7	374	189	9	5.95	0.751	45.9	0	2	#NULL!	#NULL!	1	3	180	2	#NULL!	#NULL!	2	#NULL!
41559	1256	6.2	42.63	3.69	9	96	1.807	18.461	1.26	390	4.68	11.9	771	117	13.78	10.29	0.447	50.3	0	1357	7.5	62.21	8.88	13	185	1.721	24.024	2.201	293	5.64	41.2	451	194	10.36	12.91	0.803	72.4	0	2	#NULL!	#NULL!	2	#NULL!	#NULL!	1	2	30	1	3
41560	1151	13.2	50.1	3.7	773	2596	1.838	14.58	1.366	234	5.95	76.4	1066	178	8.45	9.55	0.626	79.5	0	1046	17.6	22.45	1.31	62	314	1.617	15.719	1.956	288	3.44	84.7	873	217	8.45	8.11	0.847	43.1	0	#NULL!	#NULL!	#NULL!	#NULL!	#NULL!	#NULL!	#NULL!	#NULL!	#NULL!	#NULL!	#NULL!
41563	1336	13.4	56.71	6.17	0	984	0.652	14.734	1.048	222	1.1	69.9	324	221	5.94	4.88	0.911	53.4	15.1	#NULL!	#NULL!	#NULL!	#NULL!	#NULL!	#NULL!	#NULL!	#NULL!	#NULL!	#NULL!	#NULL!	#NULL!	#NULL!	#NULL!	#NULL!	#NULL!	#NULL!	#NULL!	#NULL!	2	#NULL!	#NULL!	1	5	120	2	#NULL!	#NULL!	2	#NULL!
41571	835	5.1	28.22	3.71	0	518	0.557	5.577	0.483	131	0.37	21.5	280	94	4.76	2.32	0.609	18.5	0	654	4.1	33.15	4.12	0	330	0.348	8.809	0.693	71	0.66	93.5	272	89	2.24	2.38	0.437	35.7	0	#NULL!	#NULL!	#NULL!	#NULL!	#NULL!	#NULL!	#NULL!	#NULL!	#NULL!	#NULL!	#NULL!
41573	2721	30.3	133.35	6.85	762	2763	2.767	23.605	2.117	438	4.68	82.4	983	444	20.16	21	2.175	119.6	0	1464	15.5	53.17	4.68	59	116	2.922	39.782	3.498	682	8.55	74.1	739	320	24.83	15.31	1.755	75.2	0	2	#NULL!	#NULL!	1	7	30	1	6	120	2	#NULL!
41577	#NULL!	#NULL!	#NULL!	#NULL!	#NULL!	#NULL!	#NULL!	#NULL!	#NULL!	#NULL!	#NULL!	#NULL!	#NULL!	#NULL!	#NULL!	#NULL!	#NULL!	#NULL!	#NULL!	#NULL!	#NULL!	#NULL!	#NULL!	#NULL!	#NULL!	#NULL!	#NULL!	#NULL!	#NULL!	#NULL!	#NULL!	#NULL!	#NULL!	#NULL!	#NULL!	#NULL!	#NULL!	#NULL!	2	#NULL!	#NULL!	1	5	45	2	#NULL!	#NULL!	2	#NULL!
41578	1060	12.7	26.63	3.62	981	3045	1.336	15.817	1.525	178	4.73	60	679	211	7.43	10.4	0.792	76.2	31.2	1458	11.1	55.01	6.3	16	1088	1.657	17.865	1.304	369	5.2	72.2	522	199	8.45	9.77	0.861	78.3	43.6	2	#NULL!	#NULL!	1	2	60	2	#NULL!	#NULL!	2	#NULL!
41579	1702	16.6	54.96	16.85	3391	9666	2.557	34.311	2.951	620	6.79	72.6	622	216	21.93	17.21	0.832	59.5	0	1604	24.8	54.54	22.1	2111	6243	2.602	30.354	3.885	667	8.33	125.7	702	295	24.32	19.4	1.042	26.6	0	2	#NULL!	#NULL!	2	#NULL!	#NULL!	2	#NULL!	#NULL!	1	3
41580	#NULL!	#NULL!	#NULL!	#NULL!	#NULL!	#NULL!	#NULL!	#NULL!	#NULL!	#NULL!	#NULL!	#NULL!	#NULL!	#NULL!	#NULL!	#NULL!	#NULL!	#NULL!	#NULL!	#NULL!	#NULL!	#NULL!	#NULL!	#NULL!	#NULL!	#NULL!	#NULL!	#NULL!	#NULL!	#NULL!	#NULL!	#NULL!	#NULL!	#NULL!	#NULL!	#NULL!	#NULL!	#NULL!	#NULL!	#NULL!	#NULL!	#NULL!	#NULL!	#NULL!	#NULL!	#NULL!	#NULL!	#NULL!	#NULL!
41582	1533	9.2	62.03	2.98	5	104	1.371	12.188	0.994	184	3.22	41.2	615	125	8.47	6.54	0.506	64.1	0	1003	6.2	33.92	2.3	7	196	1.495	12.514	1.067	286	3.92	149.6	633	105	11.11	4.94	0.443	42.1	0	#NULL!	#NULL!	#NULL!	#NULL!	#NULL!	#NULL!	#NULL!	#NULL!	#NULL!	#NULL!	#NULL!
41583	1152	14.9	40.86	5.13	2887	7251	1.27	10.98	0.982	256	3.04	70.3	403	155	8.3	10.17	0.613	77.7	0	526	13	26.35	2.91	24	98	0.462	3.257	0.494	111	0.78	15.7	231	96	2.64	2.56	0.392	21.7	0	2	#NULL!	#NULL!	2	#NULL!	#NULL!	2	#NULL!	#NULL!	2	#NULL!
41584	1784	20.5	74.26	6.87	99	523	0.561	18.15	0.699	170	2.33	1.6	241	253	10.58	5.72	0.756	78.4	0	1979	11.7	70.73	5.67	64	344	1.94	30.862	1.797	392	6.37	43.6	768	189	17.76	13.66	0.751	125.9	0	1	7	120	1	3	120	1	7	120	1	7
41586	#NULL!	#NULL!	#NULL!	#NULL!	#NULL!	#NULL!	#NULL!	#NULL!	#NULL!	#NULL!	#NULL!	#NULL!	#NULL!	#NULL!	#NULL!	#NULL!	#NULL!	#NULL!	#NULL!	#NULL!	#NULL!	#NULL!	#NULL!	#NULL!	#NULL!	#NULL!	#NULL!	#NULL!	#NULL!	#NULL!	#NULL!	#NULL!	#NULL!	#NULL!	#NULL!	#NULL!	#NULL!	#NULL!	#NULL!	#NULL!	#NULL!	#NULL!	#NULL!	#NULL!	#NULL!	#NULL!	#NULL!	#NULL!	#NULL!
41587	2716	19.5	132.87	20.31	62	1656	1.336	29.403	2.918	416	5.11	216.8	636	348	16.15	12.72	2.051	115.3	0	2859	17.7	128.14	12.23	299	1830	2.207	25.41	0.963	673	3.93	22.1	908	212	17.29	9.55	1.207	182.8	0	2	#NULL!	#NULL!	2	#NULL!	#NULL!	2	#NULL!	#NULL!	2	#NULL!
41592	#NULL!	#NULL!	#NULL!	#NULL!	#NULL!	#NULL!	#NULL!	#NULL!	#NULL!	#NULL!	#NULL!	#NULL!	#NULL!	#NULL!	#NULL!	#NULL!	#NULL!	#NULL!	#NULL!	#NULL!	#NULL!	#NULL!	#NULL!	#NULL!	#NULL!	#NULL!	#NULL!	#NULL!	#NULL!	#NULL!	#NULL!	#NULL!	#NULL!	#NULL!	#NULL!	#NULL!	#NULL!	#NULL!	2	#NULL!	#NULL!	2	#NULL!	#NULL!	1	3	20	2	#NULL!
41593	1629	12.9	68.55	3.65	30	242	1.698	11.723	1.163	215	3.2	23.3	874	169	8.34	6.9	0.724	66.6	0	2374	12.3	104.36	8.38	18	721	2.542	19.908	1.44	303	8.69	204.7	1515	263	10.22	10.63	0.974	214.6	0	#NULL!	#NULL!	#NULL!	#NULL!	#NULL!	#NULL!	#NULL!	#NULL!	#NULL!	#NULL!	#NULL!
41595	1503	6.1	51.47	12.92	175	538	3.578	22.879	2.415	302	6.25	69	828	290	16.22	7.58	1.441	38.3	0	1320	11.6	53.83	7.2	2	934	2.715	25.28	2.59	279	4.9	46.2	826	186	11.82	5.57	0.634	79.9	0	2	#NULL!	#NULL!	2	#NULL!	#NULL!	1	7	60	2	#NULL!
41599	1363	23	29.33	10.22	21	437	1.922	17.668	3.157	1015	7.32	185.1	937	239	20.95	6.26	1.244	54	0	1609	25	38.38	7.38	206	1054	2.34	41.633	3.007	333	6.68	174	740	486	22.48	10.79	1.854	239.2	0	1	5	480	2	#NULL!	#NULL!	2	#NULL!	#NULL!	2	#NULL!
41603	1662	20.5	22.49	2.46	25	562	1.376	10.4	1.238	221	0.29	170	277	218	10.78	4.57	1.023	90.8	0	2040	13.7	55.64	5.3	0	450	2.627	29.039	3.057	470	8.46	37	806	169	16.64	9.23	0.7	61.5	0	#NULL!	#NULL!	#NULL!	#NULL!	#NULL!	#NULL!	#NULL!	#NULL!	#NULL!	#NULL!	#NULL!
41604	1496	9.2	52.22	2.78	1	401	1.343	17.056	1.682	211	4.28	46.5	562	125	12.41	7.4	0.753	52.1	0	#NULL!	#NULL!	#NULL!	#NULL!	#NULL!	#NULL!	#NULL!	#NULL!	#NULL!	#NULL!	#NULL!	#NULL!	#NULL!	#NULL!	#NULL!	#NULL!	#NULL!	#NULL!	#NULL!	#NULL!	#NULL!	#NULL!	#NULL!	#NULL!	#NULL!	#NULL!	#NULL!	#NULL!	#NULL!	#NULL!
41605	1469	9.8	63.3	9.41	51	342	2.263	17.998	3.001	602	9.94	49.5	570	195	17.69	8.99	1.061	102.8	0	1238	19.1	24.39	5.51	3374	7884	1.525	28.593	2.64	263	0.87	49.4	399	290	13.99	6.46	1.651	62.5	0	2	#NULL!	#NULL!	2	#NULL!	#NULL!	1	6	60	2	#NULL!
41607	797	8.4	39.85	3.61	122	1580	1.108	12.225	0.943	173	2.8	77.5	572	176	10.29	5.57	0.765	73.7	0	1432	7.4	40.54	2.02	522	1278	0.986	13.858	1.076	195	2.41	47.2	380	165	5.78	6.42	0.692	47	73.9	2	#NULL!	#NULL!	2	#NULL!	#NULL!	2	#NULL!	#NULL!	2	#NULL!
41608	1223	8.3	47.51	2.23	0	6	2.256	12.407	1.183	235	4.28	4.7	1243	231	9.2	6.63	0.637	62.5	0	2108	9.2	81.97	6.59	494	1576	0.971	9.964	0.594	262	2.07	17	618	137	9.22	6.26	0.763	80.3	0	2	#NULL!	#NULL!	2	#NULL!	#NULL!	2	#NULL!	#NULL!	2	#NULL!
41610	1195	15.8	32.4	4.76	1006	4046	1.478	13.955	1.706	397	1.69	241.8	1314	243	8.06	5.89	1.388	74	3.1	1630	25.9	45.42	6.81	620	1382	1.449	18.056	1.851	443	1.28	253	1084	289	8.84	6.44	1.245	75.3	0	2	#NULL!	#NULL!	2	#NULL!	#NULL!	2	#NULL!	#NULL!	2	#NULL!
41611	1805	8.9	26.05	2.27	0	32	3.555	23.913	1.388	495	7.91	8.2	1757	313	12.68	11.43	0.963	170.1	0	1384	5.3	62.77	2.75	48	330	1.887	11.128	0.819	188	3.72	26.5	1150	154	7.05	7.43	0.64	69.5	0	2	#NULL!	#NULL!	2	#NULL!	#NULL!	2	#NULL!	#NULL!	1	7
41612	969	10.4	28.4	3.59	64	393	0.76	5.616	1.063	89	2.08	31.1	265	111	3.03	2.56	0.581	19.6	4.7	1736	7.3	70.9	4.86	18	244	1.296	15.736	1.32	193	2.56	89	556	154	6.7	6.53	0.722	50.9	0	2	#NULL!	#NULL!	2	#NULL!	#NULL!	2	#NULL!	#NULL!	2	#NULL!
41614	896	10.8	39.93	3.09	12	111	1.213	10.463	0.709	232	1.72	37.7	513	206	11.25	6.28	1.045	31.9	0	2094	11.5	95.72	4.1	49	421	1.821	19.928	1.297	356	2.88	80.6	1491	256	15.47	12.48	1.129	97.3	0.1	#NULL!	#NULL!	#NULL!	#NULL!	#NULL!	#NULL!	#NULL!	#NULL!	#NULL!	#NULL!	#NULL!
41615	1484	7	54.46	6.14	41	397	0.518	13.646	0.935	138	0.61	39	277	146	6.06	3.38	0.704	46.6	0	#NULL!	#NULL!	#NULL!	#NULL!	#NULL!	#NULL!	#NULL!	#NULL!	#NULL!	#NULL!	#NULL!	#NULL!	#NULL!	#NULL!	#NULL!	#NULL!	#NULL!	#NULL!	#NULL!	2	#NULL!	#NULL!	2	#NULL!	#NULL!	1	7	360	1	5
41616	1534	10.4	51.04	3.44	58	80	2.169	21.269	2.199	288	2.88	168.7	760	247	11.98	6.79	0.835	85.6	0	1124	13.4	37.9	2.2	129	318	1.252	10.161	1.114	187	1.87	174.4	664	218	8.64	5.25	0.678	39.8	0	2	#NULL!	#NULL!	2	#NULL!	#NULL!	1	3	20	2	#NULL!
41617	#NULL!	#NULL!	#NULL!	#NULL!	#NULL!	#NULL!	#NULL!	#NULL!	#NULL!	#NULL!	#NULL!	#NULL!	#NULL!	#NULL!	#NULL!	#NULL!	#NULL!	#NULL!	#NULL!	#NULL!	#NULL!	#NULL!	#NULL!	#NULL!	#NULL!	#NULL!	#NULL!	#NULL!	#NULL!	#NULL!	#NULL!	#NULL!	#NULL!	#NULL!	#NULL!	#NULL!	#NULL!	#NULL!	2	#NULL!	#NULL!	2	#NULL!	#NULL!	2	#NULL!	#NULL!	2	#NULL!
41618	1259	15.5	35.4	5.85	76	5261	1.435	21.303	1.282	361	2.99	95.3	636	269	9.35	9.75	1.406	117.4	0	1193	16.1	44.68	5.49	2433	6548	1.193	9.994	0.76	327	1.27	36.3	344	165	8	4.69	0.941	24.6	0	2	#NULL!	#NULL!	1	4	60	2	#NULL!	#NULL!	2	#NULL!
41621	1189	5	52.81	3.97	1	104	1.032	11.679	0.735	137	1.89	146.1	598	149	3.36	3.29	0.592	30.6	0	1701	10.4	78.07	7.29	411	1150	1.942	14.088	1.601	626	4.88	81.2	982	203	15.24	11.02	0.72	54.3	0	#NULL!	#NULL!	#NULL!	#NULL!	#NULL!	#NULL!	#NULL!	#NULL!	#NULL!	#NULL!	#NULL!
41622	1717	9.6	62	2.42	0	98	1.567	18.8	1.343	298	6.01	9.6	544	154	15.13	17.93	1.043	72.4	0	2475	19.4	81.88	10.21	47	573	1.873	23.337	1.791	590	2.65	135.1	1005	269	18.33	9.5	1.412	165.5	0	2	#NULL!	#NULL!	2	#NULL!	#NULL!	2	#NULL!	#NULL!	2	#NULL!
41624	1388	20.7	45.39	6.43	1348	4632	1.539	19.325	1.71	311	4.03	110.1	549	236	12.49	13.99	1.363	96.8	0.1	1469	15.4	48.35	4.7	913	3799	1.654	11.368	1.246	264	1.98	173.7	620	242	11.52	5.78	1.167	77.3	0	2	#NULL!	#NULL!	2	#NULL!	#NULL!	2	#NULL!	#NULL!	2	#NULL!
41625	1215	7.7	55.66	2.68	13	171	1.322	11.332	0.997	135	6.38	0.6	658	183	9.38	10.97	0.611	104.5	0	1303	5.8	56.87	1.62	56	360	0.901	12.12	0.452	277	3.68	54.7	502	80	11.28	7.67	0.397	60.9	0	1	5	300	2	#NULL!	#NULL!	2	#NULL!	#NULL!	2	#NULL!
41627	1228	20.8	50.25	7.19	549	1597	1.703	21.988	2.319	589	3.87	147	564	301	17.87	11.58	1.129	39.4	0	1936	22.9	95.23	14.4	51	5115	2.143	41.221	2.83	711	7.91	62.4	826	506	20.24	12.91	1.929	134	0	2	#NULL!	#NULL!	2	#NULL!	#NULL!	1	7	15	2	#NULL!
41628	3258	14.3	99.9	9.17	338	907	2.332	17.958	1.636	456	3.71	470.5	1243	343	13.09	9.55	1.727	99.8	0	2844	8.4	122.28	6.79	32	98	2.795	14.17	0.83	371	2.73	218	683	212	12.87	7.4	1.045	75.5	0	1	2	10	1	7	60	1	3	60	2	#NULL!
41629	780	8.6	18.01	2.1	371	1049	0.629	10.482	0.674	179	1.32	14.2	361	124	5.84	4.88	0.548	55.7	0	#NULL!	#NULL!	#NULL!	#NULL!	#NULL!	#NULL!	#NULL!	#NULL!	#NULL!	#NULL!	#NULL!	#NULL!	#NULL!	#NULL!	#NULL!	#NULL!	#NULL!	#NULL!	#NULL!	2	#NULL!	#NULL!	2	#NULL!	#NULL!	2	#NULL!	#NULL!	2	#NULL!
41636	2093	25.5	77.17	9.58	135	1333	3.601	13.16	2.55	332	9.02	142.4	1858	333	9.2	9.94	1.157	73.8	0	3201	39.7	105.16	14.41	94	1738	3.845	21.973	2.424	624	7.3	367.6	2046	466	18.65	14.68	2.121	175.9	0	2	#NULL!	#NULL!	2	#NULL!	#NULL!	2	#NULL!	#NULL!	2	#NULL!
41641	1011	17.4	32.95	3.37	14	1630	1.196	24.07	1.457	223	0.74	117.7	467	246	6.77	5.76	0.823	74.5	0	782	12.4	19.72	1.55	19	830	1.032	20.659	1.02	190	0.5	130.3	533	197	4.96	3.74	0.597	56.8	0	2	#NULL!	#NULL!	2	#NULL!	#NULL!	1	7	60	2	#NULL!
41642	1960	28.3	108.91	14.81	130	1993	1.518	8.908	1.199	307	2.08	241.3	834	405	10.79	8.84	2.255	43.1	0	2058	42.6	89.48	18.07	287	5998	1.957	17.993	2.46	575	1.37	429.3	884	488	12.77	10.48	2.203	63.1	0	2	#NULL!	#NULL!	2	#NULL!	#NULL!	1	2	60	2	#NULL!
41643	2110	4.1	73.18	1.76	3	103	1.108	35.922	1.888	175	1.43	4.6	233	135	10.58	7.84	0.494	97.6	0	3829	18.7	168.31	19.2	7	624	3.207	50.033	2.355	682	5.93	18.6	1570	470	21.47	16.68	1.662	182.4	0.6	2	#NULL!	#NULL!	1	1	10	1	3	20	1	4
41644	727	1.6	26.03	2.09	0	38	0.38	5.38	0.231	63	1.27	1.2	115	42	3.85	2.95	0.28	31.8	0	1836	9.6	84.85	3.7	35	609	1.427	19.698	0.631	488	5.27	8.5	828	137	14.88	11.66	0.657	141.6	0	2	#NULL!	#NULL!	2	#NULL!	#NULL!	1	3	30	2	#NULL!
41647	#NULL!	#NULL!	#NULL!	#NULL!	#NULL!	#NULL!	#NULL!	#NULL!	#NULL!	#NULL!	#NULL!	#NULL!	#NULL!	#NULL!	#NULL!	#NULL!	#NULL!	#NULL!	#NULL!	#NULL!	#NULL!	#NULL!	#NULL!	#NULL!	#NULL!	#NULL!	#NULL!	#NULL!	#NULL!	#NULL!	#NULL!	#NULL!	#NULL!	#NULL!	#NULL!	#NULL!	#NULL!	#NULL!	#NULL!	#NULL!	#NULL!	#NULL!	#NULL!	#NULL!	#NULL!	#NULL!	#NULL!	#NULL!	#NULL!
41649	539	0	28.35	7.28	0	0	0.749	5.46	0.322	84	1.61	65.1	441	49	9.73	5.53	0.49	15.4	0	468	0	24.3	6.24	0	0	0.642	4.68	0.276	72	1.38	55.8	378	42	8.34	4.74	0.42	13.2	0	#NULL!	#NULL!	#NULL!	#NULL!	#NULL!	#NULL!	#NULL!	#NULL!	#NULL!	#NULL!	#NULL!
41650	2685	10.3	129.87	6.78	26	195	3.379	33.044	2.789	560	13.74	9.1	739	238	29.97	17.43	1.201	136.7	0	3018	19.4	165.93	13.14	23	742	5.073	37.693	3.428	694	10.18	155.7	1619	381	26.45	15.55	1.651	91.2	0	#NULL!	#NULL!	#NULL!	#NULL!	#NULL!	#NULL!	#NULL!	#NULL!	#NULL!	#NULL!	#NULL!
41651	2625	16.6	104.23	5.03	29	698	2.432	25.15	2.565	465	6.09	507.5	1384	286	16.62	15.71	1.189	82.7	0	1915	8.9	67.8	4.69	1	295	1.973	22.021	1.813	377	4.95	361.3	988	183	12.07	9.49	0.865	72.6	0	#NULL!	#NULL!	#NULL!	#NULL!	#NULL!	#NULL!	#NULL!	#NULL!	#NULL!	#NULL!	#NULL!
41652	1740	38.6	53.01	7.8	46	2077	1.286	13.225	1.444	715	0.92	286.3	1088	439	15.84	9.91	2.33	134.7	0	1732	32.2	64.4	19.06	2048	6910	1.905	17.731	1.437	480	0.92	217.2	997	452	13.42	8.35	1.953	91.5	0	2	#NULL!	#NULL!	1	4	45	1	4	45	2	#NULL!
41654	1230	17	41.4	2.46	24	1772	1.115	12.469	1.266	136	0.83	55.1	255	195	9.13	6.52	1.041	65.2	0	#NULL!	#NULL!	#NULL!	#NULL!	#NULL!	#NULL!	#NULL!	#NULL!	#NULL!	#NULL!	#NULL!	#NULL!	#NULL!	#NULL!	#NULL!	#NULL!	#NULL!	#NULL!	#NULL!	2	#NULL!	#NULL!	2	#NULL!	#NULL!	2	#NULL!	#NULL!	2	#NULL!
41655	1388	6.1	43.9	2.95	708	1816	1.194	5.882	0.765	168	2.43	49.6	1045	170	5.57	5.19	0.892	34.1	0	1532	13.9	63.27	5.66	37	1067	1.571	13.157	1.278	336	3.65	142.3	932	138	11.15	6.44	0.748	50.5	0	#NULL!	#NULL!	#NULL!	#NULL!	#NULL!	#NULL!	#NULL!	#NULL!	#NULL!	#NULL!	#NULL!
41656	2255	15.7	82.99	3.36	52	451	3.394	28.089	2.381	544	10.99	35	1362	289	32.99	14.05	1.076	84.3	0	1314	6.8	52.27	3.4	46	164	1.547	12.826	1.138	249	5.1	179.9	1595	179	10.42	13.87	0.829	94.2	0	2	#NULL!	#NULL!	2	#NULL!	#NULL!	1	5	30	1	5
41659	982	8.6	40.02	2.01	131	450	1.391	19.324	1.335	159	3.4	18.3	645	191	8.2	9.12	0.953	61.1	0	1598	7.8	70.4	3.39	24	227	1.122	26.195	1.137	175	1.64	12.2	595	146	8.31	5.19	0.635	83.9	0	2	#NULL!	#NULL!	1	2	30	2	#NULL!	#NULL!	1	3
41660	#NULL!	#NULL!	#NULL!	#NULL!	#NULL!	#NULL!	#NULL!	#NULL!	#NULL!	#NULL!	#NULL!	#NULL!	#NULL!	#NULL!	#NULL!	#NULL!	#NULL!	#NULL!	#NULL!	#NULL!	#NULL!	#NULL!	#NULL!	#NULL!	#NULL!	#NULL!	#NULL!	#NULL!	#NULL!	#NULL!	#NULL!	#NULL!	#NULL!	#NULL!	#NULL!	#NULL!	#NULL!	#NULL!	#NULL!	#NULL!	#NULL!	#NULL!	#NULL!	#NULL!	#NULL!	#NULL!	#NULL!	#NULL!	#NULL!
41661	1602	6.9	48.68	2.98	188	696	2.492	22.037	1.209	162	3.93	250.8	1345	196	16.27	7.82	0.837	83.4	0	1532	14.2	58.09	10.71	122	1329	4.081	33.866	1.462	356	31.61	144.5	852	207	33.07	8.93	6.949	94.7	0	#NULL!	#NULL!	#NULL!	#NULL!	#NULL!	#NULL!	#NULL!	#NULL!	#NULL!	#NULL!	#NULL!
41663	1250	23.9	32.8	4.7	65	602	0.726	25.087	1.508	296	0.54	324.2	416	253	7.07	6.55	0.867	59.6	0	1606	32	44.32	6.3	368	8974	1.433	15.686	2.416	340	3.89	563.1	869	323	8.44	8.87	1.789	51.7	0	2	#NULL!	#NULL!	2	#NULL!	#NULL!	2	#NULL!	#NULL!	1	3
41666	1531	7.5	51.43	3.61	0	191	1.855	20.064	1.264	301	4.15	11.7	1040	176	14.18	11.96	0.819	78.8	0	1568	8.8	33.1	2.33	0	11	1.135	12.332	0.347	455	0.73	47.4	433	172	15.1	4.99	0.786	114.8	0	2	#NULL!	#NULL!	2	#NULL!	#NULL!	1	3	20	1	4
41672	1664	27	60.16	6.72	346	1174	2.462	31.942	2.71	452	5.9	58.1	827	360	18.51	16.85	1.944	126.5	1.3	2054	21.7	77.83	3.5	109	847	2.717	30.278	3.394	482	8.72	71.7	768	291	24.69	12.3	1.289	130.8	0	2	#NULL!	#NULL!	1	7	45	2	#NULL!	#NULL!	2	#NULL!
41675	1130	4.1	36.83	1.79	41	252	1.449	12.318	0.513	146	2.59	5.5	409	109	6.32	7.68	0.442	45.3	0	946	3.5	30.57	3.78	7	168	0.602	16.782	1.285	95	1.38	5.3	161	86	4.41	2.2	0.253	62.3	0	2	#NULL!	#NULL!	2	#NULL!	#NULL!	2	#NULL!	#NULL!	2	#NULL!
41676	1165	13.5	36.46	2.11	544	1264	1.564	17.297	1.38	344	3.28	32.5	692	215	11.84	8.8	0.867	82.1	0	1568	12.9	54.18	6.37	751	2334	2.01	20.881	1.976	541	4.25	53.1	619	202	14.63	11.38	0.689	65.5	21.2	2	#NULL!	#NULL!	2	#NULL!	#NULL!	2	#NULL!	#NULL!	1	3
41681	2883	27.7	106.84	10.06	284	2365	2.656	24.955	1.614	484	2.73	66	1657	361	21.73	15.17	1.842	247.3	0	1725	16.9	54.96	5.14	341	1225	2.159	19.533	1.061	314	3.35	34.7	843	249	12.37	7.56	0.961	116.7	0	#NULL!	#NULL!	#NULL!	#NULL!	#NULL!	#NULL!	#NULL!	#NULL!	#NULL!	#NULL!	#NULL!
41682	2192	23.7	65.07	5.82	21	1008	3.897	33.56	3.741	613	13.34	57.8	927	406	39.36	24.78	1.468	78.9	21.2	1693	12.1	76.04	5.32	856	3441	1.762	49.253	2.283	300	1.85	29.3	675	253	11.73	7.85	0.768	123.6	0	2	#NULL!	#NULL!	2	#NULL!	#NULL!	2	#NULL!	#NULL!	2	#NULL!
41684	1871	11.7	84.94	5.56	24	281	3.597	26.946	2.328	392	5.42	7.8	693	197	25.69	5.27	1.016	65.4	0	3273	27	170.23	17.32	2121	6519	2.13	19.215	1.471	395	4.28	78.6	685	313	39.41	8.88	0.896	44.7	0	#NULL!	#NULL!	#NULL!	#NULL!	#NULL!	#NULL!	#NULL!	#NULL!	#NULL!	#NULL!	#NULL!
41686	1316	5.6	50.43	2.88	14	134	1.437	8.33	0.561	187	1.41	52.7	722	117	7.62	4.1	0.478	62.4	0	1143	8.7	38.02	2.16	2	245	1.384	11.744	0.645	227	1.87	11.6	608	107	9.18	4.1	0.526	43.5	0	#NULL!	#NULL!	#NULL!	#NULL!	#NULL!	#NULL!	#NULL!	#NULL!	#NULL!	#NULL!	#NULL!
41692	1050	8	34.72	2.44	1	55	1.054	4.563	0.488	78	1.91	13.7	618	142	5.43	4.54	0.759	33.4	0	1337	8.2	42.59	2.96	846	2276	2.633	18.553	1.754	386	7.19	32.6	1316	182	10.81	11.5	0.757	66.7	0	#NULL!	#NULL!	#NULL!	#NULL!	#NULL!	#NULL!	#NULL!	#NULL!	#NULL!	#NULL!	#NULL!
41694	1891	17.4	121.25	15.77	626	4676	0.823	8.158	0.821	524	2.64	99.4	238	163	11.86	9.25	0.939	37.6	0	1059	8.1	25.51	3.23	831	2527	1.237	21.761	1.013	217	0.55	51.7	168	171	8.12	5.5	0.737	75.5	0	2	#NULL!	#NULL!	2	#NULL!	#NULL!	1	2	60	2	#NULL!
41695	1424	9.7	52.62	4.83	15	574	0.831	11.355	0.47	289	1.73	14.7	254	108	9.74	5.47	0.774	78.2	0	1091	5.2	42.15	2.92	441	1215	1.656	10.401	1.049	114	4.55	16	915	145	4.98	5.36	0.627	61.7	0	#NULL!	#NULL!	#NULL!	#NULL!	#NULL!	#NULL!	#NULL!	#NULL!	#NULL!	#NULL!	#NULL!
41697	2951	27.5	145.83	9.18	800	2602	2.455	30.913	1.887	545	5.31	82.8	1055	312	19.38	16.85	1.662	149.4	0	1343	12.2	37.23	6.59	78	1189	1.587	13.722	1.058	242	4.21	104.2	775	186	8.46	5.28	0.999	114.4	0	2	#NULL!	#NULL!	2	#NULL!	#NULL!	1	4	120	1	2
41701	974	2.5	34.06	1.71	36	616	2.861	22.553	2.573	364	10.52	38.8	959	113	19.39	7.23	0.26	59.4	0	1766	21.3	51.69	6.72	1773	4391	3.771	34.78	3.03	828	12.35	39.6	1493	364	25.41	29.04	1.192	151	0	2	#NULL!	#NULL!	2	#NULL!	#NULL!	1	5	15	2	#NULL!
41702	2110	7	89.78	5.82	20	233	1.203	18.075	0.858	252	4.19	7.3	541	141	11.77	11.22	0.725	68.6	0	1864	8	95.45	4.65	23	740	1.685	23.524	1.692	219	2.42	47.4	707	192	8.91	8.36	0.763	132.9	0	2	#NULL!	#NULL!	2	#NULL!	#NULL!	2	#NULL!	#NULL!	2	#NULL!
41703	756	0.8	40.46	7.7	0	0	1.382	10.13	0.49	110	1.82	65	654	66	17.58	6.02	0.79	18.8	0	849	1.5	44.43	8.73	0	0	1.746	13.104	0.573	123	1.98	70.5	762	81	22.89	6.93	0.888	22.5	0	#NULL!	#NULL!	#NULL!	#NULL!	#NULL!	#NULL!	#NULL!	#NULL!	#NULL!	#NULL!	#NULL!
41708	1798	9.6	82.53	5.49	0	2948	1.62	9.492	0.637	247	2.45	14.2	1026	206	9.63	6.75	0.919	59.6	0.1	1608	4.9	58.11	3.26	36	228	0.908	9.285	0.54	187	2.11	10.4	333	82	7.58	5.48	0.513	45.5	0	1	5	60	1	7	120	2	#NULL!	#NULL!	2	#NULL!
41711	2257	20.4	76.33	4.23	34	203	2.172	27.626	2.129	490	3.31	29.6	1080	310	22.25	11.25	1.133	110.2	12.9	1295	13.6	47.99	3.44	222	999	1.369	20.794	1.421	261	1.71	16.2	453	231	15.01	8.57	0.836	73.4	0	2	#NULL!	#NULL!	1	3	60	2	#NULL!	#NULL!	2	#NULL!
41712	#NULL!	#NULL!	#NULL!	#NULL!	#NULL!	#NULL!	#NULL!	#NULL!	#NULL!	#NULL!	#NULL!	#NULL!	#NULL!	#NULL!	#NULL!	#NULL!	#NULL!	#NULL!	#NULL!	#NULL!	#NULL!	#NULL!	#NULL!	#NULL!	#NULL!	#NULL!	#NULL!	#NULL!	#NULL!	#NULL!	#NULL!	#NULL!	#NULL!	#NULL!	#NULL!	#NULL!	#NULL!	#NULL!	#NULL!	#NULL!	#NULL!	#NULL!	#NULL!	#NULL!	#NULL!	#NULL!	#NULL!	#NULL!	#NULL!
41714	2235	21.4	51.07	4.69	3	611	2.469	19.687	1.417	298	4.22	54.1	1077	282	12.85	10.72	1.252	113.6	0	2595	15	89.26	4.34	22	457	3.14	42.879	3.307	419	9.3	21.2	1058	269	26.09	17.23	1.097	164.8	0	#NULL!	#NULL!	#NULL!	#NULL!	#NULL!	#NULL!	#NULL!	#NULL!	#NULL!	#NULL!	#NULL!
41715	1297	12.9	36.02	5.17	809	13608	0.987	15.764	1.556	201	1.27	130.1	294	175	8.36	5.77	1.006	47.5	0	1669	24.2	31.04	6.99	53	1651	2.864	26.267	3.097	524	7.46	96.8	823	334	29.28	10.38	1.374	61.8	7.8	2	#NULL!	#NULL!	1	2	180	1	2	120	2	#NULL!
41717	1001	12.3	36.37	4.66	878	2317	1.013	11.798	0.816	240	0.77	68.5	436	198	7	5.16	0.723	80.8	0	1076	13.7	46.16	6.9	13	148	1.303	11.318	1.123	161	2.27	103	484	215	5.81	6.68	0.828	57.3	0	2	#NULL!	#NULL!	1	5	300	2	#NULL!	#NULL!	2	#NULL!
41718	2135	35.1	106.74	9.15	0	70	2.744	15.976	2.836	782	6.37	51.4	937	334	18.57	13.97	2.012	130.5	0	979	5.6	38.65	3.74	0	22	1.353	22.498	0.926	201	6.47	1.8	626	164	7.5	5.42	0.541	172.7	0	2	#NULL!	#NULL!	2	#NULL!	#NULL!	2	#NULL!	#NULL!	2	#NULL!
41720	1625	5.2	42.84	3.05	25	61	2.539	40.937	3.474	424	8.09	48.5	505	139	23.61	5.23	0.544	69.5	0	#NULL!	#NULL!	#NULL!	#NULL!	#NULL!	#NULL!	#NULL!	#NULL!	#NULL!	#NULL!	#NULL!	#NULL!	#NULL!	#NULL!	#NULL!	#NULL!	#NULL!	#NULL!	#NULL!	#NULL!	#NULL!	#NULL!	#NULL!	#NULL!	#NULL!	#NULL!	#NULL!	#NULL!	#NULL!	#NULL!
41725	1720	18.1	62	13.88	51	391	2.156	33.064	2.537	553	5.86	153.1	985	232	21.58	19.11	1.25	143.4	0	1929	30.6	73.53	26.23	601	3233	4.563	54.001	6.68	988	17.78	222.3	2212	354	41.05	29.38	2.143	131.8	0.9	2	#NULL!	#NULL!	1	4	60	2	#NULL!	#NULL!	2	#NULL!
41726	1039	6.7	36.99	2.3	2	12	1.371	13.168	0.704	226	2.23	5.4	513	119	8.83	5.6	0.825	68.5	0	1296	7.3	33.34	1.9	229	602	1.755	21.307	1.348	232	4.17	121.9	980	176	9.86	6.76	0.902	106.4	0	#NULL!	#NULL!	#NULL!	#NULL!	#NULL!	#NULL!	#NULL!	#NULL!	#NULL!	#NULL!	#NULL!
41727	1106	9.9	24.61	2.37	261	625	1.166	9.851	1.051	142	1.88	49.4	680	203	6.59	4.34	0.799	46.2	0.2	1721	27.1	49.09	7.85	1089	3599	3.172	34.818	3.48	499	7.55	73.9	1223	376	18.12	10.91	1.321	90	0	2	#NULL!	#NULL!	1	6	240	1	6	60	1	3
41728	2557	33.5	97.16	13.23	50	1222	4.879	50.267	6.069	1229	15.19	58	1313	709	66.77	22.4	3.26	238.3	0	1882	22.4	93.66	17.25	221	1850	2.408	27.461	2.759	311	10.34	55.4	1117	523	11.66	9.86	2.348	196.2	0	2	#NULL!	#NULL!	1	5	120	2	#NULL!	#NULL!	1	5
41731	703	21.5	3.87	2.02	276	546	0.557	5.095	0.478	253	0.4	13	437	246	7.11	4.62	1.323	21.7	0	#NULL!	#NULL!	#NULL!	#NULL!	#NULL!	#NULL!	#NULL!	#NULL!	#NULL!	#NULL!	#NULL!	#NULL!	#NULL!	#NULL!	#NULL!	#NULL!	#NULL!	#NULL!	#NULL!	2	#NULL!	#NULL!	2	#NULL!	#NULL!	2	#NULL!	#NULL!	2	#NULL!
41732	1012	6.4	39.68	2.29	19	120	1.352	11.41	1.244	266	3.56	24.8	408	81	13.9	3.07	0.362	37.3	0	3413	21.9	138.26	8.52	348	1166	3.559	48.798	3.914	940	14	62.3	1230	307	41.47	20.23	1.367	144.7	0	2	#NULL!	#NULL!	2	#NULL!	#NULL!	2	#NULL!	#NULL!	1	2
41734	911	7.8	31.33	2.63	48	314	2.125	10.639	1.039	222	5.35	21	886	172	10.15	6.08	0.48	87.4	0	843	6.2	26.23	2.86	7	583	1.181	13.02	0.923	219	4.19	78.6	711	131	8.74	3.44	0.547	76.3	0	2	#NULL!	#NULL!	2	#NULL!	#NULL!	2	#NULL!	#NULL!	1	5
41735	685	2.6	48.53	4.68	289	998	0.316	10.206	0.51	79	0.43	8.2	116	56	3.09	2.89	0.231	27.3	0	976	13.6	40.21	4.05	2000	7123	1.875	5.879	1.383	275	3.99	144.7	866	209	10.64	7.83	1.231	107.2	0	2	#NULL!	#NULL!	1	2	120	2	#NULL!	#NULL!	2	#NULL!
41737	3272	18.8	196.07	12.49	670	2073	2.387	28.189	1.675	464	7.02	32	781	268	19.05	18.89	1.677	128.2	0	1771	8.1	65.44	6.15	14	344	2.085	19.444	2.191	379	7.67	30	931	245	12.75	14.38	0.997	58.8	0.1	2	#NULL!	#NULL!	2	#NULL!	#NULL!	2	#NULL!	#NULL!	1	2
41738	1465	6.5	47.59	5.57	1103	2806	2.622	16.867	1.088	191	4.63	162.1	1388	247	20.16	7.08	0.817	63	0	1275	7.9	43.48	2.54	134	221	2.128	11.014	1.203	203	4.25	142.1	1191	219	13.26	6.48	0.768	55.3	0	#NULL!	#NULL!	#NULL!	#NULL!	#NULL!	#NULL!	#NULL!	#NULL!	#NULL!	#NULL!	#NULL!
41741	#NULL!	#NULL!	#NULL!	#NULL!	#NULL!	#NULL!	#NULL!	#NULL!	#NULL!	#NULL!	#NULL!	#NULL!	#NULL!	#NULL!	#NULL!	#NULL!	#NULL!	#NULL!	#NULL!	#NULL!	#NULL!	#NULL!	#NULL!	#NULL!	#NULL!	#NULL!	#NULL!	#NULL!	#NULL!	#NULL!	#NULL!	#NULL!	#NULL!	#NULL!	#NULL!	#NULL!	#NULL!	#NULL!	2	#NULL!	#NULL!	2	#NULL!	#NULL!	1	7	30	2	#NULL!
41744	563	0.9	26.19	6.65	69	193	0.899	6.952	0.575	86	1.43	73.8	510	66	10.77	5.06	0.477	14.7	0	606	2	27.22	7.3	91	264	1.113	8.819	0.805	92	1.42	94.1	528	76	12.89	5.15	0.523	15.8	0	#NULL!	#NULL!	#NULL!	#NULL!	#NULL!	#NULL!	#NULL!	#NULL!	#NULL!	#NULL!	#NULL!
41745	1760	14.7	72.47	4.19	266	1674	2.234	17.002	1.991	256	6.15	40.2	1009	267	13.62	10.16	1.927	66.9	0	2086	10.6	103.86	5.5	2	403	2.976	17.93	1.724	222	9.88	17.4	1511	310	12.62	11.68	2.114	91.5	0	#NULL!	#NULL!	#NULL!	#NULL!	#NULL!	#NULL!	#NULL!	#NULL!	#NULL!	#NULL!	#NULL!
41746	813	2.1	38.69	2.89	0	30	0.944	6.201	0.502	49	1.81	40.1	637	87	2.77	2.29	0.289	23.7	0	1282	5.4	55.35	2.56	0	190	3.238	23.42	2.066	193	4.19	77.6	1321	175	9.12	5.32	0.894	67.7	0	#NULL!	#NULL!	#NULL!	#NULL!	#NULL!	#NULL!	#NULL!	#NULL!	#NULL!	#NULL!	#NULL!
41747	1337	12.8	77.9	7.41	102	793	0.953	9.522	0.994	169	1.68	16	712	235	7.75	7.14	1.095	62.9	0	1107	5.3	80.8	7.5	85	1321	0.545	5.773	0.692	50	2.23	86.6	447	102	5.33	6.8	0.448	34	0	#NULL!	#NULL!	#NULL!	#NULL!	#NULL!	#NULL!	#NULL!	#NULL!	#NULL!	#NULL!	#NULL!
41748	#NULL!	#NULL!	#NULL!	#NULL!	#NULL!	#NULL!	#NULL!	#NULL!	#NULL!	#NULL!	#NULL!	#NULL!	#NULL!	#NULL!	#NULL!	#NULL!	#NULL!	#NULL!	#NULL!	#NULL!	#NULL!	#NULL!	#NULL!	#NULL!	#NULL!	#NULL!	#NULL!	#NULL!	#NULL!	#NULL!	#NULL!	#NULL!	#NULL!	#NULL!	#NULL!	#NULL!	#NULL!	#NULL!	2	#NULL!	#NULL!	2	#NULL!	#NULL!	2	#NULL!	#NULL!	2	#NULL!
41749	1115	4.9	52.19	2.44	25	212	0.756	8.617	0.539	132	2.24	7.4	404	104	6.15	5.88	0.345	34.2	0	#NULL!	#NULL!	#NULL!	#NULL!	#NULL!	#NULL!	#NULL!	#NULL!	#NULL!	#NULL!	#NULL!	#NULL!	#NULL!	#NULL!	#NULL!	#NULL!	#NULL!	#NULL!	#NULL!	2	#NULL!	#NULL!	1	4	300	2	#NULL!	#NULL!	1	3
41751	760	21	16.07	3.97	150	2712	1.562	16.65	1.738	410	2.86	66.1	609	221	15.67	6.83	1.288	40.9	0	872	17.7	28.1	4.59	178	3684	1.338	10.146	1.328	371	1.04	67.4	506	243	14.2	4.67	1.773	46.9	0	2	#NULL!	#NULL!	1	7	30	2	#NULL!	#NULL!	2	#NULL!
41752	1634	10.2	69.14	3.49	36	241	0.709	19.634	1.331	220	1.66	98.7	386	179	8.09	6.48	0.851	73.7	0	1002	7.4	49.1	3.68	58	355	0.86	11.152	1.168	122	2.12	40.9	416	128	5.23	6.71	0.555	41.5	0	#NULL!	#NULL!	#NULL!	#NULL!	#NULL!	#NULL!	#NULL!	#NULL!	#NULL!	#NULL!	#NULL!
41755	1399	25.3	46.38	4.51	131	1232	1.357	11.518	1.313	249	3.99	154.7	579	320	14.63	12.46	1.367	49.6	0	995	9.4	28.56	1.65	112	434	1.169	16.853	1.639	154	1.9	98.7	377	196	6.59	7.04	0.68	89.8	0	2	#NULL!	#NULL!	2	#NULL!	#NULL!	2	#NULL!	#NULL!	2	#NULL!
41756	2216	31.4	94.6	15.04	80	665	1.695	20.617	1.271	432	2.27	351.7	1072	367	14.66	9.03	1.84	62.1	0	#NULL!	#NULL!	#NULL!	#NULL!	#NULL!	#NULL!	#NULL!	#NULL!	#NULL!	#NULL!	#NULL!	#NULL!	#NULL!	#NULL!	#NULL!	#NULL!	#NULL!	#NULL!	#NULL!	2	#NULL!	#NULL!	1	3	60	2	#NULL!	#NULL!	2	#NULL!
41760	1355	8.8	37.75	1.8	41	236	2.807	19.709	1.748	373	6.64	14.2	1053	267	8.19	8.66	0.9	82.5	0	1268	13.4	27.21	2.21	107	606	2.552	24.829	2.538	696	6.94	160.1	918	243	24.73	5.86	1.285	46.6	0	2	#NULL!	#NULL!	1	2	60	1	7	30	2	#NULL!
41761	1449	25.9	46.13	9.98	1252	3860	1.438	35.193	2.725	358	1.92	194.4	764	401	12.46	8.34	1.484	62.6	0	1126	20.9	40.99	6.36	138	1378	0.976	16.922	2.402	455	1.8	85.8	365	249	9.02	4.98	1.187	52.2	0	2	#NULL!	#NULL!	1	3	20	2	#NULL!	#NULL!	1	3
41765	#NULL!	#NULL!	#NULL!	#NULL!	#NULL!	#NULL!	#NULL!	#NULL!	#NULL!	#NULL!	#NULL!	#NULL!	#NULL!	#NULL!	#NULL!	#NULL!	#NULL!	#NULL!	#NULL!	#NULL!	#NULL!	#NULL!	#NULL!	#NULL!	#NULL!	#NULL!	#NULL!	#NULL!	#NULL!	#NULL!	#NULL!	#NULL!	#NULL!	#NULL!	#NULL!	#NULL!	#NULL!	#NULL!	2	#NULL!	#NULL!	2	#NULL!	#NULL!	2	#NULL!	#NULL!	2	#NULL!
41766	809	4.3	37.37	9.34	729	1603	1.032	7.668	0.517	117	2.08	120.3	593	81	12.16	7.11	0.701	24.5	0	668	1.3	29.3	6.65	2	78	0.842	7.306	0.53	92	1.64	60.7	460	67	9.63	6.82	0.519	28.1	0	#NULL!	#NULL!	#NULL!	#NULL!	#NULL!	#NULL!	#NULL!	#NULL!	#NULL!	#NULL!	#NULL!
41768	2000	16	65.18	6.46	40	1054	2.309	27.321	1.954	624	9.5	10.2	1045	308	19.65	10.42	1.349	160.9	0	1965	22.4	78.35	9.98	3649	8924	1.813	19.586	2.394	693	5.62	67.6	685	392	23.7	9.41	1.293	80.6	0	2	#NULL!	#NULL!	2	#NULL!	#NULL!	2	#NULL!	#NULL!	2	#NULL!
41770	1320	15.7	24.19	4.28	101	691	1.173	13.633	1.617	255	2.79	52.2	535	205	7.39	4.87	0.768	74.7	0	2040	14.9	78.54	4.26	60	115	2.312	29.165	2.309	352	7.21	31.2	1080	301	15.32	14.01	1.034	131.4	0	2	#NULL!	#NULL!	2	#NULL!	#NULL!	2	#NULL!	#NULL!	2	#NULL!
41771	1752	15.7	34.15	3.09	52	650	2.507	20.91	2.461	396	4.2	108.8	913	218	16.87	7.32	1.335	80	0	1088	9.8	29.27	4.39	88	525	1.611	23.406	1.999	326	7.4	112.8	824	161	12.8	3.45	0.626	104.7	0	2	#NULL!	#NULL!	1	5	300	1	7	60	2	#NULL!
41773	1473	14	49.4	2.93	42	282	1.811	13.018	1.493	241	2.64	58.2	988	231	10.83	6.36	0.8	76.3	0	#NULL!	#NULL!	#NULL!	#NULL!	#NULL!	#NULL!	#NULL!	#NULL!	#NULL!	#NULL!	#NULL!	#NULL!	#NULL!	#NULL!	#NULL!	#NULL!	#NULL!	#NULL!	#NULL!	#NULL!	#NULL!	#NULL!	#NULL!	#NULL!	#NULL!	#NULL!	#NULL!	#NULL!	#NULL!	#NULL!
41775	1356	2.1	60.14	1.44	12	255	0.771	16.241	0.793	161	2.85	94.9	181	147	4.82	5.52	0.838	26.9	2.9	996	2.8	59.42	3.64	0	35	1.126	13.928	0.779	123	2.71	1	240	89	6.62	5.65	0.541	90.7	0	2	#NULL!	#NULL!	2	#NULL!	#NULL!	2	#NULL!	#NULL!	2	#NULL!
41776	1207	9.2	54.33	3.01	3	263	1.159	14.79	1.169	196	3.31	31.2	397	156	10.51	9.9	0.845	77	12.5	1918	12.7	56.28	8.32	20	1095	0.535	12.639	1.739	144	1.9	80.1	188	195	9.21	7.15	1.248	37.9	82.8	2	#NULL!	#NULL!	2	#NULL!	#NULL!	2	#NULL!	#NULL!	2	#NULL!
41777	1850	9.2	74.5	6.45	0	194	2.118	16.67	1.061	303	5.98	0.9	911	259	12.58	10.83	1.625	120.8	0	1191	9	56.54	4.41	25	351	1.122	12.62	0.784	186	2.46	11.9	557	153	6.5	5.06	0.721	45.5	0	#NULL!	#NULL!	#NULL!	#NULL!	#NULL!	#NULL!	#NULL!	#NULL!	#NULL!	#NULL!	#NULL!
41778	1367	10.4	38.68	3.92	61	3209	1.208	12.467	0.904	377	2.4	86.9	554	119	9.24	6.38	0.485	83.9	0	#NULL!	#NULL!	#NULL!	#NULL!	#NULL!	#NULL!	#NULL!	#NULL!	#NULL!	#NULL!	#NULL!	#NULL!	#NULL!	#NULL!	#NULL!	#NULL!	#NULL!	#NULL!	#NULL!	#NULL!	#NULL!	#NULL!	#NULL!	#NULL!	#NULL!	#NULL!	#NULL!	#NULL!	#NULL!	#NULL!
41779	1543	10.9	55.87	2.16	38	194	1.681	23.59	1.756	373	5.02	16.9	941	217	12.79	10.74	0.949	96.3	0	1114	3.1	38.96	3.37	6	46	1.415	23.276	2.241	216	13.89	239.7	513	80	9.97	7.31	0.351	56.9	0	2	#NULL!	#NULL!	1	5	360	2	#NULL!	#NULL!	1	3
41780	2833	11.2	116.98	10.62	41	338	3.644	21.549	1.767	355	9.03	34.2	2215	496	17.09	17.07	2.278	98.5	0	2061	7.2	68.01	9.76	23	170	4.486	15.143	1.944	306	13.21	39.8	2887	471	9.93	17.98	1.432	67.2	0	2	#NULL!	#NULL!	2	#NULL!	#NULL!	2	#NULL!	#NULL!	2	#NULL!
41783	1544	11.7	57.68	20.66	69	1295	1.262	9.218	2.941	633	10.68	89.1	885	170	8.63	5.31	0.837	52.7	0	1528	14.6	62.86	3.23	327	1489	2.335	20.906	1.888	423	4.65	84.5	988	245	9.88	8.23	1.029	83.5	0	2	#NULL!	#NULL!	1	7	30	2	#NULL!	#NULL!	2	#NULL!
41784	1432	18.5	40.23	5.98	83	2947	1.912	9.287	1.83	296	3.95	254.5	1174	219	7.79	7.34	0.896	45.7	0	988	12.6	33.68	2.73	55	219	1.396	14.798	1.914	411	5.54	88.1	475	154	15.78	5.65	0.538	30.3	0	#NULL!	#NULL!	#NULL!	#NULL!	#NULL!	#NULL!	#NULL!	#NULL!	#NULL!	#NULL!	#NULL!
41785	2382	15.4	64.7	2.57	19	181	3.412	26.566	2.37	348	8.7	77.5	1789	362	27.02	11.5	0.919	71.3	0	3035	24.3	101.31	9.01	63	506	4.006	31.4	3.019	1788	5.43	54	2025	506	66.18	23.44	1.683	87.1	0	2	#NULL!	#NULL!	2	#NULL!	#NULL!	1	7	60	1	4
41787	2295	9.5	138.99	5.39	94	131	1.541	19.323	1.413	216	5.27	11.8	347	190	11.87	13.96	1.55	122	0	726	2.7	22.35	0.38	0	6	0.34	4.15	0.168	96	0.29	24.1	87	59	3.95	1.53	0.302	30.2	0	#NULL!	#NULL!	#NULL!	#NULL!	#NULL!	#NULL!	#NULL!	#NULL!	#NULL!	#NULL!	#NULL!
41788	960	4.5	42.89	3.55	2	164	0.844	18.821	1.141	152	1.75	10.4	454	107	4.71	6.46	0.569	78.1	0	1097	13.8	46.18	3.46	23	420	0.768	8.497	0.663	169	1.83	149.6	230	119	7.65	7.11	0.674	47.5	0	2	#NULL!	#NULL!	2	#NULL!	#NULL!	2	#NULL!	#NULL!	2	#NULL!
41796	806	10.7	20.26	2.79	148	7367	1.43	18.735	1.613	326	3.58	252.3	493	187	16.12	4.6	0.58	40.6	0	740	10.4	23.47	2.1	548	4040	0.924	11.532	1.3	225	2.21	194.3	408	147	10.33	3.42	0.551	28.4	0	2	#NULL!	#NULL!	2	#NULL!	#NULL!	2	#NULL!	#NULL!	2	#NULL!
41799	1954	12.5	51.48	7.51	1391	3370	1.434	33.228	1.264	181	9.1	28.2	819	286	9.55	6.69	1.035	198.9	0	1126	12.9	37.32	3.51	808	2381	1.369	13.162	1.689	221	2.61	148.5	610	214	5.73	6.82	0.876	51.2	0	#NULL!	#NULL!	#NULL!	#NULL!	#NULL!	#NULL!	#NULL!	#NULL!	#NULL!	#NULL!	#NULL!
41801	682	2.2	15.39	1.53	375	1593	0.43	6.88	0.568	180	3.32	34.3	226	94	5.24	6.38	0.551	43.3	0	1102	21.8	44.6	5.45	0	128	0.435	5.816	0.706	231	0.06	55.3	185	149	7.84	7.3	0.739	24.9	0	2	#NULL!	#NULL!	2	#NULL!	#NULL!	1	7	480	2	#NULL!
41802	1108	11.7	41.22	3.63	48	763	0.478	10.358	1.526	214	2.63	30.8	419	261	9.48	8.17	1.132	53.9	0	#NULL!	#NULL!	#NULL!	#NULL!	#NULL!	#NULL!	#NULL!	#NULL!	#NULL!	#NULL!	#NULL!	#NULL!	#NULL!	#NULL!	#NULL!	#NULL!	#NULL!	#NULL!	#NULL!	2	#NULL!	#NULL!	2	#NULL!	#NULL!	1	7	60	2	#NULL!
41804	1109	10.8	36.99	5.42	0	497	1.253	12.551	1.161	104	2.66	243.6	837	175	3.33	4.82	0.511	43.2	0	2226	14.7	74.94	4.08	13	290	2.334	16.815	1.237	300	2.51	159.8	715	230	13.21	7.82	1.024	114.7	0	2	#NULL!	#NULL!	2	#NULL!	#NULL!	2	#NULL!	#NULL!	1	5
41805	1821	8.7	75.85	3.02	12	189	1.804	13.661	0.912	261	4.71	62.1	1248	210	12.3	13.3	0.831	99.6	0	2513	7	125.33	6.48	11	107	1.879	27.613	2.068	231	7.87	7.4	702	217	16.83	20.78	1.119	157	0	#NULL!	#NULL!	#NULL!	#NULL!	#NULL!	#NULL!	#NULL!	#NULL!	#NULL!	#NULL!	#NULL!
41808	2067	45.9	58.03	21.2	218	2028	4.807	43.743	3.936	757	13.57	126.3	1166	509	43.69	29.05	2.199	108.7	0	1640	40.6	42.11	14.6	527	2769	3.968	37.524	3.617	605	9.84	126.5	906	460	32.61	22.87	2.015	66.8	0	2	#NULL!	#NULL!	2	#NULL!	#NULL!	2	#NULL!	#NULL!	2	#NULL!
41810	#NULL!	#NULL!	#NULL!	#NULL!	#NULL!	#NULL!	#NULL!	#NULL!	#NULL!	#NULL!	#NULL!	#NULL!	#NULL!	#NULL!	#NULL!	#NULL!	#NULL!	#NULL!	#NULL!	#NULL!	#NULL!	#NULL!	#NULL!	#NULL!	#NULL!	#NULL!	#NULL!	#NULL!	#NULL!	#NULL!	#NULL!	#NULL!	#NULL!	#NULL!	#NULL!	#NULL!	#NULL!	#NULL!	2	#NULL!	#NULL!	2	#NULL!	#NULL!	2	#NULL!	#NULL!	2	#NULL!
41811	1706	8.2	79.53	3.7	45	3446	2.289	15.924	1.662	296	7.24	72.3	1007	197	10.1	12.67	0.805	96.6	0	#NULL!	#NULL!	#NULL!	#NULL!	#NULL!	#NULL!	#NULL!	#NULL!	#NULL!	#NULL!	#NULL!	#NULL!	#NULL!	#NULL!	#NULL!	#NULL!	#NULL!	#NULL!	#NULL!	2	#NULL!	#NULL!	2	#NULL!	#NULL!	2	#NULL!	#NULL!	2	#NULL!
41816	1926	16.4	71.01	5.91	51	382	3.514	29.93	2.625	541	8.88	21.5	1330	294	21.03	9.8	1.128	78.5	0	1635	20.8	61.81	2.89	992	2679	1.698	25.34	1.916	258	2.44	124.2	741	283	11.04	7.76	0.953	66.2	0	#NULL!	#NULL!	#NULL!	#NULL!	#NULL!	#NULL!	#NULL!	#NULL!	#NULL!	#NULL!	#NULL!
41818	1204	8.9	42.07	3.79	26	127	1.46	9.929	0.7	235	2.75	109.4	1532	207	8.08	5.59	0.777	75.1	0	1806	17.5	62.77	11.87	42	805	2.839	40.771	3.508	360	5.97	63.6	1342	302	16.11	6.96	1.179	73.1	0	2	#NULL!	#NULL!	2	#NULL!	#NULL!	1	5	60	1	6
41820	876	16.1	24.21	2.14	563	1467	1.767	12.671	1.353	337	4.46	28.5	819	175	12.57	7.5	0.655	42.5	0	#NULL!	#NULL!	#NULL!	#NULL!	#NULL!	#NULL!	#NULL!	#NULL!	#NULL!	#NULL!	#NULL!	#NULL!	#NULL!	#NULL!	#NULL!	#NULL!	#NULL!	#NULL!	#NULL!	2	#NULL!	#NULL!	2	#NULL!	#NULL!	1	7	15	2	#NULL!
41821	1704	16.8	56.87	3.69	23	719	0.899	9.11	0.934	115	2.5	37.9	314	193	8.6	7.34	0.745	68	0	1407	11.1	39.06	2.92	20	80	1.061	19.696	1.273	162	1.55	91.7	800	162	7.93	5.4	0.62	76.6	0	2	#NULL!	#NULL!	2	#NULL!	#NULL!	2	#NULL!	#NULL!	2	#NULL!
41823	1795	5.9	65.95	4.09	5	169	1.176	13.191	0.648	165	2.3	172.6	656	168	8.59	8.19	0.864	101.1	0	#NULL!	#NULL!	#NULL!	#NULL!	#NULL!	#NULL!	#NULL!	#NULL!	#NULL!	#NULL!	#NULL!	#NULL!	#NULL!	#NULL!	#NULL!	#NULL!	#NULL!	#NULL!	#NULL!	2	#NULL!	#NULL!	2	#NULL!	#NULL!	2	#NULL!	#NULL!	2	#NULL!
41824	865	4.4	33.54	1.06	3	64	1.102	10.465	0.838	196	2.58	6	670	83	5.75	5.1	0.409	34.3	0	1124	7.2	33.98	3.9	0	536	1.164	17.318	1.276	389	3.48	1.8	142	143	12.78	5.77	1.064	61	0	2	#NULL!	#NULL!	1	5	300	1	7	30	1	3
41825	1010	7.5	31.63	6.66	20	5831	0.938	8.291	0.908	370	2.32	132.1	903	237	10.27	4.77	0.902	55.5	0	#NULL!	#NULL!	#NULL!	#NULL!	#NULL!	#NULL!	#NULL!	#NULL!	#NULL!	#NULL!	#NULL!	#NULL!	#NULL!	#NULL!	#NULL!	#NULL!	#NULL!	#NULL!	#NULL!	2	#NULL!	#NULL!	2	#NULL!	#NULL!	1	3	45	2	#NULL!
41828	2479	20.2	51.72	4.7	534	2015	6.597	45.811	7.33	1432	17.57	153.9	1519	319	49.69	16.82	1.569	111.7	0	2227	23.3	62.38	7.25	98	1802	3.408	38.742	3.525	872	9.95	103.4	1017	318	37.36	18.47	1.205	92.3	0	2	#NULL!	#NULL!	1	5	180	1	3	9999	2	#NULL!
41831	3136	17.1	115	5.07	0	416	3.024	32.928	2.355	645	10.13	22.4	969	321	22.78	21.39	2.666	139.4	0	1205	4.9	61.18	3.4	0	59	1.366	22.414	1.602	246	6.45	1.8	321	117	9.25	12.3	0.614	64.5	0	#NULL!	#NULL!	#NULL!	#NULL!	#NULL!	#NULL!	#NULL!	#NULL!	#NULL!	#NULL!	#NULL!
41833	2168	19.1	63.41	7.19	14	6531	2.564	21.236	1.77	1043	5.35	130.6	1274	301	34.3	12.58	1.443	103.1	0	2683	17.1	108.78	10.65	355	1409	2.085	21.363	1.857	948	8.49	124.9	896	260	35.7	14.58	1.331	76.3	0	#NULL!	#NULL!	#NULL!	#NULL!	#NULL!	#NULL!	#NULL!	#NULL!	#NULL!	#NULL!	#NULL!
41836	1907	13.5	89.99	5.91	20	2582	1.97	11.334	1.099	304	4.23	106.5	1243	220	10.34	7.25	0.903	77.1	0	1785	11.4	75.2	4.8	76	230	2.409	10.617	1.136	171	4.82	48.1	1380	249	6.62	6.9	0.943	82.5	0	#NULL!	#NULL!	#NULL!	#NULL!	#NULL!	#NULL!	#NULL!	#NULL!	#NULL!	#NULL!	#NULL!
41838	2722	17	126.9	10.16	244	1963	4.027	27.312	2.444	637	10.16	138.2	1586	371	25.99	21.62	1.789	146.8	0	1971	11.4	78.33	6.97	20	767	3.073	16.681	1.736	340	7.35	70.9	1309	267	16.44	11.75	1.273	77.4	0	2	#NULL!	#NULL!	1	6	180	2	#NULL!	#NULL!	2	#NULL!
41839	1678	16.9	40.05	4.08	157	13433	2.721	30.128	3.209	418	6.32	98.8	662	244	22.85	5.56	1.16	71.1	0	1684	19.2	35.77	5.2	2604	6435	2.297	46.067	4.025	474	11.24	150.4	586	280	22.75	13.48	0.8	182.6	0	2	#NULL!	#NULL!	2	#NULL!	#NULL!	2	#NULL!	#NULL!	2	#NULL!
41840	2352	14.2	137.85	9.56	56	567	1.722	19.346	1.695	309	5.73	31	688	302	15.17	14.53	1.522	98.2	0	2074	16.7	95.06	13.25	1745	4323	1.376	28.801	1.821	239	4.33	19.2	591	347	14.37	19.36	1.718	129.7	0	2	#NULL!	#NULL!	1	5	180	2	#NULL!	#NULL!	2	#NULL!
41841	2595	13.2	110.79	12.35	93	478	2.016	28.789	1.766	497	4.18	70	984	416	23.09	15.46	2.272	99.3	0	2354	9.6	132.72	8.94	281	710	2.153	29.274	2.092	307	4.19	61.6	665	320	16.65	14.56	1.645	129.7	0	2	#NULL!	#NULL!	2	#NULL!	#NULL!	2	#NULL!	#NULL!	2	#NULL!
41843	2473	14	109.78	4.87	18	262	1.22	27.296	1.523	241	3.68	27	573	254	12.23	11.19	0.978	119.4	13.9	2551	10.6	132	12.26	94	2080	2.434	28.583	2.234	419	7.48	45.8	1103	195	20.05	21.62	0.917	73.6	0	2	#NULL!	#NULL!	2	#NULL!	#NULL!	2	#NULL!	#NULL!	2	#NULL!
41844	1232	3.2	25.28	2.46	0	229	0.81	5.406	0.884	52	3.15	15.7	518	115	1.89	2.84	0.331	59.6	0	1047	4.3	20.04	0.84	120	124	1.918	18.351	1.675	125	3.81	18.6	1098	160	4.12	4.93	0.349	69.3	0	2	#NULL!	#NULL!	2	#NULL!	#NULL!	2	#NULL!	#NULL!	2	#NULL!
41846	1616	6.8	43.34	1.73	25	218	0.769	8.388	0.834	158	1.32	17.3	515	115	7.17	4.59	0.4	31.9	0	2352	9.8	58.37	5.19	1	352	1.043	14.719	0.569	338	1.71	8.1	510	127	13.42	5.42	0.796	89.8	0	2	#NULL!	#NULL!	1	7	60	2	#NULL!	#NULL!	2	#NULL!
41847	2156	7.4	96.98	6.45	8	204	1.298	14.961	0.588	222	2.6	14.8	678	153	8.97	5.6	0.908	68.4	0	#NULL!	#NULL!	#NULL!	#NULL!	#NULL!	#NULL!	#NULL!	#NULL!	#NULL!	#NULL!	#NULL!	#NULL!	#NULL!	#NULL!	#NULL!	#NULL!	#NULL!	#NULL!	#NULL!	#NULL!	#NULL!	#NULL!	#NULL!	#NULL!	#NULL!	#NULL!	#NULL!	#NULL!	#NULL!	#NULL!
41854	2641	5.4	99.3	4	40	323	1.817	43.153	3.471	134	9.13	27.6	494	221	15.55	26.64	0.78	223.5	0	2029	9.1	93.45	13.36	33	547	1.173	28.575	1.998	223	2.58	68	500	209	11.62	8.36	1.033	86.4	0.1	#NULL!	#NULL!	#NULL!	#NULL!	#NULL!	#NULL!	#NULL!	#NULL!	#NULL!	#NULL!	#NULL!
41857	1780	5.5	66.98	3.2	90	512	2.189	36.683	1.356	259	3.16	13.1	1078	338	9.53	7.31	0.801	97.7	0	1220	7.3	26.36	2.1	1595	4100	3.891	43.338	1.369	141	8.25	21.5	1620	733	6.68	16.77	0.973	80.8	0	2	#NULL!	#NULL!	1	5	90	2	#NULL!	#NULL!	2	#NULL!
41859	1430	9.7	35.51	14.17	5	856	2.214	7.873	2.618	610	11.1	167.7	1384	213	8.24	8.63	1.013	64.1	0	1379	19	46.58	5.48	34	380	1.467	21.966	2.602	165	2.8	50.9	820	258	5.76	5.82	0.847	85.9	0	#NULL!	#NULL!	#NULL!	#NULL!	#NULL!	#NULL!	#NULL!	#NULL!	#NULL!	#NULL!	#NULL!
41861	1096	5.9	36.95	2.32	0	244	1.632	16.874	0.486	238	2.71	0.6	848	280	7.45	5.44	0.924	74.4	0	1198	7.2	39.83	3.68	577	1660	1.004	11.859	0.769	290	1.58	105	467	111	6.65	4.12	0.477	70.1	0	2	#NULL!	#NULL!	2	#NULL!	#NULL!	2	#NULL!	#NULL!	2	#NULL!
41862	#NULL!	#NULL!	#NULL!	#NULL!	#NULL!	#NULL!	#NULL!	#NULL!	#NULL!	#NULL!	#NULL!	#NULL!	#NULL!	#NULL!	#NULL!	#NULL!	#NULL!	#NULL!	#NULL!	#NULL!	#NULL!	#NULL!	#NULL!	#NULL!	#NULL!	#NULL!	#NULL!	#NULL!	#NULL!	#NULL!	#NULL!	#NULL!	#NULL!	#NULL!	#NULL!	#NULL!	#NULL!	#NULL!	#NULL!	#NULL!	#NULL!	#NULL!	#NULL!	#NULL!	#NULL!	#NULL!	#NULL!	#NULL!	#NULL!
41863	1524	14.3	38.93	5.65	1416	3398	1.43	16.096	1.434	353	0.8	219.4	866	223	12.85	3.75	0.711	63.1	22.3	2179	13.9	65.27	5.22	1851	4999	2.093	26.88	1.963	364	5.95	95.7	1312	305	13.35	9.45	1.128	154.2	0	2	#NULL!	#NULL!	2	#NULL!	#NULL!	2	#NULL!	#NULL!	2	#NULL!
41866	2122	17	55	7.23	1433	7031	2.094	12.663	1.666	538	1.91	339.4	815	248	12.29	5.78	0.959	84.4	0	2688	16	124.89	9.59	34	1098	2.226	43.94	2.473	305	7.94	76.3	1155	321	14.05	16.18	1.425	137.7	0.4	2	#NULL!	#NULL!	2	#NULL!	#NULL!	2	#NULL!	#NULL!	1	5
41871	2485	12.1	105.43	9.97	59	4653	2.818	22.451	1.496	498	5.03	61.8	1035	226	17.59	12.54	0.918	67.2	0	1926	22.8	71.52	6.34	120	2196	2.126	23.531	2.575	576	4.07	102.7	906	283	17.3	13.11	1.155	39.6	0	2	#NULL!	#NULL!	1	1	90	2	#NULL!	#NULL!	2	#NULL!
41873	928	12.8	37.34	8	122	1999	0.605	7.627	1.76	163	2.18	104.3	186	157	5.22	2.68	0.982	24.6	0	1694	18.9	67.45	11.26	71	1469	1.299	20.379	1.902	365	3.26	99.6	296	209	11.49	7.59	1.257	107.9	0	2	#NULL!	#NULL!	1	1	60	2	#NULL!	#NULL!	2	#NULL!
41874	1756	15.4	40.07	3.92	12	127	1.625	21.744	1.578	263	3.59	62.2	560	221	9.44	13	1.407	151.6	0	#NULL!	#NULL!	#NULL!	#NULL!	#NULL!	#NULL!	#NULL!	#NULL!	#NULL!	#NULL!	#NULL!	#NULL!	#NULL!	#NULL!	#NULL!	#NULL!	#NULL!	#NULL!	#NULL!	#NULL!	#NULL!	#NULL!	#NULL!	#NULL!	#NULL!	#NULL!	#NULL!	#NULL!	#NULL!	#NULL!
41875	964	8.1	33.1	2.45	26	144	1.452	27.231	1.395	130	7.64	18.1	806	216	7.12	7.47	1.027	203	0	1186	16.1	38.99	3.14	8635	12260	1.19	17	1.538	138	2.46	47.6	661	223	8.17	7.66	0.779	80.6	0	2	#NULL!	#NULL!	2	#NULL!	#NULL!	2	#NULL!	#NULL!	2	#NULL!
41877	1510	13	44.07	5.5	273	273	1.268	16.914	1.528	275	1.91	135.9	818	209	8.53	6.15	0.904	102.2	0	1809	10.9	87.19	3.8	0	124	1.031	29.025	1.842	266	2.18	64.7	447	209	11.74	11.49	0.807	114.2	0	2	#NULL!	#NULL!	1	3	120	2	#NULL!	#NULL!	2	#NULL!
41878	1466	14.8	59.36	4.46	0	11	1.784	17.654	1.758	269	1.82	37.6	699	283	22.22	5.15	1.209	44.2	0	#NULL!	#NULL!	#NULL!	#NULL!	#NULL!	#NULL!	#NULL!	#NULL!	#NULL!	#NULL!	#NULL!	#NULL!	#NULL!	#NULL!	#NULL!	#NULL!	#NULL!	#NULL!	#NULL!	1	1	480	2	#NULL!	#NULL!	2	#NULL!	#NULL!	2	#NULL!
41879	2029	9.8	96	3.05	2	192	2.29	10.322	0.871	198	3.35	5.4	1017	249	6.99	9.13	1.205	40.8	0	1273	14.5	49.36	8.22	889	4406	1.362	17.05	1.344	337	0.46	147.6	470	247	9.86	6.64	1.633	54.1	0	2	#NULL!	#NULL!	2	#NULL!	#NULL!	2	#NULL!	#NULL!	2	#NULL!
41882	1435	10.3	40.19	3.43	284	796	1.087	17.399	0.946	246	2.91	15.5	361	167	10.3	10.82	0.682	85.4	0.2	331	4	2.59	0.93	23	586	0.328	13.199	0.597	124	2.14	136.7	84	79	3.76	1.51	0.333	91.8	0	2	#NULL!	#NULL!	2	#NULL!	#NULL!	2	#NULL!	#NULL!	2	#NULL!
41883	1263	10.5	46.36	25.14	153	4317	1.333	19.333	1.738	342	4.44	188.9	951	208	6.66	9.11	0.66	49.5	0	#NULL!	#NULL!	#NULL!	#NULL!	#NULL!	#NULL!	#NULL!	#NULL!	#NULL!	#NULL!	#NULL!	#NULL!	#NULL!	#NULL!	#NULL!	#NULL!	#NULL!	#NULL!	#NULL!	2	#NULL!	#NULL!	2	#NULL!	#NULL!	2	#NULL!	#NULL!	2	#NULL!
41884	859	3.3	41.92	7.82	957	2543	1.736	8.361	0.595	138	3.67	92	1147	115	5.83	6.4	0.577	33.8	0	803	6.7	34.73	6.82	630	1392	1.397	9.993	0.876	210	2.7	80	774	122	9.7	6.97	0.678	25.2	0	#NULL!	#NULL!	#NULL!	#NULL!	#NULL!	#NULL!	#NULL!	#NULL!	#NULL!	#NULL!	#NULL!
41885	794	3.6	38.14	6.46	559	1227	1.065	8.813	0.517	118	1.7	56.1	553	78	12.79	5.71	0.746	20.3	0	727	2.7	39.51	5.97	17	372	0.806	9.401	0.508	132	3.07	50.7	686	85	12.37	5.47	0.645	28.1	0	#NULL!	#NULL!	#NULL!	#NULL!	#NULL!	#NULL!	#NULL!	#NULL!	#NULL!	#NULL!	#NULL!
41890	1299	6.9	35.28	0.92	255	247	1.118	2.547	0.298	107	2.15	44.5	743	118	4.18	6.09	0.389	20.4	0	2089	12.9	57.25	3.56	9	153	3.003	42.311	3.291	816	9.02	35.4	826	213	28.14	17.36	0.827	107.9	0	#NULL!	#NULL!	#NULL!	#NULL!	#NULL!	#NULL!	#NULL!	#NULL!	#NULL!	#NULL!	#NULL!
41892	2513	18.4	64.93	4.37	29	295	3.19	40.232	2.469	1604	2.08	136.6	859	302	33.58	20.92	1.216	144.8	0	1559	14.1	59.32	2.99	8	184	1.016	11.041	0.52	217	1.31	17.3	528	155	9.2	5.53	0.754	51.9	0	#NULL!	#NULL!	#NULL!	#NULL!	#NULL!	#NULL!	#NULL!	#NULL!	#NULL!	#NULL!	#NULL!
41894	1205	6.4	54.26	4.36	128	656	2.147	14.283	0.923	197	3.79	98.7	1072	166	3.65	4.86	0.809	70.3	0	1452	6.7	61	4.06	770	2248	2.72	13.721	1.106	189	6.31	55.2	1398	215	6.43	7.85	0.83	116.6	0	#NULL!	#NULL!	#NULL!	#NULL!	#NULL!	#NULL!	#NULL!	#NULL!	#NULL!	#NULL!	#NULL!
41895	1274	17.4	48.04	8.68	4636	12557	1.293	14.716	0.901	365	1.79	28.3	646	169	8.57	5.27	0.991	83.7	0	2038	36.2	60.64	11.24	4881	12301	2.695	24.233	2.528	342	5.94	92.6	1086	511	15.78	19.91	1.974	111.2	0	2	#NULL!	#NULL!	2	#NULL!	#NULL!	2	#NULL!	#NULL!	2	#NULL!
41898	2263	13.5	77.87	6.54	156	1656	2.191	24.273	1.435	306	3.96	163	1431	375	11.48	10.95	1.303	102.1	13.7	#NULL!	#NULL!	#NULL!	#NULL!	#NULL!	#NULL!	#NULL!	#NULL!	#NULL!	#NULL!	#NULL!	#NULL!	#NULL!	#NULL!	#NULL!	#NULL!	#NULL!	#NULL!	#NULL!	2	#NULL!	#NULL!	2	#NULL!	#NULL!	2	#NULL!	#NULL!	2	#NULL!
41900	1760	11.7	69.72	5.28	21	365	1.685	12.216	0.992	276	3.2	280.9	1002	174	11.18	6.04	0.715	70.8	0	1658	7	49.22	3.7	245	936	1.839	15.163	1.634	276	5.88	203.2	746	175	8.98	10.19	1.672	84	0.3	#NULL!	#NULL!	#NULL!	#NULL!	#NULL!	#NULL!	#NULL!	#NULL!	#NULL!	#NULL!	#NULL!
41904	1498	17.6	27.2	2.96	10	132	3.03	21.762	1.547	672	4.91	61.1	1245	277	20.07	13.45	1.168	87.7	0	1497	17.4	52.98	8.4	1075	3829	2.96	22.075	2.757	751	6.62	129	1001	271	14.59	13.6	0.963	48.9	0	2	#NULL!	#NULL!	1	7	30	2	#NULL!	#NULL!	2	#NULL!
41907	#NULL!	#NULL!	#NULL!	#NULL!	#NULL!	#NULL!	#NULL!	#NULL!	#NULL!	#NULL!	#NULL!	#NULL!	#NULL!	#NULL!	#NULL!	#NULL!	#NULL!	#NULL!	#NULL!	#NULL!	#NULL!	#NULL!	#NULL!	#NULL!	#NULL!	#NULL!	#NULL!	#NULL!	#NULL!	#NULL!	#NULL!	#NULL!	#NULL!	#NULL!	#NULL!	#NULL!	#NULL!	#NULL!	2	#NULL!	#NULL!	2	#NULL!	#NULL!	1	7	120	2	#NULL!
41908	1293	21.4	66.19	15.63	216	727	1.247	10.563	0.788	201	0.79	81.9	608	287	7.16	6.65	1.221	44	0	1048	18.4	27.59	2.92	171	776	1.894	12.21	1.897	225	4.57	30.1	1131	346	10.5	5.53	0.777	29.6	0	2	#NULL!	#NULL!	2	#NULL!	#NULL!	1	3	10	2	#NULL!
41911	1701	13.6	95.28	9.36	2011	7841	1.305	8.704	1.261	302	0.68	29.6	740	218	11.57	3.86	0.64	40.1	0	1124	8	45.6	3.33	27	239	1.453	12.958	0.92	268	0.7	11.6	598	150	11.68	4.65	0.626	64.1	0	2	#NULL!	#NULL!	2	#NULL!	#NULL!	2	#NULL!	#NULL!	1	3
41912	3578	22.3	170.99	17.29	271	22146	6.574	85.315	8.637	326	20.27	118.1	1468	445	20.5	15.56	2.333	196.5	0	3146	19.8	159.36	9.05	37	717	5.672	61.504	5.355	541	12.22	93.9	1508	350	15.55	15.77	1.189	187.6	0	2	#NULL!	#NULL!	2	#NULL!	#NULL!	2	#NULL!	#NULL!	2	#NULL!
41915	1609	9.8	91.14	5.11	88	483	1.325	9.941	0.856	319	1.17	113.7	1266	201	7.18	5.8	0.661	50.4	0	748	8.8	26.47	5.85	99	972	0.5	4.339	0.919	219	0.07	169.7	424	144	3.01	1.85	0.473	13	0	2	#NULL!	#NULL!	2	#NULL!	#NULL!	2	#NULL!	#NULL!	2	#NULL!
41918	1805	8.3	117.08	8.11	26	1398	1.846	14.524	1.283	257	3.49	37.8	444	178	8.24	8.05	1.009	55.6	0	#NULL!	#NULL!	#NULL!	#NULL!	#NULL!	#NULL!	#NULL!	#NULL!	#NULL!	#NULL!	#NULL!	#NULL!	#NULL!	#NULL!	#NULL!	#NULL!	#NULL!	#NULL!	#NULL!	2	#NULL!	#NULL!	2	#NULL!	#NULL!	2	#NULL!	#NULL!	2	#NULL!
41919	1666	18	68.52	7.73	67	516	1.486	19.033	1.571	320	2.48	57.9	458	297	12.3	6.85	1.415	95.2	31.2	1822	20.4	98.11	7.84	506	1568	1.401	28.059	2.298	434	2.06	90.8	405	340	10.6	7.01	1.198	113.2	22.3	2	#NULL!	#NULL!	2	#NULL!	#NULL!	2	#NULL!	#NULL!	2	#NULL!
41920	1295	15.4	58.19	2.12	8	78	1.926	17.056	1.409	381	6.23	10.7	1343	225	16.39	15.56	0.941	90.2	0	1689	18.8	68.81	4.5	9	590	1.791	15.995	1.112	247	5.05	22.6	1055	296	13.05	14.71	1.275	153.6	0	#NULL!	#NULL!	#NULL!	#NULL!	#NULL!	#NULL!	#NULL!	#NULL!	#NULL!	#NULL!	#NULL!
41922	2240	15.3	46.71	5.67	730	1844	1.407	13.99	0.848	334	2.67	28.9	676	262	15.72	5.9	1.325	101.2	0.2	1579	22.3	60.95	11.2	46	9722	1.341	36.898	1.911	262	12.23	118.5	576	352	10.11	6.8	1.441	256.7	0	2	#NULL!	#NULL!	2	#NULL!	#NULL!	2	#NULL!	#NULL!	1	3
41923	1888	22.1	92.23	5.13	189	2680	2.717	23.322	1.761	499	22.63	45.6	819	299	23.09	9.35	1.639	144.3	0	1869	15.8	115.39	10.58	30	568	1.214	18.342	1.236	207	2.51	15.1	748	202	8.36	6.44	0.807	82.7	0	1	1	90	2	#NULL!	#NULL!	2	#NULL!	#NULL!	2	#NULL!
41928	1802	11.5	63.62	8.5	7	742	2.092	20.711	1.506	360	4.99	224.2	1154	193	16.48	8.71	1.025	101.8	0	986	8.3	35.5	3.1	33	375	1.36	9.806	1.498	201	4.31	82.4	736	129	7.9	5.57	0.621	52.3	0	#NULL!	#NULL!	#NULL!	#NULL!	#NULL!	#NULL!	#NULL!	#NULL!	#NULL!	#NULL!	#NULL!
41929	1787	8.3	77.86	5.37	63	326	4.09	39.407	2.428	1074	24.8	40.9	329	238	21.92	9.81	1.663	159.9	0	1605	13.8	76.86	8.99	494	9615	2.003	11.315	1.692	465	2.63	160.8	941	255	10.49	7.53	1.482	84	0	2	#NULL!	#NULL!	1	4	180	1	3	45	1	1
41932	#NULL!	#NULL!	#NULL!	#NULL!	#NULL!	#NULL!	#NULL!	#NULL!	#NULL!	#NULL!	#NULL!	#NULL!	#NULL!	#NULL!	#NULL!	#NULL!	#NULL!	#NULL!	#NULL!	#NULL!	#NULL!	#NULL!	#NULL!	#NULL!	#NULL!	#NULL!	#NULL!	#NULL!	#NULL!	#NULL!	#NULL!	#NULL!	#NULL!	#NULL!	#NULL!	#NULL!	#NULL!	#NULL!	#NULL!	#NULL!	#NULL!	#NULL!	#NULL!	#NULL!	#NULL!	#NULL!	#NULL!	#NULL!	#NULL!
41933	#NULL!	#NULL!	#NULL!	#NULL!	#NULL!	#NULL!	#NULL!	#NULL!	#NULL!	#NULL!	#NULL!	#NULL!	#NULL!	#NULL!	#NULL!	#NULL!	#NULL!	#NULL!	#NULL!	#NULL!	#NULL!	#NULL!	#NULL!	#NULL!	#NULL!	#NULL!	#NULL!	#NULL!	#NULL!	#NULL!	#NULL!	#NULL!	#NULL!	#NULL!	#NULL!	#NULL!	#NULL!	#NULL!	2	#NULL!	#NULL!	1	5	120	2	#NULL!	#NULL!	2	#NULL!
41935	2475	8.9	102	6.06	1292	3344	1.459	17.565	1.081	117	3.53	20.2	672	190	7.43	7.26	0.95	77.2	0	#NULL!	#NULL!	#NULL!	#NULL!	#NULL!	#NULL!	#NULL!	#NULL!	#NULL!	#NULL!	#NULL!	#NULL!	#NULL!	#NULL!	#NULL!	#NULL!	#NULL!	#NULL!	#NULL!	#NULL!	#NULL!	#NULL!	#NULL!	#NULL!	#NULL!	#NULL!	#NULL!	#NULL!	#NULL!	#NULL!
41937	#NULL!	#NULL!	#NULL!	#NULL!	#NULL!	#NULL!	#NULL!	#NULL!	#NULL!	#NULL!	#NULL!	#NULL!	#NULL!	#NULL!	#NULL!	#NULL!	#NULL!	#NULL!	#NULL!	#NULL!	#NULL!	#NULL!	#NULL!	#NULL!	#NULL!	#NULL!	#NULL!	#NULL!	#NULL!	#NULL!	#NULL!	#NULL!	#NULL!	#NULL!	#NULL!	#NULL!	#NULL!	#NULL!	#NULL!	#NULL!	#NULL!	#NULL!	#NULL!	#NULL!	#NULL!	#NULL!	#NULL!	#NULL!	#NULL!
41939	1552	12.6	43.62	7.66	1738	5414	1.99	11.323	1.463	418	4.81	241.5	1741	220	8.95	7.34	1.448	82.2	0.1	2155	27.5	56.7	7.53	194	3048	3.536	19.694	2.499	706	7.31	463.6	3521	385	14.06	13.34	1.94	82.1	0	#NULL!	#NULL!	#NULL!	#NULL!	#NULL!	#NULL!	#NULL!	#NULL!	#NULL!	#NULL!	#NULL!
41940	1952	19.9	47.66	9.88	1	7715	2.376	31.385	2.586	588	4.8	89.7	782	376	19.57	6.58	1.343	190.6	0	1634	13	70.31	3.86	0	190	1.692	16.726	1.453	251	3.05	40	1011	235	7.98	9.52	1.177	88.8	0	#NULL!	#NULL!	#NULL!	#NULL!	#NULL!	#NULL!	#NULL!	#NULL!	#NULL!	#NULL!	#NULL!
41942	424	3.9	14.95	1.38	0	264	0.652	6.844	0.449	82	1.58	16.2	145	68	5.69	4.32	0.365	20.9	0	1597	10.2	86.25	3.75	7	208	2.007	17.997	0.955	254	3.38	10.7	541	176	12.15	9.12	0.994	117	0	2	#NULL!	#NULL!	1	7	720	2	#NULL!	#NULL!	2	#NULL!
41944	1019	4.9	32.09	3.52	0	654	1.156	13.47	0.853	239	0.88	21	277	97	6.78	3.03	0.472	84.3	0	1162	12.4	21.98	2.2	0	3662	1.023	10.36	0.815	274	1.07	101.1	591	169	7.59	4.63	0.949	66.8	0	2	#NULL!	#NULL!	1	5	30	2	#NULL!	#NULL!	2	#NULL!
41946	1094	9.5	44.53	2.21	7	45	1.047	10.681	0.579	337	2.32	50.1	353	106	13.22	5.68	0.562	49.2	0	1972	25.1	62.7	6.62	11	8475	1.25	22.217	1.979	614	1.11	57.6	593	307	19.12	10.09	1.402	88.2	0	2	#NULL!	#NULL!	1	5	60	2	#NULL!	#NULL!	2	#NULL!
41949	2323	22.9	133.5	9.65	227	2011	2.121	14.223	1.708	403	6.49	38.8	1254	326	13.74	15.84	1.252	119.1	0	904	6.8	43.19	4	153	2252	0.618	8.99	0.733	181	0.76	25.9	335	133	6.03	4.09	0.538	34.7	0	2	#NULL!	#NULL!	1	5	15	1	7	30	2	#NULL!
41950	1082	7.2	36.23	2.12	98	240	1.418	12.599	1.347	155	3.86	181.5	748	150	7.18	6.73	0.607	50.6	0	2014	13.7	106.95	4.65	2788	6394	2.159	21.461	2.158	520	5.24	24.3	997	214	14.91	10.61	0.936	61	0	#NULL!	#NULL!	#NULL!	#NULL!	#NULL!	#NULL!	#NULL!	#NULL!	#NULL!	#NULL!	#NULL!
41952	2260	10.4	117.53	5.2	11	289	2.348	31.449	1.704	448	5.06	20.1	744	218	23.27	10.14	1.119	117.8	0	1461	7.1	57.31	3.25	20	125	1.628	20.43	1.127	387	2.88	9.3	444	152	19.05	5.71	0.898	54.8	0	2	#NULL!	#NULL!	2	#NULL!	#NULL!	2	#NULL!	#NULL!	2	#NULL!
41953	1296	11.4	38.46	12.88	8	87	2.88	26.024	2.067	553	6.11	87.6	904	215	22.18	17.08	0.838	73.7	0	1350	23.3	28.72	23.94	2982	7367	3.622	39.546	4.043	806	9.46	145.2	870	278	30.92	26.09	1.018	86.9	0	2	#NULL!	#NULL!	2	#NULL!	#NULL!	1	3	30	2	#NULL!
41956	1401	11.2	54.99	1.98	120	221	1.922	8.238	0.487	222	3.98	31.6	1178	156	7.58	6.95	0.593	77.3	0	1276	7.7	28.71	2.76	53	174	1.383	9.254	1.503	187	4.09	314.4	1241	203	8.38	11.18	1.029	28.6	0	#NULL!	#NULL!	#NULL!	#NULL!	#NULL!	#NULL!	#NULL!	#NULL!	#NULL!	#NULL!	#NULL!
41960	1132	7.9	22.54	2.86	1001	2957	0.846	9.41	0.681	208	1.98	16.4	525	127	8.88	5.96	0.58	46.4	36.3	1637	10.6	41.74	2.11	49	13067	1.671	22.169	1.356	400	1.6	25.3	664	191	14.08	6.46	0.686	103.4	22.9	2	#NULL!	#NULL!	1	7	180	2	#NULL!	#NULL!	2	#NULL!
41965	1431	12.8	35.02	3.63	389	1184	2.05	37.801	3.916	358	12.55	58.4	366	280	17.31	49.7	2.837	154.9	0	3007	27	112.83	9.98	38	4398	3.731	66.14	6.221	435	10.63	392.3	1568	553	18.35	20.13	2.246	276.5	0	2	#NULL!	#NULL!	1	2	30	2	#NULL!	#NULL!	2	#NULL!
41969	2023	24.1	67.22	26	784	5185	3.274	42.812	3.283	814	8.34	176.9	1876	318	31.14	24.07	1.823	110.9	0	1989	22.1	90.41	7.15	1087	25899	2.037	27.929	2.726	476	3.05	121.7	841	292	18.54	9.31	2.033	94.7	0	2	#NULL!	#NULL!	2	#NULL!	#NULL!	2	#NULL!	#NULL!	2	#NULL!
41972	#NULL!	#NULL!	#NULL!	#NULL!	#NULL!	#NULL!	#NULL!	#NULL!	#NULL!	#NULL!	#NULL!	#NULL!	#NULL!	#NULL!	#NULL!	#NULL!	#NULL!	#NULL!	#NULL!	#NULL!	#NULL!	#NULL!	#NULL!	#NULL!	#NULL!	#NULL!	#NULL!	#NULL!	#NULL!	#NULL!	#NULL!	#NULL!	#NULL!	#NULL!	#NULL!	#NULL!	#NULL!	#NULL!	2	#NULL!	#NULL!	2	#NULL!	#NULL!	2	#NULL!	#NULL!	2	#NULL!
41975	1212	9.9	43.61	3.34	34	360	1.029	10.733	0.857	249	2.17	23.6	370	105	8.79	5.22	0.616	53.2	0	935	11.1	29.21	3.15	66	1233	1.457	10.305	0.913	336	1.96	22.1	693	156	8.44	6.54	0.779	58.2	0	#NULL!	#NULL!	#NULL!	#NULL!	#NULL!	#NULL!	#NULL!	#NULL!	#NULL!	#NULL!	#NULL!
41976	#NULL!	#NULL!	#NULL!	#NULL!	#NULL!	#NULL!	#NULL!	#NULL!	#NULL!	#NULL!	#NULL!	#NULL!	#NULL!	#NULL!	#NULL!	#NULL!	#NULL!	#NULL!	#NULL!	#NULL!	#NULL!	#NULL!	#NULL!	#NULL!	#NULL!	#NULL!	#NULL!	#NULL!	#NULL!	#NULL!	#NULL!	#NULL!	#NULL!	#NULL!	#NULL!	#NULL!	#NULL!	#NULL!	#NULL!	#NULL!	#NULL!	#NULL!	#NULL!	#NULL!	#NULL!	#NULL!	#NULL!	#NULL!	#NULL!
41978	1544	12.9	61.54	6.27	990	2736	1.73	16.758	1.521	399	1.69	128.7	835	186	17.75	8.02	0.946	89.4	0	#NULL!	#NULL!	#NULL!	#NULL!	#NULL!	#NULL!	#NULL!	#NULL!	#NULL!	#NULL!	#NULL!	#NULL!	#NULL!	#NULL!	#NULL!	#NULL!	#NULL!	#NULL!	#NULL!	#NULL!	#NULL!	#NULL!	#NULL!	#NULL!	#NULL!	#NULL!	#NULL!	#NULL!	#NULL!	#NULL!
41980	#NULL!	#NULL!	#NULL!	#NULL!	#NULL!	#NULL!	#NULL!	#NULL!	#NULL!	#NULL!	#NULL!	#NULL!	#NULL!	#NULL!	#NULL!	#NULL!	#NULL!	#NULL!	#NULL!	#NULL!	#NULL!	#NULL!	#NULL!	#NULL!	#NULL!	#NULL!	#NULL!	#NULL!	#NULL!	#NULL!	#NULL!	#NULL!	#NULL!	#NULL!	#NULL!	#NULL!	#NULL!	#NULL!	#NULL!	#NULL!	#NULL!	#NULL!	#NULL!	#NULL!	#NULL!	#NULL!	#NULL!	#NULL!	#NULL!
41981	3177	24.5	149.72	10.68	102	755	3.107	35.253	2.44	525	7.51	21.8	1289	367	21.5	17.72	2.598	230.9	0	#NULL!	#NULL!	#NULL!	#NULL!	#NULL!	#NULL!	#NULL!	#NULL!	#NULL!	#NULL!	#NULL!	#NULL!	#NULL!	#NULL!	#NULL!	#NULL!	#NULL!	#NULL!	#NULL!	2	#NULL!	#NULL!	1	1	60	2	#NULL!	#NULL!	2	#NULL!
41982	1985	22.5	97.18	30.33	4044	9040	1.597	15.859	1.897	339	3.21	92.2	850	300	11.77	10.81	2.264	106.2	0	1791	9.2	76.75	5.05	1101	2894	1.49	12.873	0.847	317	1.31	55.8	1064	184	11.67	6.56	0.847	66.6	0	2	#NULL!	#NULL!	1	5	35	1	5	25	1	4
41983	893	4.5	31.35	2.52	17	353	1.089	11.863	0.631	130	3.84	48.8	533	106	5.44	5.16	0.447	71.1	0	#NULL!	#NULL!	#NULL!	#NULL!	#NULL!	#NULL!	#NULL!	#NULL!	#NULL!	#NULL!	#NULL!	#NULL!	#NULL!	#NULL!	#NULL!	#NULL!	#NULL!	#NULL!	#NULL!	2	#NULL!	#NULL!	2	#NULL!	#NULL!	1	1	30	2	#NULL!
41984	254	0.9	10.1	0.94	44	63	0.472	1.861	0.143	44	1	1.7	508	86	1.17	1.33	0.289	16.3	0	3373	14.6	175.94	25.09	0	296	3.562	31.486	1.132	674	3.64	0.7	1395	394	20.07	11.51	1.944	214.7	0	2	#NULL!	#NULL!	2	#NULL!	#NULL!	2	#NULL!	#NULL!	2	#NULL!
41988	1290	5.5	56.83	3.63	0	124	2.361	26.357	1.301	240	3.03	7.1	341	207	9.78	11.73	0.743	120.9	0	1691	24.7	64.4	9.05	288	1532	1.382	20.838	1.414	251	4.41	69.5	424	232	16.13	16.17	1.286	61	0	2	#NULL!	#NULL!	2	#NULL!	#NULL!	1	5	60	2	#NULL!
41992	1121	12.4	35.99	4.24	397	1237	1.206	8.03	1.171	224	1.56	123.4	544	180	5.71	3.45	1.047	44	0	1019	8.8	34.02	2.76	1102	2360	1.062	13.25	1.187	167	1.68	51.7	407	160	6.82	5.21	0.701	83	0	#NULL!	#NULL!	#NULL!	#NULL!	#NULL!	#NULL!	#NULL!	#NULL!	#NULL!	#NULL!	#NULL!
41993	2182	16.9	130.74	17.77	291	1799	1.284	22.869	1.833	400	0.73	192.4	463	438	10.85	10.76	2.821	263.1	4.6	#NULL!	#NULL!	#NULL!	#NULL!	#NULL!	#NULL!	#NULL!	#NULL!	#NULL!	#NULL!	#NULL!	#NULL!	#NULL!	#NULL!	#NULL!	#NULL!	#NULL!	#NULL!	#NULL!	2	#NULL!	#NULL!	2	#NULL!	#NULL!	2	#NULL!	#NULL!	2	#NULL!
41995	1474	8.7	54.92	4.59	25	113	2.267	11.352	1.486	362	4.98	20.7	1358	256	13.66	9.99	0.882	67.1	0	1227	10.4	45.48	2.59	9	350	1.964	11.862	1.229	380	3.27	6.2	1143	205	13.92	10.05	0.721	41.6	0	#NULL!	#NULL!	#NULL!	#NULL!	#NULL!	#NULL!	#NULL!	#NULL!	#NULL!	#NULL!	#NULL!
42009	1767	16.2	79.53	6.87	1163	4080	1.55	19.197	1.804	266	4.67	29.3	443	198	16.45	11.39	1.425	71.3	0	2271	20.8	81.37	6.95	83	415	3.1	32.966	4.054	950	12.16	143.7	1461	290	38.29	10.75	1.165	53	0	2	#NULL!	#NULL!	1	7	30	2	#NULL!	#NULL!	2	#NULL!
42012	#NULL!	#NULL!	#NULL!	#NULL!	#NULL!	#NULL!	#NULL!	#NULL!	#NULL!	#NULL!	#NULL!	#NULL!	#NULL!	#NULL!	#NULL!	#NULL!	#NULL!	#NULL!	#NULL!	#NULL!	#NULL!	#NULL!	#NULL!	#NULL!	#NULL!	#NULL!	#NULL!	#NULL!	#NULL!	#NULL!	#NULL!	#NULL!	#NULL!	#NULL!	#NULL!	#NULL!	#NULL!	#NULL!	#NULL!	#NULL!	#NULL!	#NULL!	#NULL!	#NULL!	#NULL!	#NULL!	#NULL!	#NULL!	#NULL!
42013	649	0.6	23.91	8.15	487	1063	1.027	13.551	0.448	128	1.33	138.2	719	127	19.09	4.75	0.816	11.9	0	625	1.7	28.3	9.27	0	12	1.037	9.298	0.49	86	1.15	86.9	485	74	13.74	4.64	0.577	12.4	0	#NULL!	#NULL!	#NULL!	#NULL!	#NULL!	#NULL!	#NULL!	#NULL!	#NULL!	#NULL!	#NULL!
42015	1550	30	34.1	5.18	495	3887	1.098	10.351	1.728	272	1.33	138.4	390	261	8.96	6.55	1.107	45.1	0	1159	16.5	35.15	3.86	162	5462	0.947	17.423	1.857	300	1.82	286	286	186	9.49	5.06	0.916	40	0	2	#NULL!	#NULL!	1	6	300	1	7	120	2	#NULL!
42017	#NULL!	#NULL!	#NULL!	#NULL!	#NULL!	#NULL!	#NULL!	#NULL!	#NULL!	#NULL!	#NULL!	#NULL!	#NULL!	#NULL!	#NULL!	#NULL!	#NULL!	#NULL!	#NULL!	#NULL!	#NULL!	#NULL!	#NULL!	#NULL!	#NULL!	#NULL!	#NULL!	#NULL!	#NULL!	#NULL!	#NULL!	#NULL!	#NULL!	#NULL!	#NULL!	#NULL!	#NULL!	#NULL!	#NULL!	#NULL!	#NULL!	#NULL!	#NULL!	#NULL!	#NULL!	#NULL!	#NULL!	#NULL!	#NULL!
42020	1394	8.1	32	2.78	47	480	2.619	18.061	1.699	312	6.47	127.8	1091	214	14.23	8	0.601	84.4	0	2018	11.6	85.93	3.67	2	225	2.525	11.545	0.897	277	5.73	65	1560	261	9.52	10.12	0.801	89.4	0	#NULL!	#NULL!	#NULL!	#NULL!	#NULL!	#NULL!	#NULL!	#NULL!	#NULL!	#NULL!	#NULL!
42022	928	8.2	28.46	1.85	30	149	0.918	14.218	0.885	205	3.25	68.9	403	109	8.07	4.47	0.439	46.5	0	1321	7	47.6	1.04	1	110	1.168	12.034	0.645	175	2.58	52	907	132	8.63	8.23	0.581	72.9	0	2	#NULL!	#NULL!	2	#NULL!	#NULL!	1	5	15	2	#NULL!
42023	2558	12.3	106.24	7.82	22	461	2.347	40.433	2.708	315	5.21	31.2	1070	370	15.92	14.18	1.423	175	44.6	2665	6.7	122.28	5.08	3	392	2.132	25.847	1.458	445	6.32	7.4	1595	240	14.07	14.77	1.02	184.3	11.2	1	4	30	1	4	60	1	7	60	1	3
42025	1025	3.5	36.55	2.5	29	198	0.664	12.614	0.66	117	0.57	8.1	226	66	4.75	1.88	0.296	38.9	0	#NULL!	#NULL!	#NULL!	#NULL!	#NULL!	#NULL!	#NULL!	#NULL!	#NULL!	#NULL!	#NULL!	#NULL!	#NULL!	#NULL!	#NULL!	#NULL!	#NULL!	#NULL!	#NULL!	2	#NULL!	#NULL!	1	5	240	2	#NULL!	#NULL!	2	#NULL!
42027	2321	28	120.78	7.32	63	381	1.83	12.714	1.759	348	7.53	19.6	1097	386	12.36	17.47	1.383	90.4	0	#NULL!	#NULL!	#NULL!	#NULL!	#NULL!	#NULL!	#NULL!	#NULL!	#NULL!	#NULL!	#NULL!	#NULL!	#NULL!	#NULL!	#NULL!	#NULL!	#NULL!	#NULL!	#NULL!	#NULL!	#NULL!	#NULL!	#NULL!	#NULL!	#NULL!	#NULL!	#NULL!	#NULL!	#NULL!	#NULL!
42029	1941	22	74.67	26.9	604	2138	3.147	40.645	4.758	752	12.34	106.4	543	287	39.65	38.26	1.66	64.3	0	1693	15.1	65.41	7.98	905	3259	1.336	15.624	2.361	306	3.15	182.7	590	220	10.84	6.15	1.392	74.5	0	2	#NULL!	#NULL!	1	2	180	2	#NULL!	#NULL!	2	#NULL!
42030	1353	9.5	39.99	3.35	637	2147	2.052	15.746	1.867	628	4.3	15.8	557	172	13.95	13.2	0.903	48.1	0	1817	18	70.93	7.86	120	203	1.398	32.076	2.546	201	0.89	22.4	399	308	10.51	8.25	1.268	132.9	0	2	#NULL!	#NULL!	2	#NULL!	#NULL!	2	#NULL!	#NULL!	1	4
42032	1123	3.4	44.71	2.37	1	71	0.687	5.02	0.445	109	1.39	46.5	291	101	5.94	3.64	0.542	27.7	0	1299	11.3	63.53	7.19	71	168	0.636	13.819	0.637	229	0.78	3.4	274	213	8.69	5.95	0.85	50.1	0	#NULL!	#NULL!	#NULL!	#NULL!	#NULL!	#NULL!	#NULL!	#NULL!	#NULL!	#NULL!	#NULL!
42044	2600	16.7	82.78	11.74	145	2511	3.843	25.781	3.805	932	11.3	288.9	2794	401	24.13	16.63	1.384	107.7	0	1237	11.2	15.1	1.87	1196	2930	1.063	15.574	1.081	225	1.35	314.3	818	171	6.47	5.51	0.747	60.6	0	2	#NULL!	#NULL!	2	#NULL!	#NULL!	1	5	45	2	#NULL!
42047	1466	41.4	57.38	4.45	6	114	2.166	25.881	1.862	465	4.95	16.1	993	340	22.17	19.28	1.452	70.5	0	2097	33.7	65.71	4.98	35	2296	2.207	21.913	1.875	374	2.79	23.9	1031	397	15.89	7.85	2.711	78.9	0	2	#NULL!	#NULL!	2	#NULL!	#NULL!	2	#NULL!	#NULL!	2	#NULL!
42051	747	3.9	48.28	6.68	46	228	0.375	6.002	0.413	133	0.23	14.8	52	76	3	1.95	0.379	35.2	0	349	2.5	12.15	1.09	20	138	0.322	2.612	0.223	87	0.54	2.3	33	36	1.65	1.33	0.139	32.3	0	2	#NULL!	#NULL!	2	#NULL!	#NULL!	1	5	20	2	#NULL!
42052	2072	22.2	68.83	5.28	198	868	1.527	15.285	1.635	441	0.93	54.5	1018	237	13.25	4.77	1.121	89	0	2209	25.1	67.39	5.6	127	320	1.412	42.587	3.86	320	7.2	37.3	509	404	16.9	28.15	1.293	210.5	0	2	#NULL!	#NULL!	2	#NULL!	#NULL!	1	7	45	2	#NULL!
42053	3137	25.2	141.36	9.7	1984	5437	2.55	42.183	3.133	481	3.17	165.3	1450	361	20.62	12.91	1.378	148.9	0	1406	10.7	54.29	5.91	1946	5325	1.602	19.005	1.615	347	2.14	136	535	179	8.07	4.45	0.668	70.7	0	2	#NULL!	#NULL!	1	3	60	2	#NULL!	#NULL!	2	#NULL!
42054	3494	25.4	114.05	8.07	40	549	2.89	25.752	1.807	494	4.89	226.5	1474	300	20.05	12.91	1.951	178.9	0	2197	19.7	71.58	5.89	25	890	2.714	22.466	1.885	458	8	222.9	1545	280	20.02	13.9	1.322	145.7	0	#NULL!	#NULL!	#NULL!	#NULL!	#NULL!	#NULL!	#NULL!	#NULL!	#NULL!	#NULL!	#NULL!
42055	559	2.5	13.13	1.78	1	93	0.21	4.437	0.271	66	0.08	14.4	148	63	3.12	1.73	0.442	12.6	0	1127	4.4	31.96	1.84	0	133	0.606	7.331	0.402	145	1.81	0.3	435	88	5.62	5.64	0.399	47.8	0	1	2	60	2	#NULL!	#NULL!	1	7	45	2	#NULL!
42056	1643	6.1	86.79	8.05	97	740	1.648	9.221	1.159	158	2.84	42.6	662	214	8.5	7.65	1.235	108	45.4	1867	6	78.7	2.44	30	322	3.077	31.974	2.694	241	4.57	15.7	1181	292	12.76	13.26	1.087	164.8	36.4	2	#NULL!	#NULL!	2	#NULL!	#NULL!	1	1	60	2	#NULL!
42058	1570	16.8	38.37	4.75	5	277	1.274	10.148	1.048	308	1.76	58.9	379	178	13.92	5.41	1.085	83.7	0	1495	4.6	39.12	3.27	836	2141	0.792	14.168	0.77	156	4.23	66	320	78	10.06	13.47	0.557	74	0	2	#NULL!	#NULL!	2	#NULL!	#NULL!	1	7	60	2	#NULL!
42061	1488	8.4	67.55	1.32	28	303	1.004	18.021	1.078	259	5.62	5	460	188	10.15	9.15	0.629	71.1	22.3	293	2.9	3.78	1.12	687	4428	0.216	14.68	0.712	143	0.37	23.1	107	81	3.26	1.79	0.263	31	0	2	#NULL!	#NULL!	2	#NULL!	#NULL!	2	#NULL!	#NULL!	1	2
42064	2694	10.4	111.07	6.98	15	2091	1.538	12.522	0.788	343	1.98	228.2	784	186	13.29	7.18	0.847	92.8	0	3609	31.9	159.87	26.18	3	5408	2.645	62.407	4.062	764	5.37	37.8	948	693	26.29	29.18	4.457	209.3	0	2	#NULL!	#NULL!	2	#NULL!	#NULL!	2	#NULL!	#NULL!	1	1
42065	1976	33.1	94.63	6.72	118	553	1.682	15.853	1.404	461	4.86	147.8	744	376	15.35	13.52	1.64	78.9	12.5	#NULL!	#NULL!	#NULL!	#NULL!	#NULL!	#NULL!	#NULL!	#NULL!	#NULL!	#NULL!	#NULL!	#NULL!	#NULL!	#NULL!	#NULL!	#NULL!	#NULL!	#NULL!	#NULL!	2	#NULL!	#NULL!	2	#NULL!	#NULL!	2	#NULL!	#NULL!	2	#NULL!
42066	2108	20.1	92.19	7.07	4	3718	2.639	29.131	2.886	356	6.33	63	1781	605	12.71	14.36	2.586	107.7	0	1848	14.4	92.03	9.9	731	3159	2.082	30.985	2.163	347	4.92	28.3	1453	422	8.72	11.43	1.392	92.7	0	2	#NULL!	#NULL!	2	#NULL!	#NULL!	1	7	40	1	3
42069	2668	27.7	134.7	13.37	32	124	4.088	47.04	2.777	616	8.06	13.2	1231	592	20.27	15.93	2.281	98.7	0	1493	21.9	35.06	6.38	140	6309	1.38	15.579	1.911	321	1.06	114.4	707	324	8.33	4.32	1.366	43.9	0	2	#NULL!	#NULL!	2	#NULL!	#NULL!	2	#NULL!	#NULL!	2	#NULL!
42071	2961	10.9	119.6	11.08	49	449	1.612	21.93	1.281	316	2.63	14.4	888	291	15.16	7.61	1.141	113.7	84.8	925	5.5	38.52	3.71	61	478	0.563	3.798	0.413	120	0.85	95.7	359	77	3.28	2.45	0.404	28.8	0	1	7	240	1	7	240	2	#NULL!	#NULL!	2	#NULL!
42076	1263	13.2	25.12	4.4	77	6684	1.271	17.821	1.714	343	2.99	174.6	500	236	8.62	4.89	0.854	108.2	0	#NULL!	#NULL!	#NULL!	#NULL!	#NULL!	#NULL!	#NULL!	#NULL!	#NULL!	#NULL!	#NULL!	#NULL!	#NULL!	#NULL!	#NULL!	#NULL!	#NULL!	#NULL!	#NULL!	#NULL!	#NULL!	#NULL!	#NULL!	#NULL!	#NULL!	#NULL!	#NULL!	#NULL!	#NULL!	#NULL!
42078	3962	30.5	160.84	16.59	142	1004	3.648	39.543	3.456	547	7.81	137.8	1718	359	25.27	14.21	1.807	152.4	0	#NULL!	#NULL!	#NULL!	#NULL!	#NULL!	#NULL!	#NULL!	#NULL!	#NULL!	#NULL!	#NULL!	#NULL!	#NULL!	#NULL!	#NULL!	#NULL!	#NULL!	#NULL!	#NULL!	#NULL!	#NULL!	#NULL!	#NULL!	#NULL!	#NULL!	#NULL!	#NULL!	#NULL!	#NULL!	#NULL!
42084	2102	15.7	85.01	4.47	34	270	1.786	13.636	1.454	257	3.94	255.5	1320	246	11.04	8.77	0.96	81.5	0	1984	7.7	113.05	9.08	242	897	0.938	16.956	1.137	226	5.94	62.4	500	156	8.71	6.74	0.966	57.4	0	#NULL!	#NULL!	#NULL!	#NULL!	#NULL!	#NULL!	#NULL!	#NULL!	#NULL!	#NULL!	#NULL!
42085	2418	6.3	122.83	7.54	0	336	1.143	11.992	0.65	187	1.36	14.8	483	146	7.7	4.46	0.791	65.6	0	2737	14.5	137.91	7.51	9	238	1.219	17.308	2.188	233	2.83	29	467	283	8.89	6.95	1.688	72.5	0	1	1	120	1	3	180	2	#NULL!	#NULL!	2	#NULL!
42086	#NULL!	#NULL!	#NULL!	#NULL!	#NULL!	#NULL!	#NULL!	#NULL!	#NULL!	#NULL!	#NULL!	#NULL!	#NULL!	#NULL!	#NULL!	#NULL!	#NULL!	#NULL!	#NULL!	#NULL!	#NULL!	#NULL!	#NULL!	#NULL!	#NULL!	#NULL!	#NULL!	#NULL!	#NULL!	#NULL!	#NULL!	#NULL!	#NULL!	#NULL!	#NULL!	#NULL!	#NULL!	#NULL!	#NULL!	#NULL!	#NULL!	#NULL!	#NULL!	#NULL!	#NULL!	#NULL!	#NULL!	#NULL!	#NULL!
42087	1938	11.8	116.72	4.7	0	631	0.767	29.03	2.182	147	4.94	58.5	444	305	11.25	14.28	1.135	132.8	0.3	2601	21	152.52	16.26	1465	7660	1.972	39.627	3.851	613	8.15	270.5	768	325	16.3	23.14	1.991	173.2	0	2	#NULL!	#NULL!	2	#NULL!	#NULL!	2	#NULL!	#NULL!	1	3
42088	834	6.3	26.1	4.92	11	6797	0.929	8.38	0.936	151	1.99	87	406	114	9.03	4.3	0.87	38.6	0	1226	9.1	48.32	4.78	716	4038	1.546	14.144	1.262	216	3.12	88.7	656	192	8.5	5.95	0.99	87.1	0	#NULL!	#NULL!	#NULL!	#NULL!	#NULL!	#NULL!	#NULL!	#NULL!	#NULL!	#NULL!	#NULL!
42090	705	1.2	31.32	9.69	6	8	1.139	10.387	0.586	102	1.28	60.4	546	84	14.8	5.17	0.639	15.8	0	#NULL!	#NULL!	#NULL!	#NULL!	#NULL!	#NULL!	#NULL!	#NULL!	#NULL!	#NULL!	#NULL!	#NULL!	#NULL!	#NULL!	#NULL!	#NULL!	#NULL!	#NULL!	#NULL!	#NULL!	#NULL!	#NULL!	#NULL!	#NULL!	#NULL!	#NULL!	#NULL!	#NULL!	#NULL!	#NULL!
42094	1258	6.8	36.73	4.57	6	379	0.629	12.51	0.593	208	0.98	9.9	194	100	7.62	4.6	0.577	75.5	0	3144	15	221.86	18.76	86	6165	1.423	30.332	2.165	249	5.28	24	539	241	14.96	18.52	1.198	142.4	0	2	#NULL!	#NULL!	1	7	60	2	#NULL!	#NULL!	2	#NULL!
42095	1851	18.7	67.61	4.24	0	253	1.579	8.047	0.69	339	2.53	87.5	1048	164	9.84	6.24	0.74	81	0	#NULL!	#NULL!	#NULL!	#NULL!	#NULL!	#NULL!	#NULL!	#NULL!	#NULL!	#NULL!	#NULL!	#NULL!	#NULL!	#NULL!	#NULL!	#NULL!	#NULL!	#NULL!	#NULL!	#NULL!	#NULL!	#NULL!	#NULL!	#NULL!	#NULL!	#NULL!	#NULL!	#NULL!	#NULL!	#NULL!
42102	1153	4.6	26.68	0.92	25	57	2.219	26.351	2.443	404	7.54	20.5	565	102	23.3	2.8	0.539	33.8	0	1064	9.1	23.56	5.5	0	10074	0.689	18.346	1.112	296	0.88	159.8	592	234	10.44	4.48	0.946	57	0	2	#NULL!	#NULL!	2	#NULL!	#NULL!	2	#NULL!	#NULL!	2	#NULL!
42103	1252	10.5	55.34	2.37	16	216	0.843	18.359	1.453	114	1.46	24.8	332	157	8.04	9.64	0.748	92.5	0	1459	9.4	59.9	2.83	119	169	0.911	15.871	1.045	172	5.11	21	261	181	12.1	14.19	0.922	156.6	0	2	#NULL!	#NULL!	2	#NULL!	#NULL!	1	4	30	2	#NULL!
42104	764	6.8	16.58	1.79	369	1180	1.003	14.435	1.386	162	2.38	146.5	255	159	5.76	6.07	0.56	45.8	15.6	1754	8.5	65.34	7.48	11	796	1.422	17.922	1.29	362	59.45	135.3	410	320	26.85	269.2	13.644	234.4	43.1	2	#NULL!	#NULL!	2	#NULL!	#NULL!	2	#NULL!	#NULL!	2	#NULL!
42108	1861	13.1	92.46	7.7	72	825	4.661	24.603	2.707	804	9.84	38.2	1604	350	16.96	16.7	0.913	101.8	0	1771	11.1	80.79	5.57	93	328	2.763	17.618	1.874	345	5.94	22.2	738	223	12.95	5.15	0.979	49.7	0	2	#NULL!	#NULL!	2	#NULL!	#NULL!	2	#NULL!	#NULL!	2	#NULL!
42109	1832	12.4	63.43	13.01	33	177	2.012	19.909	1.804	331	6.35	134.4	722	319	12.8	9.69	1.318	79.7	20.5	1522	6.7	60.07	4.34	55	435	1.371	14.29	0.876	392	2.04	139.8	687	155	9.53	6.14	0.658	100	14	2	#NULL!	#NULL!	1	2	240	2	#NULL!	#NULL!	2	#NULL!
42110	2039	32	47.12	5.7	2667	8927	1.828	19.771	2.807	495	2.08	406	892	404	9.68	8.63	1.362	70.5	0	1411	30.2	17.78	3.65	2394	5885	1.631	20.915	2.444	420	0.7	229.7	1380	344	18.34	6.93	1.292	45.3	0	2	#NULL!	#NULL!	2	#NULL!	#NULL!	2	#NULL!	#NULL!	2	#NULL!
42113	679	4.1	28.22	8.23	1844	3951	1.482	13.799	0.531	98	1.42	73.6	763	112	24.51	7.54	0.609	22.4	0	629	2.8	27.08	7.25	0	9	0.971	9.192	0.416	82	1.34	96.7	642	87	17.1	6.62	0.538	17.4	0	#NULL!	#NULL!	#NULL!	#NULL!	#NULL!	#NULL!	#NULL!	#NULL!	#NULL!	#NULL!	#NULL!
42116	754	11.6	10.48	1.98	54	127	1.129	7.652	1.288	288	2.67	185.1	1577	157	8.11	3.85	0.547	21.4	0	978	15.8	16.47	2.35	40	184	1.493	13.555	1.676	397	3.05	163.9	1195	164	12.37	4.58	0.92	42.6	0	#NULL!	#NULL!	#NULL!	#NULL!	#NULL!	#NULL!	#NULL!	#NULL!	#NULL!	#NULL!	#NULL!
42118	2446	19.5	121.81	7.18	987	6228	2.345	19.376	1.864	521	5.57	151.8	1297	297	18.7	20.4	1.325	111.9	0	#NULL!	#NULL!	#NULL!	#NULL!	#NULL!	#NULL!	#NULL!	#NULL!	#NULL!	#NULL!	#NULL!	#NULL!	#NULL!	#NULL!	#NULL!	#NULL!	#NULL!	#NULL!	#NULL!	2	#NULL!	#NULL!	1	6	180	2	#NULL!	#NULL!	2	#NULL!
42119	1628	7.5	55.06	17.93	86	259	1.626	53.356	6.093	306	2.88	90.4	704	136	9.11	6.65	0.669	110.3	0	1321	15.7	41.64	7.17	3221	8277	1.165	18.496	1.224	224	2.88	27.8	269	157	11.05	11.13	0.994	92.3	0	2	#NULL!	#NULL!	2	#NULL!	#NULL!	2	#NULL!	#NULL!	2	#NULL!
42121	2056	31.1	53.13	4.83	0	443	3.738	27.192	2.212	636	9.93	36.2	1824	395	29.04	24.89	1.817	149.5	0	622	1.3	17.03	1.07	0	106	1.108	3.616	0.347	34	2.71	5.4	757	113	1.91	3.55	0.452	30.1	0	2	#NULL!	#NULL!	1	2	15	1	1	15	2	#NULL!
42122	#NULL!	#NULL!	#NULL!	#NULL!	#NULL!	#NULL!	#NULL!	#NULL!	#NULL!	#NULL!	#NULL!	#NULL!	#NULL!	#NULL!	#NULL!	#NULL!	#NULL!	#NULL!	#NULL!	#NULL!	#NULL!	#NULL!	#NULL!	#NULL!	#NULL!	#NULL!	#NULL!	#NULL!	#NULL!	#NULL!	#NULL!	#NULL!	#NULL!	#NULL!	#NULL!	#NULL!	#NULL!	#NULL!	#NULL!	#NULL!	#NULL!	#NULL!	#NULL!	#NULL!	#NULL!	#NULL!	#NULL!	#NULL!	#NULL!
42127	1741	15.6	64.7	3.95	7	531	1.543	11.309	1.28	311	3.01	44.9	1609	306	12.61	11.09	1.055	50.1	0	2839	27.4	114.77	10.47	18	258	2.273	27.902	2.623	701	5.09	66.8	1126	438	20.93	13.21	1.983	86.5	0	2	#NULL!	#NULL!	1	2	30	2	#NULL!	#NULL!	2	#NULL!
42128	2314	18.9	87.23	8.94	9	1138	1.36	30.896	1.978	316	3.05	38	460	238	14.25	10.25	1.379	116.1	0	3262	28.8	117.99	8.15	6	663	5.14	37.222	2.925	859	9.39	35.9	1738	446	53.62	16.59	1.908	158.4	0	#NULL!	#NULL!	#NULL!	#NULL!	#NULL!	#NULL!	#NULL!	#NULL!	#NULL!	#NULL!	#NULL!
42129	1238	7	46.74	5.96	4	524	1.039	13.959	0.648	247	3.36	21.4	376	121	6.71	4.3	0.501	75.1	0	#NULL!	#NULL!	#NULL!	#NULL!	#NULL!	#NULL!	#NULL!	#NULL!	#NULL!	#NULL!	#NULL!	#NULL!	#NULL!	#NULL!	#NULL!	#NULL!	#NULL!	#NULL!	#NULL!	#NULL!	#NULL!	#NULL!	#NULL!	#NULL!	#NULL!	#NULL!	#NULL!	#NULL!	#NULL!	#NULL!
42130	2450	26.1	88.75	12.79	25	901	3.003	32.872	2.293	533	7.16	57	755	405	23.4	16.54	2.896	189.5	0.2	#NULL!	#NULL!	#NULL!	#NULL!	#NULL!	#NULL!	#NULL!	#NULL!	#NULL!	#NULL!	#NULL!	#NULL!	#NULL!	#NULL!	#NULL!	#NULL!	#NULL!	#NULL!	#NULL!	2	#NULL!	#NULL!	2	#NULL!	#NULL!	2	#NULL!	#NULL!	2	#NULL!
42132	2161	16.1	95.76	3.9	467	1843	2.939	18.448	1.627	207	8.29	43.6	1469	270	13.99	18.92	1.337	114.8	0	2242	19.1	64.35	10.35	1308	3067	1.731	29.483	1.341	409	2.77	5.6	476	222	14.86	10.42	1.556	124.4	0	2	#NULL!	#NULL!	2	#NULL!	#NULL!	2	#NULL!	#NULL!	2	#NULL!
42133	1448	18	27.49	5.33	1380	5726	2.154	15.859	1.593	298	4.56	194.2	1306	362	9.97	8.54	1.219	141.8	0	#NULL!	#NULL!	#NULL!	#NULL!	#NULL!	#NULL!	#NULL!	#NULL!	#NULL!	#NULL!	#NULL!	#NULL!	#NULL!	#NULL!	#NULL!	#NULL!	#NULL!	#NULL!	#NULL!	2	#NULL!	#NULL!	1	5	20	2	#NULL!	#NULL!	2	#NULL!
42134	1986	15.3	66.86	5.66	35	605	1.808	22.029	1.089	237	6.15	35.1	882	212	9.98	7.06	0.952	174.8	0	1578	17	48.83	4.06	141	805	2.902	28.121	3.66	296	7.45	83.1	752	266	17.55	10.39	0.934	146.7	0	1	5	120	1	5	60	1	4	20	2	#NULL!
42138	957	14.4	27.44	3.55	53	2692	1.585	9.972	0.869	344	2.97	128.5	726	171	8.38	7.29	0.771	62.3	0	1738	16.8	72.73	11.76	167	2708	2	18.125	1.87	344	4.02	65.6	1056	271	10.17	10.36	0.94	72	0	2	#NULL!	#NULL!	1	2	10	2	#NULL!	#NULL!	2	#NULL!
42140	1318	11.7	41	6.98	30	1343	2.129	18.018	1.606	366	5.86	128.3	926	223	7.78	9.53	0.799	85.4	0	858	7.6	55.49	5.83	26	787	0.849	7.455	0.858	198	2.66	135.1	314	78	5.82	5.59	0.395	14.6	0	#NULL!	#NULL!	#NULL!	#NULL!	#NULL!	#NULL!	#NULL!	#NULL!	#NULL!	#NULL!	#NULL!
42141	1961	12.3	93.94	17.95	30	167	0.811	19.985	1.346	281	1.63	6.8	331	219	10.21	8.15	1.21	81.2	0	1582	8.4	43.76	2.62	2	189	1.327	20.849	0.816	400	1.65	109.4	545	154	18.8	8.56	0.84	105.6	0.8	2	#NULL!	#NULL!	2	#NULL!	#NULL!	2	#NULL!	#NULL!	2	#NULL!
42142	1800	14.8	63.34	2.57	208	580	1.912	14.586	1.301	215	5.99	154.3	1293	246	10.2	13.43	1.343	78.4	0	1289	11.4	49.97	2.98	4	118	0.83	9.395	0.965	145	1.79	9.4	566	160	5.78	5.94	0.764	48.9	0	#NULL!	#NULL!	#NULL!	#NULL!	#NULL!	#NULL!	#NULL!	#NULL!	#NULL!	#NULL!	#NULL!
42143	3696	17.9	254.34	25.15	288	2570	1.889	29.276	0.464	292	1.5	25.7	455	523	10.3	9.12	0.977	41.8	0	1416	12.5	47.59	5.11	0	80	1.759	19.116	1.665	310	2.99	29.9	554	177	8.77	10.99	0.698	93	0	2	#NULL!	#NULL!	1	5	480	1	7	45	2	#NULL!
42144	3039	25.3	127.34	12.38	65	726	2.571	27.369	2.997	502	7.93	62.1	1263	436	18.39	20.24	1.869	87.4	0	2238	11.4	102.48	5.1	1	367	1.71	28.957	1.7	193	3.53	13.4	475	197	11.87	14.28	1.192	106.3	0	1	1	60	1	2	30	1	2	60	2	#NULL!
42147	787	5.2	43.85	2.6	0	597	1.312	3.654	0.518	109	3.23	2	536	138	5.14	4.73	0.688	62.5	0	995	6.6	30.64	4.74	34	78	1.374	16.348	1.89	161	19.5	20.9	395	318	8.68	3.91	0.511	173.1	0	2	#NULL!	#NULL!	2	#NULL!	#NULL!	2	#NULL!	#NULL!	2	#NULL!
42149	#NULL!	#NULL!	#NULL!	#NULL!	#NULL!	#NULL!	#NULL!	#NULL!	#NULL!	#NULL!	#NULL!	#NULL!	#NULL!	#NULL!	#NULL!	#NULL!	#NULL!	#NULL!	#NULL!	#NULL!	#NULL!	#NULL!	#NULL!	#NULL!	#NULL!	#NULL!	#NULL!	#NULL!	#NULL!	#NULL!	#NULL!	#NULL!	#NULL!	#NULL!	#NULL!	#NULL!	#NULL!	#NULL!	#NULL!	#NULL!	#NULL!	#NULL!	#NULL!	#NULL!	#NULL!	#NULL!	#NULL!	#NULL!	#NULL!
42150	2077	14.6	73.54	7.46	64	412	1.887	20.533	2.125	343	3.99	41.2	933	220	14.93	12.43	1.059	96.4	0	1906	8.9	82.25	3.47	8	61	1.625	30.363	1.974	352	5.61	0.5	894	225	19.89	17.34	1.113	133.8	0	2	#NULL!	#NULL!	2	#NULL!	#NULL!	2	#NULL!	#NULL!	1	5
42151	2667	14.5	86.93	6.03	177	2257	2.307	22.364	2.272	336	7.23	97.7	1029	274	16.6	13	1.244	108.2	0	2062	8.7	74.57	3.85	0	270	2.666	21.712	1.608	353	2.85	30.5	1459	211	10.53	10.01	0.979	122.7	0	2	#NULL!	#NULL!	2	#NULL!	#NULL!	1	4	60	2	#NULL!
42152	2415	12.8	86.98	9.4	15	2873	2.356	16.711	1.138	383	2.52	101.9	1303	318	15.31	9.26	1.312	81.2	0	#NULL!	#NULL!	#NULL!	#NULL!	#NULL!	#NULL!	#NULL!	#NULL!	#NULL!	#NULL!	#NULL!	#NULL!	#NULL!	#NULL!	#NULL!	#NULL!	#NULL!	#NULL!	#NULL!	2	#NULL!	#NULL!	1	5	15	2	#NULL!	#NULL!	2	#NULL!
42157	2197	25.5	86.69	3.25	416	1612	2.435	19.836	1.735	367	8	35.8	1047	326	17.09	19.96	1.393	112.5	0	1678	21.5	44.27	10.49	47	1330	2.17	23.635	3.559	752	8.07	331.7	679	280	17.44	6.29	1.342	73.2	0	2	#NULL!	#NULL!	2	#NULL!	#NULL!	1	6	30	2	#NULL!
42158	#NULL!	#NULL!	#NULL!	#NULL!	#NULL!	#NULL!	#NULL!	#NULL!	#NULL!	#NULL!	#NULL!	#NULL!	#NULL!	#NULL!	#NULL!	#NULL!	#NULL!	#NULL!	#NULL!	#NULL!	#NULL!	#NULL!	#NULL!	#NULL!	#NULL!	#NULL!	#NULL!	#NULL!	#NULL!	#NULL!	#NULL!	#NULL!	#NULL!	#NULL!	#NULL!	#NULL!	#NULL!	#NULL!	#NULL!	#NULL!	#NULL!	#NULL!	#NULL!	#NULL!	#NULL!	#NULL!	#NULL!	#NULL!	#NULL!
42159	1601	12.8	107.62	11.29	10	324	1.137	18.868	0.895	262	3.29	8.8	1008	275	9.01	11.78	1.061	46.6	0	1524	23.2	63.99	8.39	29	338	2.306	35.637	2.586	463	5.51	67.4	710	389	17.58	12.85	1.973	111.6	0	2	#NULL!	#NULL!	2	#NULL!	#NULL!	2	#NULL!	#NULL!	1	3
42160	1347	3.7	82.14	4.33	750	2063	0.868	18.587	0.952	147	3.16	9.7	518	170	8.66	10.22	0.998	94.4	0	1973	22.9	49.83	12.58	0	50	2.869	28.23	6.578	1061	18.35	72	1029	408	33.8	12.95	1.429	92.9	0	2	#NULL!	#NULL!	2	#NULL!	#NULL!	2	#NULL!	#NULL!	1	3
42162	1010	6.6	37.67	3.15	2	370	1.415	6.149	0.681	126	3.09	55.4	909	157	4.59	4.21	0.57	50.9	0	1515	12.3	39.68	2.83	176	472	2.113	7.555	0.821	233	4.9	100.6	1298	244	6.35	7.14	0.645	46.5	0	#NULL!	#NULL!	#NULL!	#NULL!	#NULL!	#NULL!	#NULL!	#NULL!	#NULL!	#NULL!	#NULL!
42167	1211	10.1	43.7	4.33	6	153	1.731	18.138	1.445	309	5	15.6	370	162	15.48	4	0.865	73.4	0	1599	29.2	59.06	7.39	918	13264	1.947	23.021	1.849	317	5.97	38.5	746	313	16.8	7.11	1.145	116.1	0	2	#NULL!	#NULL!	2	#NULL!	#NULL!	2	#NULL!	#NULL!	2	#NULL!
42168	1755	6.9	80.08	6.29	15	580	1.59	19.562	1.715	177	2.6	42.9	561	144	7.56	7.02	0.583	101.9	0	2061	17	60.31	5.25	24	179	0.942	11.194	0.689	375	1.08	7.2	449	234	16.97	6.75	1.146	81.7	0	1	6	60	1	6	540	2	#NULL!	#NULL!	2	#NULL!
42172	1021	17.9	38.4	5.16	165	7307	0.754	14.512	1.662	275	0.89	134.1	509	196	7.23	4.1	0.795	39.1	0	1074	16.1	45.53	8.9	25	6675	1.02	15.556	1.926	375	1.61	164.8	740	224	9.98	5.24	0.97	39.4	0	2	#NULL!	#NULL!	2	#NULL!	#NULL!	2	#NULL!	#NULL!	2	#NULL!
42174	1440	10	56.66	3.19	0	146	0.846	22.159	1.239	171	1.22	48.6	342	261	7.4	8.64	0.783	110.7	0	416	2.9	2.4	0.39	5	15	0.524	6.67	0.61	194	1.56	45.3	207	50	5.73	2.64	0.198	20.3	0	#NULL!	#NULL!	#NULL!	#NULL!	#NULL!	#NULL!	#NULL!	#NULL!	#NULL!	#NULL!	#NULL!
42175	1973	15.9	73.82	10.37	15	1357	1.519	24.266	1.381	528	2.91	33.6	534	219	18.13	9.95	1.235	102.1	8.4	2329	14.3	72.75	5.62	45	204	2.253	27.14	1.65	524	1.89	12.7	511	217	16.93	8.44	1.021	136.1	0	2	#NULL!	#NULL!	1	1	60	2	#NULL!	#NULL!	2	#NULL!
42176	3935	16.8	153.06	16.82	1044	2602	3.151	52.436	4.196	712	6.41	376.5	1301	375	26.85	23.09	1.814	174.8	1.2	#NULL!	#NULL!	#NULL!	#NULL!	#NULL!	#NULL!	#NULL!	#NULL!	#NULL!	#NULL!	#NULL!	#NULL!	#NULL!	#NULL!	#NULL!	#NULL!	#NULL!	#NULL!	#NULL!	#NULL!	#NULL!	#NULL!	#NULL!	#NULL!	#NULL!	#NULL!	#NULL!	#NULL!	#NULL!	#NULL!
42177	2397	9.1	62.08	4.67	17	373	1.582	32.289	1.934	207	3.4	45	774	368	11.74	11.68	1.356	91.7	35.1	836	5.4	39.99	2.14	8	126	0.949	7.838	0.703	135	2.19	17.5	312	105	6.72	6.45	0.585	58.1	0	2	#NULL!	#NULL!	1	2	20	2	#NULL!	#NULL!	2	#NULL!
42178	1898	10.6	73.47	12.08	30	259	1.161	28.337	3.099	214	4.44	47.7	737	180	8.83	10.16	0.861	73.6	0	3235	17.5	97.66	17.86	0	444	2.452	44.04	4.722	357	5.21	182.4	1212	257	20.52	10.78	1.44	97.5	0	#NULL!	#NULL!	#NULL!	#NULL!	#NULL!	#NULL!	#NULL!	#NULL!	#NULL!	#NULL!	#NULL!
42183	707	10.3	39.78	7.24	96	10350	1.921	4.805	1.354	469	1.94	94.1	680	273	7.47	4.58	0.706	33.5	0	1344	15.1	75.86	17.64	1	103	1.664	18.56	2.719	567	7.12	36.9	768	335	14.43	9.95	2.374	54.4	0	2	#NULL!	#NULL!	2	#NULL!	#NULL!	2	#NULL!	#NULL!	1	4
42186	2808	17.5	115.47	8.59	116	599	2.257	41.33	3.035	515	4.79	140	804	346	13.66	11.84	1.243	138.6	0	1234	5.6	60.97	6.8	1	52	0.873	11.479	0.802	176	5.04	76.7	570	152	5.96	6.75	1.01	79.1	0	#NULL!	#NULL!	#NULL!	#NULL!	#NULL!	#NULL!	#NULL!	#NULL!	#NULL!	#NULL!	#NULL!
42187	1933	10.3	79.35	5.23	26	118	1.442	14.686	1.503	239	2.58	132.4	564	201	8.29	6.97	1.078	58.8	0	#NULL!	#NULL!	#NULL!	#NULL!	#NULL!	#NULL!	#NULL!	#NULL!	#NULL!	#NULL!	#NULL!	#NULL!	#NULL!	#NULL!	#NULL!	#NULL!	#NULL!	#NULL!	#NULL!	2	#NULL!	#NULL!	2	#NULL!	#NULL!	2	#NULL!	#NULL!	2	#NULL!
42188	1419	7.4	60.49	4.04	0	347	1.216	7.991	0.565	266	3.92	179	1078	115	3.3	5.98	0.459	92.1	0	1205	3.7	59.05	1.26	0	168	0.94	12.701	0.541	172	2.39	155.2	526	85	7.73	5.62	0.721	50.9	0	#NULL!	#NULL!	#NULL!	#NULL!	#NULL!	#NULL!	#NULL!	#NULL!	#NULL!	#NULL!	#NULL!
42192	737	1.8	50.11	1.31	2	98	0.369	4.661	0.204	88	2.52	22.8	331	57	2.67	4.47	0.415	34.7	0	227	2.3	8.7	0.71	1	46	0.203	2.369	0.289	23	0.41	0.1	88	52	2.01	2.94	0.218	23.8	0	2	#NULL!	#NULL!	1	5	12	2	#NULL!	#NULL!	2	#NULL!
42194	1911	4.4	111.31	9.17	983	2369	0.699	14.564	0.764	92	1.3	75.8	267	108	6.36	5.05	0.518	36.5	0	1229	9.8	46.56	2.28	93	4618	1.548	14.241	1.021	349	3.1	33.5	611	125	14.28	5.12	0.731	36.1	0	#NULL!	#NULL!	#NULL!	#NULL!	#NULL!	#NULL!	#NULL!	#NULL!	#NULL!	#NULL!	#NULL!
42196	1785	12.7	64.93	5.22	32	959	1.805	19.928	1.43	273	3.22	35.7	977	225	9.6	7.71	0.996	95.8	0.8	1242	6.7	37.67	3.7	283	1497	1.126	14.756	1.011	161	2.1	32.5	626	174	6.86	5.85	0.699	50.6	0.9	#NULL!	#NULL!	#NULL!	#NULL!	#NULL!	#NULL!	#NULL!	#NULL!	#NULL!	#NULL!	#NULL!
42198	3787	16.5	114.38	8.37	6	1471	3.14	29.822	2.949	282	7.53	58.5	1858	404	15.62	18.95	1.95	122	0	2145	8.9	75.52	2.35	17	144	3.405	20.415	1.92	486	8.13	17.5	1412	285	7.92	9.48	1.424	125.2	0	2	#NULL!	#NULL!	1	1	600	1	3	60	1	2
42199	1567	11	58.94	3.56	206	1420	1.477	17.695	0.698	290	2.65	36.7	1028	264	12.35	8.57	1.427	76.7	0	1821	22.1	65.89	9.56	36	1807	1.218	21.097	1.35	290	2.81	44.7	607	260	13.11	11.64	1.499	112.7	0	2	#NULL!	#NULL!	2	#NULL!	#NULL!	2	#NULL!	#NULL!	2	#NULL!
42202	2594	17.6	72.41	10.12	30	564	2.076	28.345	2.507	428	4	19.8	788	415	17.01	12.1	1.788	133.4	36	1718	14.4	88.7	5.02	0	377	2.425	22.014	1.428	634	6.3	80.7	1230	216	21.45	14.68	1.049	113.9	4.7	2	#NULL!	#NULL!	2	#NULL!	#NULL!	2	#NULL!	#NULL!	1	2
42203	2205	16.5	70.44	8.73	10	1065	3.266	43.692	3.723	297	9.74	38.1	574	224	14.06	11.27	1.207	108	0	#NULL!	#NULL!	#NULL!	#NULL!	#NULL!	#NULL!	#NULL!	#NULL!	#NULL!	#NULL!	#NULL!	#NULL!	#NULL!	#NULL!	#NULL!	#NULL!	#NULL!	#NULL!	#NULL!	#NULL!	#NULL!	#NULL!	#NULL!	#NULL!	#NULL!	#NULL!	#NULL!	#NULL!	#NULL!	#NULL!
42204	1052	10.5	38.63	4.2	58	451	1.125	12.407	0.765	273	1.84	45.3	518	149	10.29	4.8	0.878	100.1	0	1214	7.8	60.01	15.46	638	1948	1.392	20.553	2.104	236	2.9	54.8	941	269	10.07	13.23	1.317	81.8	0	2	#NULL!	#NULL!	2	#NULL!	#NULL!	2	#NULL!	#NULL!	1	4
42206	870	10.5	24.96	1.65	0	119	0.457	12.221	1.222	51	3.38	25.8	319	188	5.85	9.98	0.869	42	0	#NULL!	#NULL!	#NULL!	#NULL!	#NULL!	#NULL!	#NULL!	#NULL!	#NULL!	#NULL!	#NULL!	#NULL!	#NULL!	#NULL!	#NULL!	#NULL!	#NULL!	#NULL!	#NULL!	2	#NULL!	#NULL!	2	#NULL!	#NULL!	2	#NULL!	#NULL!	2	#NULL!
42207	1543	11.5	85.26	3.24	26	195	1.19	5.208	0.591	182	4.24	197.3	1535	184	6.75	8.77	0.732	64.6	0	1031	11.8	48.55	4.84	9	345	0.73	9.658	0.555	110	1.88	40.9	801	161	5.28	5.46	0.632	54.5	0	#NULL!	#NULL!	#NULL!	#NULL!	#NULL!	#NULL!	#NULL!	#NULL!	#NULL!	#NULL!	#NULL!
42208	1340	12.4	34.53	3.03	81	409	1.292	14.104	0.708	303	1.09	188.2	415	146	9.29	3.99	0.711	66.7	0	1101	9	39.69	5.19	18	690	1.504	22.328	1.818	338	6.52	50.6	723	177	13.49	13.77	0.727	87	0	2	#NULL!	#NULL!	1	3	15	2	#NULL!	#NULL!	2	#NULL!
42209	2162	16.7	65.38	5.96	826	5058	2.625	22.355	2.337	556	4.43	55.6	1171	213	26.24	8.9	0.673	63.7	0	3666	22.1	128	13.5	1739	4923	8.616	114.727	8.884	963	22.47	37.2	3849	624	49.93	41.18	1.772	275.6	0	2	#NULL!	#NULL!	1	6	60	1	5	10	2	#NULL!
42210	645	3	10.69	0.89	0	93	0.335	4.349	0.225	117	0.58	2.2	170	55	3.84	2.72	0.261	51.2	0	1594	7.1	39.78	2.14	36	254	0.611	8.273	0.71	140	2.69	16.4	240	95	10.07	10.24	0.659	51.9	0	2	#NULL!	#NULL!	2	#NULL!	#NULL!	2	#NULL!	#NULL!	2	#NULL!
42211	1379	6.5	47.26	4.44	10	299	2.792	19.581	2.178	348	5.51	21.8	732	212	15.95	9.88	0.735	48.3	42.4	1894	21.3	65.17	12.06	115	13399	2.869	25.68	3.288	429	5.97	185.1	820	268	17.38	9.15	0.971	63.6	48.5	2	#NULL!	#NULL!	2	#NULL!	#NULL!	1	7	240	2	#NULL!
42213	1979	8.7	54.56	2.86	0	124	1.622	21.422	1.041	328	1.44	18.9	684	165	10.49	7.67	0.856	76.8	0	2832	27.5	68.52	11.3	108	1364	2.597	27.875	1.813	663	1.56	55.8	897	354	17.59	9.58	1.923	157.3	0	2	#NULL!	#NULL!	2	#NULL!	#NULL!	1	2	20	2	#NULL!
42214	1978	20.7	78.08	11.29	43	151	1.368	27.673	3.537	319	3.97	41.9	778	353	21.89	11.31	1.345	68.9	0	1784	9.1	79.77	2.59	3	307	1.854	20.112	1.512	238	5.62	3.7	1007	215	21.99	11.61	0.634	77.2	0	2	#NULL!	#NULL!	2	#NULL!	#NULL!	2	#NULL!	#NULL!	1	1
42216	996	7.9	65.12	8.38	28	229	0.479	4.945	0.818	97	0.75	25.9	236	93	3.83	2.75	0.396	20	0	750	2.8	35.77	1.02	255	776	0.723	3.479	0.276	66	1.84	3.1	573	81	2.52	4.08	0.361	25.8	0	#NULL!	#NULL!	#NULL!	#NULL!	#NULL!	#NULL!	#NULL!	#NULL!	#NULL!	#NULL!	#NULL!
42217	#NULL!	#NULL!	#NULL!	#NULL!	#NULL!	#NULL!	#NULL!	#NULL!	#NULL!	#NULL!	#NULL!	#NULL!	#NULL!	#NULL!	#NULL!	#NULL!	#NULL!	#NULL!	#NULL!	#NULL!	#NULL!	#NULL!	#NULL!	#NULL!	#NULL!	#NULL!	#NULL!	#NULL!	#NULL!	#NULL!	#NULL!	#NULL!	#NULL!	#NULL!	#NULL!	#NULL!	#NULL!	#NULL!	2	#NULL!	#NULL!	2	#NULL!	#NULL!	2	#NULL!	#NULL!	2	#NULL!
42219	#NULL!	#NULL!	#NULL!	#NULL!	#NULL!	#NULL!	#NULL!	#NULL!	#NULL!	#NULL!	#NULL!	#NULL!	#NULL!	#NULL!	#NULL!	#NULL!	#NULL!	#NULL!	#NULL!	#NULL!	#NULL!	#NULL!	#NULL!	#NULL!	#NULL!	#NULL!	#NULL!	#NULL!	#NULL!	#NULL!	#NULL!	#NULL!	#NULL!	#NULL!	#NULL!	#NULL!	#NULL!	#NULL!	2	#NULL!	#NULL!	2	#NULL!	#NULL!	2	#NULL!	#NULL!	1	3
42222	3127	16.5	104.46	6.67	115	4101	1.886	25.783	2.472	663	3.29	177.3	1024	292	15.09	11.4	1.432	109.2	0	1736	8.5	69.72	4.37	0	276	1.136	22.248	1.391	314	1.98	59.2	405	153	7.46	6.34	0.606	98.4	0	#NULL!	#NULL!	#NULL!	#NULL!	#NULL!	#NULL!	#NULL!	#NULL!	#NULL!	#NULL!	#NULL!
42226	701	4.9	29.54	6.75	68	220	1.03	7.515	0.601	130	2.39	74.8	567	83	11.46	8.13	0.623	23.9	0	972	2.6	43.74	9.75	508	1098	1.79	13.119	0.827	168	3.46	101.7	823	101	18.64	11.14	0.71	28.9	0	#NULL!	#NULL!	#NULL!	#NULL!	#NULL!	#NULL!	#NULL!	#NULL!	#NULL!	#NULL!	#NULL!
42230	1589	13.6	60.68	4.24	6	131	1.766	16.669	1.822	339	5.44	34.2	749	154	15.43	6.1	0.557	63.3	0	1439	8.3	35.28	4.02	12	139	2.62	27.059	2.548	489	7.51	86.3	574	128	24.62	5.8	0.592	65.7	0	#NULL!	#NULL!	#NULL!	#NULL!	#NULL!	#NULL!	#NULL!	#NULL!	#NULL!	#NULL!	#NULL!
42232	728	4.7	23.37	4.03	983	2716	0.616	7.772	1.161	88	2.84	19.4	371	123	3.19	2.27	0.348	101.1	0	682	3.2	27.45	2.24	323	899	0.923	7.355	0.633	94	2.33	55.2	579	104	4.06	6.26	0.467	41.7	0	2	#NULL!	#NULL!	2	#NULL!	#NULL!	2	#NULL!	#NULL!	2	#NULL!
42235	1870	13.7	41.5	2.77	1282	2071	3.354	27.254	2.693	680	8.9	91.6	1203	260	24.46	12.05	0.642	80.6	0	#NULL!	#NULL!	#NULL!	#NULL!	#NULL!	#NULL!	#NULL!	#NULL!	#NULL!	#NULL!	#NULL!	#NULL!	#NULL!	#NULL!	#NULL!	#NULL!	#NULL!	#NULL!	#NULL!	#NULL!	#NULL!	#NULL!	#NULL!	#NULL!	#NULL!	#NULL!	#NULL!	#NULL!	#NULL!	#NULL!
42240	#NULL!	#NULL!	#NULL!	#NULL!	#NULL!	#NULL!	#NULL!	#NULL!	#NULL!	#NULL!	#NULL!	#NULL!	#NULL!	#NULL!	#NULL!	#NULL!	#NULL!	#NULL!	#NULL!	#NULL!	#NULL!	#NULL!	#NULL!	#NULL!	#NULL!	#NULL!	#NULL!	#NULL!	#NULL!	#NULL!	#NULL!	#NULL!	#NULL!	#NULL!	#NULL!	#NULL!	#NULL!	#NULL!	2	#NULL!	#NULL!	1	1	60	2	#NULL!	#NULL!	2	#NULL!
42245	1409	14	17.96	4.17	102	615	1.67	15.414	1.874	562	1.1	409.1	1972	249	13.68	7.22	0.993	33	0	#NULL!	#NULL!	#NULL!	#NULL!	#NULL!	#NULL!	#NULL!	#NULL!	#NULL!	#NULL!	#NULL!	#NULL!	#NULL!	#NULL!	#NULL!	#NULL!	#NULL!	#NULL!	#NULL!	2	#NULL!	#NULL!	2	#NULL!	#NULL!	1	7	30	1	4
42246	805	11	21.22	2.78	5	448	0.847	7.318	0.557	128	1.92	20.1	634	160	5.35	5.81	0.597	57.5	0	1441	7.4	35.3	9.74	17	279	2.051	19.112	3.574	662	10.63	54.2	599	176	17.67	6.76	0.686	86.2	0	2	#NULL!	#NULL!	2	#NULL!	#NULL!	2	#NULL!	#NULL!	1	5
42247	940	5.9	30.69	1.23	0	106	1.317	6.572	0.531	111	1.92	3.4	734	99	4.99	5.12	0.511	29.2	0	1346	4.7	75.55	3.14	119	238	1.915	18.958	1.926	157	4.97	27.5	1012	167	6.61	9.72	0.585	120.2	0	#NULL!	#NULL!	#NULL!	#NULL!	#NULL!	#NULL!	#NULL!	#NULL!	#NULL!	#NULL!	#NULL!
42248	2432	16.4	109.67	6.09	253	1224	2.35	20.213	1.859	369	5.02	53.8	1321	264	16.18	12.81	1.161	109.5	0	1976	14.1	105.06	4.29	0	214	1.731	16.52	1.267	322	2.35	99.4	942	223	14.92	8.29	0.847	103.1	0	2	#NULL!	#NULL!	2	#NULL!	#NULL!	2	#NULL!	#NULL!	1	3
42252	2499	16.3	102.53	7.48	9	1233	2.321	29.247	3.254	337	5.31	269.5	662	274	20.19	6.37	1.356	57.9	0	2221	6.6	66.4	3.26	6	459	2.373	28.265	2.224	379	6.81	17.6	821	163	20.96	11.56	1.139	96.8	0	2	#NULL!	#NULL!	2	#NULL!	#NULL!	2	#NULL!	#NULL!	2	#NULL!
42253	1281	7.4	37.96	2.52	8	165	1.803	20.276	0.562	272	2.99	40.8	903	143	13.58	5.23	0.814	71.4	0	1539	14.3	44.12	5.21	184	858	2.24	19.555	2.544	471	5.37	234.9	1090	220	22.69	8.07	0.858	56.2	0	#NULL!	#NULL!	#NULL!	#NULL!	#NULL!	#NULL!	#NULL!	#NULL!	#NULL!	#NULL!	#NULL!
42254	#NULL!	#NULL!	#NULL!	#NULL!	#NULL!	#NULL!	#NULL!	#NULL!	#NULL!	#NULL!	#NULL!	#NULL!	#NULL!	#NULL!	#NULL!	#NULL!	#NULL!	#NULL!	#NULL!	#NULL!	#NULL!	#NULL!	#NULL!	#NULL!	#NULL!	#NULL!	#NULL!	#NULL!	#NULL!	#NULL!	#NULL!	#NULL!	#NULL!	#NULL!	#NULL!	#NULL!	#NULL!	#NULL!	#NULL!	#NULL!	#NULL!	#NULL!	#NULL!	#NULL!	#NULL!	#NULL!	#NULL!	#NULL!	#NULL!
42256	#NULL!	#NULL!	#NULL!	#NULL!	#NULL!	#NULL!	#NULL!	#NULL!	#NULL!	#NULL!	#NULL!	#NULL!	#NULL!	#NULL!	#NULL!	#NULL!	#NULL!	#NULL!	#NULL!	#NULL!	#NULL!	#NULL!	#NULL!	#NULL!	#NULL!	#NULL!	#NULL!	#NULL!	#NULL!	#NULL!	#NULL!	#NULL!	#NULL!	#NULL!	#NULL!	#NULL!	#NULL!	#NULL!	#NULL!	#NULL!	#NULL!	#NULL!	#NULL!	#NULL!	#NULL!	#NULL!	#NULL!	#NULL!	#NULL!
42258	1203	5.5	44.77	3.16	652	1775	0.669	8.103	0.793	135	1.11	48.8	294	102	4.8	2.27	0.456	21.7	0	1933	6.1	84.56	4.1	10	364	1.611	17.095	1.437	149	4.46	204.7	952	191	9.91	11.4	0.805	97.4	0	#NULL!	#NULL!	#NULL!	#NULL!	#NULL!	#NULL!	#NULL!	#NULL!	#NULL!	#NULL!	#NULL!
42259	#NULL!	#NULL!	#NULL!	#NULL!	#NULL!	#NULL!	#NULL!	#NULL!	#NULL!	#NULL!	#NULL!	#NULL!	#NULL!	#NULL!	#NULL!	#NULL!	#NULL!	#NULL!	#NULL!	#NULL!	#NULL!	#NULL!	#NULL!	#NULL!	#NULL!	#NULL!	#NULL!	#NULL!	#NULL!	#NULL!	#NULL!	#NULL!	#NULL!	#NULL!	#NULL!	#NULL!	#NULL!	#NULL!	2	#NULL!	#NULL!	2	#NULL!	#NULL!	2	#NULL!	#NULL!	2	#NULL!
42263	3990	26.1	136.89	5.65	1196	4870	1.852	28.311	1.607	457	1.33	96.3	548	295	18.12	6.76	1.568	132.3	0	#NULL!	#NULL!	#NULL!	#NULL!	#NULL!	#NULL!	#NULL!	#NULL!	#NULL!	#NULL!	#NULL!	#NULL!	#NULL!	#NULL!	#NULL!	#NULL!	#NULL!	#NULL!	#NULL!	2	#NULL!	#NULL!	2	#NULL!	#NULL!	2	#NULL!	#NULL!	2	#NULL!
42264	2873	16	115.48	9.13	9	295	1.696	21.348	1.402	300	3.89	65.5	923	228	13.94	15.63	1.195	125.8	0	2099	17.5	87.14	6.52	604	2135	2.609	22.798	2.129	367	7.11	36.1	1131	277	30.91	12.99	1.008	87.4	0	#NULL!	#NULL!	#NULL!	#NULL!	#NULL!	#NULL!	#NULL!	#NULL!	#NULL!	#NULL!	#NULL!
42266	1492	11.6	47.5	4.85	128	997	2.703	14.228	1.541	443	7.5	66.9	1486	227	12.24	13.19	0.745	78.8	0	1296	10.1	45.74	2.35	89	182	1.611	15.793	1.374	309	3.47	145.6	785	172	8.99	8.01	0.634	78.5	0	#NULL!	#NULL!	#NULL!	#NULL!	#NULL!	#NULL!	#NULL!	#NULL!	#NULL!	#NULL!	#NULL!
42269	1720	18.2	49.37	5.25	1426	3630	2.257	18.74	2.266	335	3.07	221.4	978	308	10.33	7.52	1.238	58.6	0	1312	13.2	39.12	7	94	589	1.78	21.838	1.984	363	3.8	79.6	776	242	16.67	8.46	1.182	71.8	0	2	#NULL!	#NULL!	2	#NULL!	#NULL!	1	1	120	2	#NULL!
42274	2105	26.3	71.73	13.93	3960	10991	2.321	30.144	1.566	500	4.19	93.4	1014	355	15.18	8.56	2.32	166.3	0	1197	7	31.47	2.65	0	48	1.326	20.202	0.766	218	1.1	0.9	669	228	8.5	4.5	0.793	53.3	0	2	#NULL!	#NULL!	1	3	60	1	7	60	2	#NULL!
42275	1810	16.6	90.32	6.11	72	1788	1.253	25.102	1.342	371	2.04	120.5	567	252	13.15	8.74	1.022	92.2	0	2529	27.3	101.52	5.68	85	503	1.977	25.064	1.834	390	4.01	62	947	323	16.81	12.2	1.411	133.7	0	2	#NULL!	#NULL!	2	#NULL!	#NULL!	2	#NULL!	#NULL!	1	7
42276	#NULL!	#NULL!	#NULL!	#NULL!	#NULL!	#NULL!	#NULL!	#NULL!	#NULL!	#NULL!	#NULL!	#NULL!	#NULL!	#NULL!	#NULL!	#NULL!	#NULL!	#NULL!	#NULL!	#NULL!	#NULL!	#NULL!	#NULL!	#NULL!	#NULL!	#NULL!	#NULL!	#NULL!	#NULL!	#NULL!	#NULL!	#NULL!	#NULL!	#NULL!	#NULL!	#NULL!	#NULL!	#NULL!	2	#NULL!	#NULL!	2	#NULL!	#NULL!	2	#NULL!	#NULL!	2	#NULL!
42277	720	4	28.1	8.62	0	4382	1.173	10.615	0.538	92	1.23	117	597	86	17.17	4.45	0.735	12	0	881	3.7	38.06	10	1380	4405	1.37	12.787	0.596	107	1.96	75.6	694	100	19.12	5.51	0.739	18.2	0	#NULL!	#NULL!	#NULL!	#NULL!	#NULL!	#NULL!	#NULL!	#NULL!	#NULL!	#NULL!	#NULL!
42279	1129	10.7	29.09	3.97	0	1231	2.046	14.069	1.169	278	4.7	36.7	929	237	17.55	6.49	0.621	57.3	0	1812	12.2	61.06	4.68	5	490	2.286	16.076	1.378	533	5.62	37.8	904	185	17.86	8.79	0.748	87.6	0	#NULL!	#NULL!	#NULL!	#NULL!	#NULL!	#NULL!	#NULL!	#NULL!	#NULL!	#NULL!	#NULL!
42280	1101	12	28.5	2.97	2786	7078	1.354	16.22	1.202	228	3.08	20.1	413	139	8.2	9.99	0.537	105.1	0	936	5.8	33.46	4.56	5	136	0.539	16.241	1.415	85	1.75	19	237	119	5.11	6.43	0.76	49.3	0	2	#NULL!	#NULL!	1	5	20	2	#NULL!	#NULL!	2	#NULL!
42281	1480	18.8	49.1	7.79	3965	9996	1.642	17.259	1.885	442	4.86	98.2	570	245	16.28	14.74	1.208	93.3	0	721	12.3	13.29	1.92	55	3451	2.338	22.227	1.731	190	1.78	128.8	968	182	11.9	4.15	0.857	44.5	0	2	#NULL!	#NULL!	2	#NULL!	#NULL!	2	#NULL!	#NULL!	2	#NULL!
42283	4173	37.1	217.5	28.38	84	2229	3.859	70.623	5.502	609	6.56	304.5	1821	654	18.85	18.36	2.753	143.8	42.1	2121	12.5	99.92	7.14	128	707	2.059	12.94	1.386	244	3.49	50.3	1160	268	9.17	11.77	0.979	124.5	28.1	2	#NULL!	#NULL!	1	2	300	1	7	60	2	#NULL!
42284	3573	31.3	156.18	12.07	23	1977	6.604	49.134	4.28	1136	11.74	265.8	1790	530	40.56	16.67	2.491	190.7	0	2002	14.4	68.52	11.44	129	360	2.809	25.548	2.814	664	10.21	58.9	1140	332	17.59	9.94	1.43	78.9	0	2	#NULL!	#NULL!	1	6	480	2	#NULL!	#NULL!	2	#NULL!
42285	1147	16.9	21.87	2.79	152	1187	0.824	11.324	1.249	302	0.96	387.2	612	179	7.68	4.62	0.687	48.8	0	1471	17.7	35.56	4.36	294	1842	1.746	15.632	1.6	324	2.5	245.2	1107	274	9.15	8.09	1.353	72.8	0	2	#NULL!	#NULL!	2	#NULL!	#NULL!	1	4	30	2	#NULL!
42287	912	6.6	16.04	1.49	303	3558	0.845	3.497	0.613	113	1.1	204.7	342	97	3.82	2.07	0.487	20.4	15.6	1451	10.5	74.75	6.47	2	43	1.568	7.44	0.556	148	3.7	2.1	922	323	7	9.91	1.727	181.5	12.5	2	#NULL!	#NULL!	1	5	180	2	#NULL!	#NULL!	2	#NULL!
42288	1194	12.4	35.44	2.27	682	2400	2.045	11.867	1.303	203	4.11	61.1	940	292	7.42	9.36	0.913	54.3	0	1343	14	40.06	4.34	1995	6283	1.693	21.136	1.662	420	1.67	70.7	524	270	12.29	7.71	1.001	62.5	0.8	2	#NULL!	#NULL!	2	#NULL!	#NULL!	2	#NULL!	#NULL!	2	#NULL!
42289	2119	13.6	79.19	10.62	89	2424	1.695	15.446	0.936	407	2.59	25.1	733	251	14.16	8.37	1.744	102	0	#NULL!	#NULL!	#NULL!	#NULL!	#NULL!	#NULL!	#NULL!	#NULL!	#NULL!	#NULL!	#NULL!	#NULL!	#NULL!	#NULL!	#NULL!	#NULL!	#NULL!	#NULL!	#NULL!	#NULL!	#NULL!	#NULL!	#NULL!	#NULL!	#NULL!	#NULL!	#NULL!	#NULL!	#NULL!	#NULL!
42291	1791	36.5	76.87	7.98	223	4441	3.532	22.327	2.834	540	8.68	191.2	1131	438	29.17	13.39	2.666	65.8	0.2	2035	44.7	89.56	7.06	3156	12845	3.649	27.341	3.277	619	8.19	80.8	891	469	39.27	15.49	2.031	74.3	0	2	#NULL!	#NULL!	2	#NULL!	#NULL!	1	1	30	2	#NULL!
42292	#NULL!	#NULL!	#NULL!	#NULL!	#NULL!	#NULL!	#NULL!	#NULL!	#NULL!	#NULL!	#NULL!	#NULL!	#NULL!	#NULL!	#NULL!	#NULL!	#NULL!	#NULL!	#NULL!	#NULL!	#NULL!	#NULL!	#NULL!	#NULL!	#NULL!	#NULL!	#NULL!	#NULL!	#NULL!	#NULL!	#NULL!	#NULL!	#NULL!	#NULL!	#NULL!	#NULL!	#NULL!	#NULL!	2	#NULL!	#NULL!	2	#NULL!	#NULL!	2	#NULL!	#NULL!	2	#NULL!
42295	1994	19.1	67.49	8.21	2977	12290	1.725	16.131	2.195	313	2.21	169.7	1059	376	12.7	8.91	1.513	42.4	0	1323	16	38.41	5.91	134	2288	1.287	16.719	1.669	239	2.36	224.7	670	264	9.19	9.41	1.304	85.4	0	2	#NULL!	#NULL!	2	#NULL!	#NULL!	2	#NULL!	#NULL!	2	#NULL!
42296	1256	11	40.07	2.32	2770	6424	1.354	12.384	1.114	227	2.07	17.9	545	164	7.41	4.65	0.627	44.1	0	1216	13.2	44.58	3.26	128	573	1.119	15.43	1.388	169	4.24	68.8	839	186	6.83	5.47	0.621	101.8	0	2	#NULL!	#NULL!	2	#NULL!	#NULL!	2	#NULL!	#NULL!	2	#NULL!
42297	1313	11.9	60.91	9.04	1446	4700	1.335	12.722	2.177	226	3.61	59.3	634	222	7.69	6.15	0.951	68.4	0	1036	6.6	37.22	3.7	0	1057	1.141	9.421	1.003	268	3.36	28.4	472	141	8.45	4.17	1.034	59.3	0	2	#NULL!	#NULL!	1	5	180	2	#NULL!	#NULL!	2	#NULL!
42298	640	5.7	21.37	0.79	400	1336	0.602	6.616	0.791	76	1.68	23.6	90	96	5.96	7.85	0.413	23.5	20.3	1041	18.3	33.8	3.05	72	397	0.559	12.553	1.047	201	1.77	26.6	222	161	7.51	6.83	0.604	47.6	15.1	2	#NULL!	#NULL!	1	5	300	2	#NULL!	#NULL!	2	#NULL!
42300	2242	34.4	91.04	7.53	165	749	1.962	32.896	2.35	437	2.47	104.5	977	499	14.37	13.67	1.982	147	0	1623	30.1	85.75	8.87	1803	4610	1.323	25.87	1.567	199	8.67	33.5	773	401	11.6	9.19	2.741	132.2	0	2	#NULL!	#NULL!	1	6	45	1	5	45	2	#NULL!
42301	1658	8.3	74.18	6.55	34	109	1.09	16.569	1.105	188	1.87	61.6	861	193	8.69	7.5	0.72	69.1	0	#NULL!	#NULL!	#NULL!	#NULL!	#NULL!	#NULL!	#NULL!	#NULL!	#NULL!	#NULL!	#NULL!	#NULL!	#NULL!	#NULL!	#NULL!	#NULL!	#NULL!	#NULL!	#NULL!	2	#NULL!	#NULL!	1	3	30	1	5	10	1	5
42303	653	0	34.41	8.78	0	0	0.911	6.624	0.394	108	1.97	78.9	540	62	11.83	6.73	0.594	18.4	0	691	0	36.43	9.29	0	0	0.965	7.013	0.418	115	2.09	83.5	573	66	12.53	7.13	0.629	19.5	0	#NULL!	#NULL!	#NULL!	#NULL!	#NULL!	#NULL!	#NULL!	#NULL!	#NULL!	#NULL!	#NULL!
42304	#NULL!	#NULL!	#NULL!	#NULL!	#NULL!	#NULL!	#NULL!	#NULL!	#NULL!	#NULL!	#NULL!	#NULL!	#NULL!	#NULL!	#NULL!	#NULL!	#NULL!	#NULL!	#NULL!	#NULL!	#NULL!	#NULL!	#NULL!	#NULL!	#NULL!	#NULL!	#NULL!	#NULL!	#NULL!	#NULL!	#NULL!	#NULL!	#NULL!	#NULL!	#NULL!	#NULL!	#NULL!	#NULL!	2	#NULL!	#NULL!	2	#NULL!	#NULL!	2	#NULL!	#NULL!	2	#NULL!
42307	1537	5.9	64.52	4.66	162	938	1.767	15.038	0.769	190	3.26	24.1	382	149	8.34	8.92	0.785	65.3	0	1833	10.3	66.65	7.38	156	1157	2.341	21.563	1.932	251	3.97	30.7	754	211	10.39	8.8	1.139	126.4	0	2	#NULL!	#NULL!	1	3	180	1	1	15	2	#NULL!
42308	1377	8.5	57.26	3.12	1	133	0.586	10.967	0.913	136	2.31	65.8	324	96	6.84	5.59	0.569	32.5	0	1859	12.8	74.43	4.44	73	712	1.417	18.69	1.127	356	4.52	56	905	155	15.59	12.58	1.002	91	0	2	#NULL!	#NULL!	2	#NULL!	#NULL!	2	#NULL!	#NULL!	2	#NULL!
42309	1863	17.4	65.81	5.68	67	538	1.813	18.731	1.583	311	1.71	38.5	872	317	11.02	8.98	1.039	103.5	28.3	1370	12.2	63.63	4.34	820	2139	2.251	8.874	1.123	180	2.71	27.6	913	256	7.41	5.57	0.731	62.1	0	2	#NULL!	#NULL!	2	#NULL!	#NULL!	2	#NULL!	#NULL!	2	#NULL!
42311	1880	18.8	49.87	5.09	536	3418	2.448	11.645	1.062	355	2.96	78.8	1452	315	12.23	9.42	1.339	112.5	32.7	2211	40.3	58.11	10.05	2059	4656	3.676	39.235	3.25	586	7.37	101.8	1459	701	21.7	21.65	2.896	108	21.8	1	2	240	1	7	120	1	2	30	2	#NULL!
42312	2388	19.4	110.01	10.13	875	2241	1.451	20.009	1.293	353	1.7	42	668	338	11.09	9.33	1.372	81.3	0	2694	14.9	115.44	7.95	1235	3184	1.888	20.637	1.674	370	3.27	152	706	279	15.19	9.42	1.321	130.8	0.2	2	#NULL!	#NULL!	2	#NULL!	#NULL!	2	#NULL!	#NULL!	2	#NULL!
42315	#NULL!	#NULL!	#NULL!	#NULL!	#NULL!	#NULL!	#NULL!	#NULL!	#NULL!	#NULL!	#NULL!	#NULL!	#NULL!	#NULL!	#NULL!	#NULL!	#NULL!	#NULL!	#NULL!	#NULL!	#NULL!	#NULL!	#NULL!	#NULL!	#NULL!	#NULL!	#NULL!	#NULL!	#NULL!	#NULL!	#NULL!	#NULL!	#NULL!	#NULL!	#NULL!	#NULL!	#NULL!	#NULL!	2	#NULL!	#NULL!	1	5	480	2	#NULL!	#NULL!	2	#NULL!
42317	3131	26.7	96.69	16.08	0	2032	2.217	48.925	2.203	805	2.58	71.4	614	321	23.31	11.27	1.903	218.4	0	2414	14.4	93.44	2.3	6	196	1.227	25.464	1.572	241	6.21	9.9	479	201	14.12	15.32	0.834	104.2	0	#NULL!	#NULL!	#NULL!	#NULL!	#NULL!	#NULL!	#NULL!	#NULL!	#NULL!	#NULL!	#NULL!
42320	1843	13.1	48	16.32	0	1256	5.265	42.602	3.682	1050	13.83	89.3	1438	252	38.83	24.88	0.809	120.9	0	#NULL!	#NULL!	#NULL!	#NULL!	#NULL!	#NULL!	#NULL!	#NULL!	#NULL!	#NULL!	#NULL!	#NULL!	#NULL!	#NULL!	#NULL!	#NULL!	#NULL!	#NULL!	#NULL!	1	1	90	2	#NULL!	#NULL!	2	#NULL!	#NULL!	1	6
42321	1499	15.7	63.3	7.83	22	829	2.313	13.707	1.147	267	4.22	102.4	835	310	14	9.3	1.352	145.5	0	1433	22.8	38.34	20.69	75	1377	2.573	9.993	3.773	722	10.68	76.9	978	268	9.35	8	1.05	58.6	0	2	#NULL!	#NULL!	2	#NULL!	#NULL!	2	#NULL!	#NULL!	2	#NULL!
42322	1567	31.5	41.69	5.76	197	699	2.399	18.192	1.86	292	8.91	61.7	1130	331	14.23	9.48	0.936	112.7	0	1807	14.9	72.76	3.81	76	1487	2.417	14.075	1.204	361	4.57	13.9	1087	264	11.72	10.46	1.074	102.3	0	#NULL!	#NULL!	#NULL!	#NULL!	#NULL!	#NULL!	#NULL!	#NULL!	#NULL!	#NULL!	#NULL!
42324	2603	15.3	93.72	9	79	2978	1.789	26.161	1.806	523	18.6	92	832	371	14.3	17.97	2.93	206.9	0	2072	9.7	88.86	8.05	28	540	1.239	31.41	1.672	293	1.25	38.8	476	193	9.8	4.54	0.962	84.2	0	#NULL!	#NULL!	#NULL!	#NULL!	#NULL!	#NULL!	#NULL!	#NULL!	#NULL!	#NULL!	#NULL!
42330	1879	6.2	58.52	7.98	0	40	2.239	19.785	1.811	409	5.56	51.7	649	276	22.64	9.23	1.37	71.4	0	1557	5.1	74.08	5.89	0	72	1.657	9.349	0.735	230	3.18	32.2	868	205	8.56	7.65	0.963	37.6	0	2	#NULL!	#NULL!	2	#NULL!	#NULL!	2	#NULL!	#NULL!	2	#NULL!
42331	1427	13.7	60.25	6.54	58	301	1.44	14.564	1.755	243	2.78	29.3	767	253	12.18	7.18	1.152	71.7	0	1015	11.4	23.76	2.17	50	254	1.529	22.626	1.28	251	5.15	33.1	578	184	23.16	5.69	0.673	96.6	0	2	#NULL!	#NULL!	2	#NULL!	#NULL!	2	#NULL!	#NULL!	2	#NULL!
42332	1611	10.5	53.52	4.08	30	251	1.486	20.2	1.427	266	1.53	97.8	627	207	8.85	4.89	0.891	86	0	2810	26.4	113.76	9.39	109	4691	1.369	30.688	2.274	424	4.83	162.4	699	411	14.99	13.82	1.622	182.8	0	2	#NULL!	#NULL!	2	#NULL!	#NULL!	2	#NULL!	#NULL!	1	2
42333	1010	8.5	43.1	1.93	38	1947	0.492	6.669	0.892	114	0.64	103.3	407	150	3.34	2.63	0.672	22.7	0	1703	13	53.88	17.89	6	120	3.476	35.621	3.2	584	9.07	80	2022	232	25.63	23.57	0.936	66.5	0	2	#NULL!	#NULL!	2	#NULL!	#NULL!	1	4	60	2	#NULL!
42337	2349	7.6	75.56	7	34	1048	2.024	16.89	1.686	230	5.24	45.7	391	167	13.58	10.48	1.102	89.9	0	2170	13.4	112.81	7.07	23	580	1.097	16.284	1.234	270	2.06	18.8	389	164	10.87	7.09	0.926	76.6	0	2	#NULL!	#NULL!	2	#NULL!	#NULL!	2	#NULL!	#NULL!	1	5
42339	2157	9.9	109.67	7.1	145	327	1.477	18.6	0.913	330	3.7	11.6	515	170	13.76	8.73	1.311	95.1	0	#NULL!	#NULL!	#NULL!	#NULL!	#NULL!	#NULL!	#NULL!	#NULL!	#NULL!	#NULL!	#NULL!	#NULL!	#NULL!	#NULL!	#NULL!	#NULL!	#NULL!	#NULL!	#NULL!	#NULL!	#NULL!	#NULL!	#NULL!	#NULL!	#NULL!	#NULL!	#NULL!	#NULL!	#NULL!	#NULL!
42340	702	5.7	32.34	1.42	81	367	0.625	9.919	0.744	44	2.52	8.4	282	110	4.45	6.98	0.313	37.2	0	#NULL!	#NULL!	#NULL!	#NULL!	#NULL!	#NULL!	#NULL!	#NULL!	#NULL!	#NULL!	#NULL!	#NULL!	#NULL!	#NULL!	#NULL!	#NULL!	#NULL!	#NULL!	#NULL!	1	3	30	1	4	90	2	#NULL!	#NULL!	2	#NULL!
42341	#NULL!	#NULL!	#NULL!	#NULL!	#NULL!	#NULL!	#NULL!	#NULL!	#NULL!	#NULL!	#NULL!	#NULL!	#NULL!	#NULL!	#NULL!	#NULL!	#NULL!	#NULL!	#NULL!	#NULL!	#NULL!	#NULL!	#NULL!	#NULL!	#NULL!	#NULL!	#NULL!	#NULL!	#NULL!	#NULL!	#NULL!	#NULL!	#NULL!	#NULL!	#NULL!	#NULL!	#NULL!	#NULL!	#NULL!	#NULL!	#NULL!	#NULL!	#NULL!	#NULL!	#NULL!	#NULL!	#NULL!	#NULL!	#NULL!
42345	1025	7.2	36.84	2.15	2	163	0.937	14.17	0.827	186	1.78	45.3	243	87	8.91	5.66	0.546	68.1	0	906	1.5	30.32	2.96	3	256	0.256	12.537	0.84	42	0.51	29.5	71	60	2.47	3.48	0.244	37.8	0	2	#NULL!	#NULL!	2	#NULL!	#NULL!	2	#NULL!	#NULL!	2	#NULL!
42350	1925	12.5	85.07	7.35	4	252	1.099	16.288	1.535	227	3.97	30.2	335	188	9.79	12.06	0.882	52.9	0	#NULL!	#NULL!	#NULL!	#NULL!	#NULL!	#NULL!	#NULL!	#NULL!	#NULL!	#NULL!	#NULL!	#NULL!	#NULL!	#NULL!	#NULL!	#NULL!	#NULL!	#NULL!	#NULL!	2	#NULL!	#NULL!	1	5	210	2	#NULL!	#NULL!	1	1
42351	2207	31.7	59.89	6.55	8	1868	2.175	20.294	1.839	519	5.61	153.4	1097	231	21.6	16.67	0.988	81.6	0	2180	28.3	56.57	5.63	49	1058	1.767	28.26	2.198	399	1.95	72.3	851	433	19.89	10.05	2.413	101.6	0	2	#NULL!	#NULL!	1	2	30	2	#NULL!	#NULL!	2	#NULL!
42356	796	3.4	47.34	4.87	0	37	0.651	6.014	0.338	115	3.21	1.8	167	118	3.74	4.19	0.787	28	15.1	927	5.8	34.39	3.73	9	304	1.182	16.682	1.159	141	2.3	45.5	361	133	6.53	8.84	0.566	66.7	0	2	#NULL!	#NULL!	2	#NULL!	#NULL!	2	#NULL!	#NULL!	2	#NULL!
42357	911	8.5	38.13	1.82	0	127	0.55	4.855	0.449	114	0.41	9.3	376	81	3.93	2.38	0.346	25.6	0	#NULL!	#NULL!	#NULL!	#NULL!	#NULL!	#NULL!	#NULL!	#NULL!	#NULL!	#NULL!	#NULL!	#NULL!	#NULL!	#NULL!	#NULL!	#NULL!	#NULL!	#NULL!	#NULL!	2	#NULL!	#NULL!	2	#NULL!	#NULL!	2	#NULL!	#NULL!	1	5
42358	873	9.7	20.86	1.46	58	323	0.902	9.26	0.86	143	1.08	14.8	589	184	4.21	3.44	0.523	39.4	0	1126	5.5	33.2	2.8	98	311	1.256	8.995	0.722	164	3.11	31.6	557	149	5.48	6.71	0.501	65.1	0	1	7	10	2	#NULL!	#NULL!	2	#NULL!	#NULL!	2	#NULL!
42360	1867	11	61.97	4.87	8	182	2.325	18.026	1.247	364	3.23	99.1	1151	184	14.12	7.42	0.982	80.2	0	2284	18	77.66	7.49	37	300	2.747	26.238	2.821	522	7.81	305	1540	291	10.67	11.62	1.065	70.5	0	#NULL!	#NULL!	#NULL!	#NULL!	#NULL!	#NULL!	#NULL!	#NULL!	#NULL!	#NULL!	#NULL!
42361	1511	4	29.71	16.14	18	139	0.821	15.134	1.332	189	2.51	214.6	255	143	2.88	4.97	0.546	20	70.7	2741	9.7	108.31	6.55	0	267	3.716	21.051	0.842	509	5.18	4.2	1704	291	16.59	12.13	1.021	124.8	0	1	1	180	1	5	240	2	#NULL!	#NULL!	2	#NULL!
42365	2293	6.6	82.31	2.88	3	153	2.391	10.023	0.688	348	4.79	93.6	1436	200	13.81	8.23	0.659	76.7	0	1858	9	82.84	3.68	17	686	3.168	7.521	1.27	172	9.02	49.9	1978	246	5.53	11.88	0.87	81.1	0	2	#NULL!	#NULL!	1	3	240	2	#NULL!	#NULL!	2	#NULL!
42366	1370	10.6	25.2	3.84	34	281	1.738	17.269	1.584	633	4.96	154.7	823	224	15.47	11.46	0.85	64.4	0.2	1892	15.7	61.45	6.97	27	608	1.819	23.287	2.132	371	2.16	189.7	510	307	12.11	11.07	1.516	132.6	0	1	5	120	2	#NULL!	#NULL!	2	#NULL!	#NULL!	1	5
42369	1759	16.7	68.23	10.1	14	12868	1.424	13.464	1.37	419	2.94	118.1	657	200	10.64	5.77	1.051	70.7	0	3026	31.6	106.34	10.35	62	658	2.673	22.055	2.971	749	5.17	183.8	1382	375	18.08	13.5	1.771	64.7	0	2	#NULL!	#NULL!	2	#NULL!	#NULL!	2	#NULL!	#NULL!	2	#NULL!
42372	#NULL!	#NULL!	#NULL!	#NULL!	#NULL!	#NULL!	#NULL!	#NULL!	#NULL!	#NULL!	#NULL!	#NULL!	#NULL!	#NULL!	#NULL!	#NULL!	#NULL!	#NULL!	#NULL!	#NULL!	#NULL!	#NULL!	#NULL!	#NULL!	#NULL!	#NULL!	#NULL!	#NULL!	#NULL!	#NULL!	#NULL!	#NULL!	#NULL!	#NULL!	#NULL!	#NULL!	#NULL!	#NULL!	2	#NULL!	#NULL!	2	#NULL!	#NULL!	2	#NULL!	#NULL!	2	#NULL!
42373	#NULL!	#NULL!	#NULL!	#NULL!	#NULL!	#NULL!	#NULL!	#NULL!	#NULL!	#NULL!	#NULL!	#NULL!	#NULL!	#NULL!	#NULL!	#NULL!	#NULL!	#NULL!	#NULL!	#NULL!	#NULL!	#NULL!	#NULL!	#NULL!	#NULL!	#NULL!	#NULL!	#NULL!	#NULL!	#NULL!	#NULL!	#NULL!	#NULL!	#NULL!	#NULL!	#NULL!	#NULL!	#NULL!	2	#NULL!	#NULL!	1	5	30	1	5	60	2	#NULL!
42374	1246	14.6	43.36	3.14	47	360	1.486	11.079	1.22	142	3.52	54.3	934	189	5.46	5.77	0.705	55.1	0	765	6.3	29.82	2.54	108	340	0.666	10.23	0.586	108	1.24	16.9	320	81	3.95	3.64	0.306	50.7	0.3	#NULL!	#NULL!	#NULL!	#NULL!	#NULL!	#NULL!	#NULL!	#NULL!	#NULL!	#NULL!	#NULL!
42376	991	6.8	32.92	3.45	47	626	1.129	12.618	0.781	170	0.9	19.7	732	175	6.24	5.62	0.946	79	0	1784	12.7	65.25	5.29	1090	2949	1.656	22.708	1.241	460	1.01	132.7	1026	235	15.95	7.5	1.343	100.4	0	2	#NULL!	#NULL!	1	4	60	2	#NULL!	#NULL!	1	6
42378	#NULL!	#NULL!	#NULL!	#NULL!	#NULL!	#NULL!	#NULL!	#NULL!	#NULL!	#NULL!	#NULL!	#NULL!	#NULL!	#NULL!	#NULL!	#NULL!	#NULL!	#NULL!	#NULL!	#NULL!	#NULL!	#NULL!	#NULL!	#NULL!	#NULL!	#NULL!	#NULL!	#NULL!	#NULL!	#NULL!	#NULL!	#NULL!	#NULL!	#NULL!	#NULL!	#NULL!	#NULL!	#NULL!	2	#NULL!	#NULL!	2	#NULL!	#NULL!	1	7	300	2	#NULL!
42379	1364	13.7	33.63	2.45	369	1281	1.506	13.231	1.031	149	2.16	27.1	785	264	8.18	8.39	0.8	75.6	0	1548	15.6	35.06	2.64	1233	2809	1.748	23.935	2.124	269	1.77	64.4	779	323	12.73	8.6	0.94	89.2	0.5	2	#NULL!	#NULL!	2	#NULL!	#NULL!	2	#NULL!	#NULL!	1	3
42380	1236	7	44.13	2.99	13	169	1.538	11.378	1.028	237	3.32	157.4	867	131	8.87	8.5	0.609	69.4	0	1639	13.3	59.21	3.87	27	547	1.812	18.374	1.471	282	3.97	170.3	1171	264	13.54	11.36	0.935	76.7	0	#NULL!	#NULL!	#NULL!	#NULL!	#NULL!	#NULL!	#NULL!	#NULL!	#NULL!	#NULL!	#NULL!
42382	1711	9.7	73.97	4.18	1002	2802	1.898	23.616	1.442	272	6.89	44.4	1105	220	11.51	8.35	1.218	108.2	0.1	1988	18.6	63.24	6.16	518	3267	1.509	16.408	1.915	398	3.41	76.4	814	341	13.65	9.42	1.032	114.6	0	2	#NULL!	#NULL!	2	#NULL!	#NULL!	1	3	20	2	#NULL!
42385	2746	24	111.15	6.6	93	5301	2.648	20.019	2.493	415	11.23	192	953	353	18.67	19.34	1.834	135.4	0	1276	13	52.39	3.72	146	560	0.915	15.633	1.213	141	2.43	123.9	395	162	7.97	9.14	0.83	61	0	#NULL!	#NULL!	#NULL!	#NULL!	#NULL!	#NULL!	#NULL!	#NULL!	#NULL!	#NULL!	#NULL!
42389	896	6.3	31.58	3.81	46	425	1.285	13.765	1.168	143	1.8	30.1	283	143	6.34	7.49	0.595	60.7	0	705	7.3	26.52	1.95	10	789	1.397	11.123	0.887	140	2.61	27.2	295	138	7.59	11.43	0.682	43.6	0	1	2	120	1	3	120	2	#NULL!	#NULL!	2	#NULL!
42390	895	3.8	42.32	1.98	0	90	2.746	7.22	0.557	84	5.51	13.8	1529	154	10.86	5.7	0.45	51.5	0	851	1.3	42.73	1.55	0	346	2.579	5.868	0.554	81	5.54	0	1489	146	8.3	5.54	0.508	59.6	0	#NULL!	#NULL!	#NULL!	#NULL!	#NULL!	#NULL!	#NULL!	#NULL!	#NULL!	#NULL!	#NULL!
42392	948	4.5	23.63	2.03	12	1139	2.407	17.213	2.427	463	7.34	44.6	435	121	20.53	4.15	0.593	58.8	0	1362	12.5	30.3	3.17	266	862	2.433	30.887	3.383	357	8.56	172.5	859	264	16.37	11.47	1.077	74.3	0	2	#NULL!	#NULL!	2	#NULL!	#NULL!	2	#NULL!	#NULL!	2	#NULL!
42394	#NULL!	#NULL!	#NULL!	#NULL!	#NULL!	#NULL!	#NULL!	#NULL!	#NULL!	#NULL!	#NULL!	#NULL!	#NULL!	#NULL!	#NULL!	#NULL!	#NULL!	#NULL!	#NULL!	#NULL!	#NULL!	#NULL!	#NULL!	#NULL!	#NULL!	#NULL!	#NULL!	#NULL!	#NULL!	#NULL!	#NULL!	#NULL!	#NULL!	#NULL!	#NULL!	#NULL!	#NULL!	#NULL!	2	#NULL!	#NULL!	2	#NULL!	#NULL!	2	#NULL!	#NULL!	2	#NULL!
42395	1013	6.2	31.43	2.48	11	1278	0.487	13.805	0.679	155	1.5	104.3	837	126	3.47	3.98	0.716	60.4	0	1037	24.7	20.21	10.62	4222	11551	0.89	41.825	2.625	282	7.01	130.3	618	279	10.06	7.04	1.169	154.6	0	1	3	15	1	3	15	2	#NULL!	#NULL!	1	2
42397	#NULL!	#NULL!	#NULL!	#NULL!	#NULL!	#NULL!	#NULL!	#NULL!	#NULL!	#NULL!	#NULL!	#NULL!	#NULL!	#NULL!	#NULL!	#NULL!	#NULL!	#NULL!	#NULL!	#NULL!	#NULL!	#NULL!	#NULL!	#NULL!	#NULL!	#NULL!	#NULL!	#NULL!	#NULL!	#NULL!	#NULL!	#NULL!	#NULL!	#NULL!	#NULL!	#NULL!	#NULL!	#NULL!	#NULL!	#NULL!	#NULL!	#NULL!	#NULL!	#NULL!	#NULL!	#NULL!	#NULL!	#NULL!	#NULL!
42401	801	3.9	27.35	1.86	164	624	0.875	7.26	0.304	172	1.4	17.2	275	56	5.74	4.31	0.427	35.3	0	983	3.5	36.5	2.66	8	166	1.638	15.047	1.008	223	17.74	7.9	373	97	7.86	8.5	2.975	54.3	0	#NULL!	#NULL!	#NULL!	#NULL!	#NULL!	#NULL!	#NULL!	#NULL!	#NULL!	#NULL!	#NULL!
42402	1723	18.4	83.94	5.9	31	430	1.36	16.986	1.328	268	1.53	40.8	731	248	10.98	9.25	0.998	77.3	0	1214	12.9	47.9	4.64	3554	9147	1.248	27.541	2.031	221	1.36	100.7	601	234	7.86	8.66	1.057	62.1	0	2	#NULL!	#NULL!	2	#NULL!	#NULL!	2	#NULL!	#NULL!	2	#NULL!
42405	1400	14.8	58.45	18.62	106	3040	2.42	30.473	3.253	549	6.43	204.5	582	262	22.63	18.7	1.399	50	0	1114	15	48.33	9.8	1425	5385	1.041	16.1	1.505	215	4.5	175.1	712	257	6.76	5.24	1.205	79.7	0	2	#NULL!	#NULL!	2	#NULL!	#NULL!	2	#NULL!	#NULL!	2	#NULL!
42407	#NULL!	#NULL!	#NULL!	#NULL!	#NULL!	#NULL!	#NULL!	#NULL!	#NULL!	#NULL!	#NULL!	#NULL!	#NULL!	#NULL!	#NULL!	#NULL!	#NULL!	#NULL!	#NULL!	#NULL!	#NULL!	#NULL!	#NULL!	#NULL!	#NULL!	#NULL!	#NULL!	#NULL!	#NULL!	#NULL!	#NULL!	#NULL!	#NULL!	#NULL!	#NULL!	#NULL!	#NULL!	#NULL!	2	#NULL!	#NULL!	2	#NULL!	#NULL!	2	#NULL!	#NULL!	2	#NULL!
42409	#NULL!	#NULL!	#NULL!	#NULL!	#NULL!	#NULL!	#NULL!	#NULL!	#NULL!	#NULL!	#NULL!	#NULL!	#NULL!	#NULL!	#NULL!	#NULL!	#NULL!	#NULL!	#NULL!	#NULL!	#NULL!	#NULL!	#NULL!	#NULL!	#NULL!	#NULL!	#NULL!	#NULL!	#NULL!	#NULL!	#NULL!	#NULL!	#NULL!	#NULL!	#NULL!	#NULL!	#NULL!	#NULL!	#NULL!	#NULL!	#NULL!	#NULL!	#NULL!	#NULL!	#NULL!	#NULL!	#NULL!	#NULL!	#NULL!
42410	1054	12.7	39.57	4.24	13	1021	0.681	6.442	0.297	129	0.52	82.9	637	97	4.7	2.81	0.58	40.2	0	1946	12	68.74	5.07	186	969	1.816	23.704	2.059	385	5.42	129.3	669	215	17.93	7.52	0.882	79.7	0	#NULL!	#NULL!	#NULL!	#NULL!	#NULL!	#NULL!	#NULL!	#NULL!	#NULL!	#NULL!	#NULL!
42411	620	1.8	15.88	1.06	52	180	0.651	20.838	1.373	98	2.59	81.5	171	84	3.33	1.82	0.278	79.7	0	1491	9.4	43.98	3.88	7	332	1.094	25.289	1.484	344	7.29	97	250	197	12.68	11.48	0.693	155.8	0	2	#NULL!	#NULL!	2	#NULL!	#NULL!	2	#NULL!	#NULL!	2	#NULL!
42413	3066	47.2	131.51	8.7	9	11551	4.455	27.971	2.2	980	50.97	98	2837	488	38.24	22.22	2.279	167.9	0	1847	14.7	60.82	7.65	66	1626	2.084	20.297	2.569	470	5.08	119.3	1254	315	8.73	9.17	1.189	88.8	0	2	#NULL!	#NULL!	1	4	420	1	4	20	1	2
42417	2053	12.5	75.43	4.08	621	2084	2.43	25.597	1.952	466	6.81	51.9	1114	211	16.74	15.13	0.931	114.6	0	977	6.8	33.4	1.98	18	162	1.278	10.527	0.799	177	3.82	113.4	676	96	6.86	6.81	0.413	39.8	0	#NULL!	#NULL!	#NULL!	#NULL!	#NULL!	#NULL!	#NULL!	#NULL!	#NULL!	#NULL!	#NULL!
42419	#NULL!	#NULL!	#NULL!	#NULL!	#NULL!	#NULL!	#NULL!	#NULL!	#NULL!	#NULL!	#NULL!	#NULL!	#NULL!	#NULL!	#NULL!	#NULL!	#NULL!	#NULL!	#NULL!	#NULL!	#NULL!	#NULL!	#NULL!	#NULL!	#NULL!	#NULL!	#NULL!	#NULL!	#NULL!	#NULL!	#NULL!	#NULL!	#NULL!	#NULL!	#NULL!	#NULL!	#NULL!	#NULL!	#NULL!	#NULL!	#NULL!	#NULL!	#NULL!	#NULL!	#NULL!	#NULL!	#NULL!	#NULL!	#NULL!
42424	1411	15	46.44	12.22	0	1102	1.262	23.469	2.196	324	3.54	4.7	507	248	13.78	5.64	1.296	103.7	0	828	6.3	41.27	6.83	647	1835	0.548	12.107	1.628	90	5.39	31	305	137	3.61	2.73	0.707	52.7	0	2	#NULL!	#NULL!	2	#NULL!	#NULL!	2	#NULL!	#NULL!	2	#NULL!
42425	2643	26.5	112.49	10.14	78	449	1.66	25.769	2.644	407	4.86	51.7	786	339	19.46	13.73	1.556	95.4	0	#NULL!	#NULL!	#NULL!	#NULL!	#NULL!	#NULL!	#NULL!	#NULL!	#NULL!	#NULL!	#NULL!	#NULL!	#NULL!	#NULL!	#NULL!	#NULL!	#NULL!	#NULL!	#NULL!	1	7	60	1	7	420	2	#NULL!	#NULL!	2	#NULL!
42426	1607	7.6	54.39	4.06	30	302	1.906	16.229	0.879	257	2.55	37.8	654	205	8.16	7.9	0.787	56.8	0	2342	23.9	104.21	6.76	17	69	1.754	12.156	1.341	284	2.66	45.5	694	499	11.52	13.07	2.681	57.6	0	2	#NULL!	#NULL!	2	#NULL!	#NULL!	1	5	30	2	#NULL!
42427	#NULL!	#NULL!	#NULL!	#NULL!	#NULL!	#NULL!	#NULL!	#NULL!	#NULL!	#NULL!	#NULL!	#NULL!	#NULL!	#NULL!	#NULL!	#NULL!	#NULL!	#NULL!	#NULL!	#NULL!	#NULL!	#NULL!	#NULL!	#NULL!	#NULL!	#NULL!	#NULL!	#NULL!	#NULL!	#NULL!	#NULL!	#NULL!	#NULL!	#NULL!	#NULL!	#NULL!	#NULL!	#NULL!	1	7	120	2	#NULL!	#NULL!	2	#NULL!	#NULL!	2	#NULL!
42432	1308	23	35.82	2.94	0	2	0.416	6.783	0.73	272	1.37	3.8	371	232	13.17	7.81	0.974	39.6	0	1652	13.5	40.6	3.61	639	1597	3.723	23.885	2.06	845	22.65	137.6	327	241	23.55	11.84	1.439	165.2	0	2	#NULL!	#NULL!	2	#NULL!	#NULL!	1	7	30	2	#NULL!
42436	1855	22.2	89.91	5.54	452	1655	1.775	22.593	1.839	274	3.43	107.4	803	300	11.28	14.35	1.077	91.3	0	#NULL!	#NULL!	#NULL!	#NULL!	#NULL!	#NULL!	#NULL!	#NULL!	#NULL!	#NULL!	#NULL!	#NULL!	#NULL!	#NULL!	#NULL!	#NULL!	#NULL!	#NULL!	#NULL!	2	#NULL!	#NULL!	2	#NULL!	#NULL!	2	#NULL!	#NULL!	2	#NULL!
42438	1819	16.6	50.77	9.08	583	1856	2.388	16.165	1.934	373	5.72	120.5	1027	326	16.22	16.39	1.676	77.5	21.8	2369	19.1	69.12	4.01	121	1767	2.585	36.103	2.406	688	4.42	112.8	1238	316	21.88	13.35	1.345	134.6	0	2	#NULL!	#NULL!	2	#NULL!	#NULL!	2	#NULL!	#NULL!	1	3
42444	1100	6.8	44.93	4.53	979	3022	0.72	7.345	0.559	146	1.79	27.6	310	89	5.37	5.66	0.365	30.4	0	1764	11.2	67.89	6.84	70	804	0.987	25.872	1.546	244	1.67	18.1	379	171	8.83	6.64	0.765	99.3	0.7	2	#NULL!	#NULL!	1	6	360	2	#NULL!	#NULL!	2	#NULL!
42445	1469	11.1	81.24	7.24	1952	5221	1.452	15.408	0.924	178	2.54	52.9	779	185	8.17	6.78	0.719	75.1	0	1283	11.4	51.94	2.16	31	146	1.497	15.796	1.278	279	1.32	16.9	1010	192	13.68	7	0.729	68.8	0	2	#NULL!	#NULL!	2	#NULL!	#NULL!	2	#NULL!	#NULL!	2	#NULL!
42450	#NULL!	#NULL!	#NULL!	#NULL!	#NULL!	#NULL!	#NULL!	#NULL!	#NULL!	#NULL!	#NULL!	#NULL!	#NULL!	#NULL!	#NULL!	#NULL!	#NULL!	#NULL!	#NULL!	#NULL!	#NULL!	#NULL!	#NULL!	#NULL!	#NULL!	#NULL!	#NULL!	#NULL!	#NULL!	#NULL!	#NULL!	#NULL!	#NULL!	#NULL!	#NULL!	#NULL!	#NULL!	#NULL!	2	#NULL!	#NULL!	2	#NULL!	#NULL!	2	#NULL!	#NULL!	2	#NULL!
42451	#NULL!	#NULL!	#NULL!	#NULL!	#NULL!	#NULL!	#NULL!	#NULL!	#NULL!	#NULL!	#NULL!	#NULL!	#NULL!	#NULL!	#NULL!	#NULL!	#NULL!	#NULL!	#NULL!	#NULL!	#NULL!	#NULL!	#NULL!	#NULL!	#NULL!	#NULL!	#NULL!	#NULL!	#NULL!	#NULL!	#NULL!	#NULL!	#NULL!	#NULL!	#NULL!	#NULL!	#NULL!	#NULL!	2	#NULL!	#NULL!	2	#NULL!	#NULL!	2	#NULL!	#NULL!	1	2
42454	4252	40.4	137.66	15.64	146	21514	3.806	37.28	5.144	833	11.65	274.6	2436	589	31.57	22.38	2.367	174	0	3109	21.5	125.47	9.71	80	529	3.049	36.755	3.569	398	8.37	114.1	2068	423	23.59	19.51	1.586	162.2	0	2	#NULL!	#NULL!	1	1	240	2	#NULL!	#NULL!	2	#NULL!
42456	2106	15.5	81.1	7.4	916	3031	1.997	19.55	1.375	247	3.26	266.3	1243	285	12.09	10.23	1.095	107.4	0	#NULL!	#NULL!	#NULL!	#NULL!	#NULL!	#NULL!	#NULL!	#NULL!	#NULL!	#NULL!	#NULL!	#NULL!	#NULL!	#NULL!	#NULL!	#NULL!	#NULL!	#NULL!	#NULL!	#NULL!	#NULL!	#NULL!	#NULL!	#NULL!	#NULL!	#NULL!	#NULL!	#NULL!	#NULL!	#NULL!
42459	1547	16.8	49.21	5.34	140	2127	1.56	27.584	1.844	292	1.13	140.1	560	296	10.47	6.31	1.483	73.4	0	1479	31	37.51	7.02	1781	5715	3.148	27.986	3.159	401	6.91	144.2	1509	463	15.59	12.23	1.512	73.2	0	2	#NULL!	#NULL!	1	6	60	2	#NULL!	#NULL!	2	#NULL!
42463	983	9.8	33.52	6.26	764	1797	1.387	11.608	1.01	115	4.31	32.5	974	168	7.06	3.81	0.532	37.3	0	826	8.2	36.27	5.16	39	731	1.306	9.524	0.838	183	3.82	18.5	727	147	7.23	4.48	0.538	49.7	0	#NULL!	#NULL!	#NULL!	#NULL!	#NULL!	#NULL!	#NULL!	#NULL!	#NULL!	#NULL!	#NULL!
42464	1565	17.1	68.8	7.75	21	1520	1.152	24.724	1.609	213	1.06	41.6	427	226	9.74	9.43	1.315	65.5	0	986	18.8	24.04	2.81	6	203	0.905	17.278	0.958	166	1.31	3.3	473	184	16.07	7.15	0.987	65.9	0	2	#NULL!	#NULL!	2	#NULL!	#NULL!	2	#NULL!	#NULL!	2	#NULL!
42466	2116	12.8	64.65	2.3	5	259	2.883	36.635	2.179	661	6.2	52.3	1138	207	23.04	18.59	0.861	129	0	1767	6.1	83.63	4.81	17	205	2.338	9.959	0.801	257	3.26	125.3	1055	170	8.63	7.68	0.827	112.8	0	2	#NULL!	#NULL!	2	#NULL!	#NULL!	2	#NULL!	#NULL!	2	#NULL!
42467	1442	6.5	60.28	4.05	25	326	0.659	7.923	0.61	181	2.37	102	533	96	5.23	6.2	0.525	50.2	0	1019	5.8	41.21	2.18	12	156	1.669	6.764	0.905	166	3.53	91.4	805	141	5.31	4.56	0.674	55.2	0	2	#NULL!	#NULL!	2	#NULL!	#NULL!	2	#NULL!	#NULL!	2	#NULL!
42468	#NULL!	#NULL!	#NULL!	#NULL!	#NULL!	#NULL!	#NULL!	#NULL!	#NULL!	#NULL!	#NULL!	#NULL!	#NULL!	#NULL!	#NULL!	#NULL!	#NULL!	#NULL!	#NULL!	#NULL!	#NULL!	#NULL!	#NULL!	#NULL!	#NULL!	#NULL!	#NULL!	#NULL!	#NULL!	#NULL!	#NULL!	#NULL!	#NULL!	#NULL!	#NULL!	#NULL!	#NULL!	#NULL!	2	#NULL!	#NULL!	2	#NULL!	#NULL!	1	5	10	2	#NULL!
42472	1024	8.4	30.65	2.59	587	1548	0.985	11.882	0.976	113	2.44	41.3	375	113	6.2	5.81	0.497	37.3	0	1399	14.7	47.73	7.6	2960	7567	2.419	16.138	1.545	345	4.96	46.2	1125	226	12.75	8.98	0.974	110.9	0	#NULL!	#NULL!	#NULL!	#NULL!	#NULL!	#NULL!	#NULL!	#NULL!	#NULL!	#NULL!	#NULL!
42474	1273	8.5	36.86	2.74	22	46	1.369	23.242	1.776	189	4.21	10.7	840	228	10.11	14.38	0.816	114.7	0	2146	15.4	77.69	5.94	11	469	2.481	12.838	0.824	271	1.73	51.6	1244	237	9.88	7.13	0.826	88.9	0	1	6	180	2	#NULL!	#NULL!	2	#NULL!	#NULL!	2	#NULL!
42476	1912	16.7	71.76	5.88	267	888	1.675	23.659	1.835	392	2.42	310.7	805	278	13.84	7.09	1.091	58.5	0	1460	13.7	48.1	2.5	507	1429	2.373	12.105	1.471	287	4.35	214.8	1238	221	7.46	7.35	0.796	67.1	0	#NULL!	#NULL!	#NULL!	#NULL!	#NULL!	#NULL!	#NULL!	#NULL!	#NULL!	#NULL!	#NULL!
42478	#NULL!	#NULL!	#NULL!	#NULL!	#NULL!	#NULL!	#NULL!	#NULL!	#NULL!	#NULL!	#NULL!	#NULL!	#NULL!	#NULL!	#NULL!	#NULL!	#NULL!	#NULL!	#NULL!	#NULL!	#NULL!	#NULL!	#NULL!	#NULL!	#NULL!	#NULL!	#NULL!	#NULL!	#NULL!	#NULL!	#NULL!	#NULL!	#NULL!	#NULL!	#NULL!	#NULL!	#NULL!	#NULL!	#NULL!	#NULL!	#NULL!	#NULL!	#NULL!	#NULL!	#NULL!	#NULL!	#NULL!	#NULL!	#NULL!
42479	1862	13.6	64.37	5.74	203	1225	2.762	40.905	3.863	427	9.52	50.7	520	263	29.43	19.39	0.956	143.4	0	1940	21.9	63.47	6.43	78	3773	2.484	38.296	3.15	610	9.05	257.3	1225	334	17.37	18.83	1.419	179	0	1	5	60	1	5	120	2	#NULL!	#NULL!	2	#NULL!
42481	2530	19.3	96.84	10.06	2121	7481	2.99	39.13	3.023	640	6.1	128	838	369	21.86	18.19	1.427	155.5	1.8	2087	21.5	84.42	4.92	38	1060	1.87	20.477	1.157	432	2.65	135	842	243	13.37	7.01	1.285	77.1	0	2	#NULL!	#NULL!	2	#NULL!	#NULL!	2	#NULL!	#NULL!	2	#NULL!
42482	1927	5.7	88.7	3.76	0	207	1.483	21.625	1.815	215	5.14	7.6	475	231	9.05	11.03	1.13	97.6	46.8	#NULL!	#NULL!	#NULL!	#NULL!	#NULL!	#NULL!	#NULL!	#NULL!	#NULL!	#NULL!	#NULL!	#NULL!	#NULL!	#NULL!	#NULL!	#NULL!	#NULL!	#NULL!	#NULL!	2	#NULL!	#NULL!	1	3	60	2	#NULL!	#NULL!	2	#NULL!
42484	1475	3.3	97.82	1.53	0	217	2.008	12.116	0.523	251	7.93	1.1	671	102	14.56	7.88	0.465	64.3	0	1774	9.3	82.99	5.48	73	375	1.584	17.756	1.131	229	1.81	36.7	649	160	9.88	5.88	0.812	69.9	0	2	#NULL!	#NULL!	2	#NULL!	#NULL!	2	#NULL!	#NULL!	2	#NULL!
42486	1781	27.4	52.54	5.59	24	408	3.053	30.92	2.38	531	6.69	51.4	999	364	22.69	9.7	1.686	110.8	0	1855	26.9	34.52	2.41	32	112	2.5	24.122	2.351	611	4.35	81.3	1076	351	22.11	12.01	1.585	130.1	0	2	#NULL!	#NULL!	2	#NULL!	#NULL!	2	#NULL!	#NULL!	2	#NULL!
42488	843	4.7	33.19	2.25	10	52	0.447	8.828	0.802	136	0.34	124.5	153	90	4.57	2.91	0.602	30.6	0	2017	13.5	77.23	5.11	32	438	3.702	38.472	3.891	540	14.3	51.1	1423	249	29.57	17.16	1.173	108.9	0	2	#NULL!	#NULL!	1	7	15	2	#NULL!	#NULL!	1	1
42489	1756	15	44.66	7.21	19	572	1.322	26.534	2.301	286	1.68	177	663	278	13.79	8.54	1.15	76	1.2	1144	19.1	28.39	3.97	533	2116	0.66	11.567	1.992	261	1.36	142.1	321	263	7.57	5.55	1.443	45.4	0	2	#NULL!	#NULL!	2	#NULL!	#NULL!	2	#NULL!	#NULL!	2	#NULL!
42491	1473	11.7	41.71	2.57	27	154	1.638	11.281	0.618	321	3.5	180.5	848	157	9.62	6.61	0.548	75	0	#NULL!	#NULL!	#NULL!	#NULL!	#NULL!	#NULL!	#NULL!	#NULL!	#NULL!	#NULL!	#NULL!	#NULL!	#NULL!	#NULL!	#NULL!	#NULL!	#NULL!	#NULL!	#NULL!	2	#NULL!	#NULL!	2	#NULL!	#NULL!	2	#NULL!	#NULL!	2	#NULL!
42494	1413	8.4	36.2	2.42	5	59	1.721	18.234	1.273	431	4.53	61.9	700	153	18.58	11.09	0.717	75.2	0	#NULL!	#NULL!	#NULL!	#NULL!	#NULL!	#NULL!	#NULL!	#NULL!	#NULL!	#NULL!	#NULL!	#NULL!	#NULL!	#NULL!	#NULL!	#NULL!	#NULL!	#NULL!	#NULL!	#NULL!	#NULL!	#NULL!	#NULL!	#NULL!	#NULL!	#NULL!	#NULL!	#NULL!	#NULL!	#NULL!
42499	2324	15.4	93.16	7.52	1525	6151	1.579	24.572	2.326	452	2.53	221.7	978	293	14.8	8.25	2.943	139.1	0	2178	16.2	65.55	7.28	104	1965	1.474	22.03	1.508	324	2.09	202	839	313	10.09	7.3	1.16	54.2	0	#NULL!	#NULL!	#NULL!	#NULL!	#NULL!	#NULL!	#NULL!	#NULL!	#NULL!	#NULL!	#NULL!
42500	2494	21.2	92.93	7.01	87	366	2.751	36.498	2.184	518	4.5	104.2	1157	279	19.22	15.9	1.109	156.2	0.9	965	8.3	25.11	4.61	409	1761	1.279	20.497	1.211	255	3.45	17.3	329	121	11.63	5.52	0.756	69.5	0	#NULL!	#NULL!	#NULL!	#NULL!	#NULL!	#NULL!	#NULL!	#NULL!	#NULL!	#NULL!	#NULL!
42501	988	9.1	41.02	5.81	14	570	0.651	9.851	0.919	140	1.36	189.9	312	118	4.27	4.85	0.533	61.9	0	979	5	41.45	7.04	787	2038	1.368	23.144	3.068	481	7.29	140	264	118	12.62	5.75	0.442	65.2	0.5	2	#NULL!	#NULL!	2	#NULL!	#NULL!	2	#NULL!	#NULL!	2	#NULL!
42505	1430	15.6	45.7	3.34	23	465	2.114	17.191	1.593	387	5.76	62.2	1221	274	16.24	12.8	1.12	81.5	0	1097	11.3	19.46	1.71	0	325	0.536	8.947	0.765	149	0.8	181.3	340	117	6.19	5.33	0.69	46.1	0	#NULL!	#NULL!	#NULL!	#NULL!	#NULL!	#NULL!	#NULL!	#NULL!	#NULL!	#NULL!	#NULL!
42506	1345	10.6	44.16	2.77	17	2388	1.788	10.95	0.676	279	2.56	50.1	795	130	6.88	6.16	0.544	72.5	0	1356	30.6	35.28	6.92	4907	12125	1.647	19.913	2.349	457	3.01	171.5	730	312	11.18	6.42	1.529	77.6	0	2	#NULL!	#NULL!	1	5	240	1	5	60	2	#NULL!
42507	2124	15.8	52.58	8.66	30	1301	2.2	22.726	1.435	489	3.04	17.1	728	278	12.37	10.21	1.467	112	0	1255	8.6	43.26	3.51	52	578	1.727	15.176	1.181	240	2.53	17.9	621	166	7.75	7.21	0.821	92.8	0	2	#NULL!	#NULL!	1	7	30	1	7	10	2	#NULL!
42511	971	6.7	38.95	3.06	19	119	1.413	8.929	0.751	341	3.51	67.8	1100	127	11.93	6.06	0.51	44.7	0	1542	10	61.63	2.09	0	352	1.891	14.093	1.143	403	6.52	292.9	1320	207	16.17	12.31	1.033	90.3	0	#NULL!	#NULL!	#NULL!	#NULL!	#NULL!	#NULL!	#NULL!	#NULL!	#NULL!	#NULL!	#NULL!
42513	1546	8.6	51.74	2.49	16	315	1.524	22.358	1.827	201	6.12	31.9	544	162	11.9	10.61	0.756	80.1	0	1620	10.2	60.06	4.07	8	674	2.577	22.295	2.169	351	6.94	19.5	1069	188	17.45	8.92	0.995	104.5	0	#NULL!	#NULL!	#NULL!	#NULL!	#NULL!	#NULL!	#NULL!	#NULL!	#NULL!	#NULL!	#NULL!
42515	#NULL!	#NULL!	#NULL!	#NULL!	#NULL!	#NULL!	#NULL!	#NULL!	#NULL!	#NULL!	#NULL!	#NULL!	#NULL!	#NULL!	#NULL!	#NULL!	#NULL!	#NULL!	#NULL!	#NULL!	#NULL!	#NULL!	#NULL!	#NULL!	#NULL!	#NULL!	#NULL!	#NULL!	#NULL!	#NULL!	#NULL!	#NULL!	#NULL!	#NULL!	#NULL!	#NULL!	#NULL!	#NULL!	#NULL!	#NULL!	#NULL!	#NULL!	#NULL!	#NULL!	#NULL!	#NULL!	#NULL!	#NULL!	#NULL!
42517	2374	27.2	67.54	9.76	1848	5488	1.932	20.527	1.685	538	2.81	193.8	680	297	16.21	9.49	1.69	159.9	0	1454	20.4	77.86	25.25	1652	5153	1.198	14.741	2.128	324	1.29	136.2	679	388	9.51	9.92	1.834	106	0	2	#NULL!	#NULL!	1	3	120	2	#NULL!	#NULL!	2	#NULL!
42520	643	5	23.96	1.13	0	110	0.623	16.71	0.666	120	0.97	0.3	353	103	3.98	3.5	0.323	57.4	0	911	4	32.04	1.88	5	343	0.732	9.129	0.454	120	2.68	170.7	510	111	5.37	7.12	0.536	62.8	0	1	5	120	1	2	60	2	#NULL!	#NULL!	1	5
42521	1981	19.2	61.65	7.21	66	853	2.451	25.523	2.133	350	3.85	118.8	1359	336	11.14	9.18	1.343	111.2	0	2028	30.4	73.74	9.03	1016	8823	1.872	20.178	1.691	688	3.42	186.1	1352	367	16.64	10.48	1.81	99.8	0	2	#NULL!	#NULL!	1	7	10	2	#NULL!	#NULL!	2	#NULL!
42522	2150	27.1	62.07	6.12	3502	8648	3.564	20.87	3.13	719	8.76	163.1	2278	382	21.24	12.21	1.435	90.1	0	1206	16.4	27.43	2.31	45	159	1.419	10.926	1.718	133	2.68	22.1	858	203	8.99	4.39	0.524	27.7	0	#NULL!	#NULL!	#NULL!	#NULL!	#NULL!	#NULL!	#NULL!	#NULL!	#NULL!	#NULL!	#NULL!
42523	1903	12.8	59.68	5.08	48	228	1.401	13.212	1.725	279	3.51	333.3	2064	250	9.44	9.65	1.012	58.6	0	283	0.7	1.94	0.14	0	6	0.1	3.213	0.137	17	0.14	33	99	33	1.39	0.36	0.191	1.6	0	2	#NULL!	#NULL!	2	#NULL!	#NULL!	2	#NULL!	#NULL!	2	#NULL!
42527	937	17.8	33.86	4.2	21	165	1.028	7.209	0.747	345	2.84	202.3	308	168	7.73	5.92	1.263	49.4	0	346	7.8	9.99	1.37	20	266	0.471	2.346	0.262	63	0.87	54.2	326	101	2.03	2.65	0.356	17.3	0	2	#NULL!	#NULL!	2	#NULL!	#NULL!	1	3	30	2	#NULL!
42528	1561	6.4	54.12	3.95	46	127	1.829	8.209	0.829	229	1.24	321.8	729	233	7.22	5.37	0.864	63.1	0	#NULL!	#NULL!	#NULL!	#NULL!	#NULL!	#NULL!	#NULL!	#NULL!	#NULL!	#NULL!	#NULL!	#NULL!	#NULL!	#NULL!	#NULL!	#NULL!	#NULL!	#NULL!	#NULL!	1	7	30	1	7	30	2	#NULL!	#NULL!	2	#NULL!
42531	686	12.9	18.17	1.97	8	128	2.123	14.454	1.761	419	6.29	14.6	573	260	22.97	9.2	1.162	20.8	0	605	8.3	13.29	1.68	381	910	1.35	14.289	1.358	235	3.64	12.3	460	162	14.15	6.73	0.73	37.9	0	2	#NULL!	#NULL!	2	#NULL!	#NULL!	2	#NULL!	#NULL!	2	#NULL!
42532	1277	18.2	36.73	4.06	47	333	1.935	12.498	0.718	198	0.92	24.9	919	297	11.33	7.6	0.959	106.7	0	1030	13.5	27.09	2.92	431	1196	1.177	14.076	1.257	201	0.55	38.4	633	194	7.64	4.11	0.772	60.1	0	2	#NULL!	#NULL!	2	#NULL!	#NULL!	2	#NULL!	#NULL!	2	#NULL!
42533	1484	12.7	46.28	18.45	489	2881	1.689	40.572	4.676	439	3.64	164.1	863	194	15.53	11.4	1.19	86.9	0	1679	13.7	80.51	8.06	50	552	1.244	6.936	1.061	156	3	47.1	813	307	9.24	9.88	1.212	50.1	15.6	2	#NULL!	#NULL!	2	#NULL!	#NULL!	2	#NULL!	#NULL!	2	#NULL!
42535	436	2.6	12.92	0.93	26	63	0.353	4.285	0.413	121	0.97	110.1	182	57	2.96	2.68	0.236	19.1	0	3378	12.6	122.46	10.31	8	768	1.559	19.303	1.195	670	4.42	16.1	1168	266	17.67	13.18	1.279	193.3	0	2	#NULL!	#NULL!	1	3	10	2	#NULL!	#NULL!	2	#NULL!
42537	1714	13.4	59.11	6.18	15	239	1.215	16.211	2.159	231	5.18	145.8	578	202	9.74	8.6	0.669	75.5	0	1650	11.7	68.24	5.34	41	9590	1.245	22.944	1.738	249	2.71	53.1	470	187	10.37	6.36	0.941	72.3	0	2	#NULL!	#NULL!	2	#NULL!	#NULL!	1	3	30	2	#NULL!
42540	1561	7.2	56.46	3.15	7	201	1.115	18.399	0.896	182	1.37	29.2	497	154	9.25	6.93	0.666	105.3	0	#NULL!	#NULL!	#NULL!	#NULL!	#NULL!	#NULL!	#NULL!	#NULL!	#NULL!	#NULL!	#NULL!	#NULL!	#NULL!	#NULL!	#NULL!	#NULL!	#NULL!	#NULL!	#NULL!	#NULL!	#NULL!	#NULL!	#NULL!	#NULL!	#NULL!	#NULL!	#NULL!	#NULL!	#NULL!	#NULL!
42541	1739	11.6	68.86	4.93	475	574	1.351	16.161	1.476	191	2.9	38.5	501	229	8.87	8.51	0.962	88.5	0	1697	9.8	56.13	6.94	301	1774	1.233	18.036	1.163	440	2.59	39.2	373	235	13.31	9.28	1.263	77	15.5	2	#NULL!	#NULL!	2	#NULL!	#NULL!	2	#NULL!	#NULL!	2	#NULL!
42542	2459	8.8	81.89	2.88	77	614	1.813	21.16	0.82	353	6.27	12.1	634	173	19	14.67	0.767	107.7	0	1833	11.9	51.97	1.07	0	81	1.069	2.946	0.263	86	1.32	18	744	106	3.2	5.63	0.353	29.2	0	2	#NULL!	#NULL!	2	#NULL!	#NULL!	2	#NULL!	#NULL!	2	#NULL!
42544	1532	21.1	53.01	5.78	8	364	1.891	21.412	0.961	327	1.25	82.4	1082	266	26.06	5.72	1.276	62.7	0	942	9.1	40.71	3.6	40	136	1.537	15.359	1.301	293	4.21	35.4	542	204	11.56	10.01	0.71	59	0	1	5	45	1	7	30	2	#NULL!	#NULL!	1	2
42545	1292	7.5	53.98	3.49	47	181	1.375	13.631	0.663	263	8.79	10.4	762	145	10.92	4.79	0.598	98.8	0	1412	17.2	44.34	8.87	13	749	2.242	20.339	1.426	577	5.55	27.3	916	284	20.93	13.49	1.257	109.3	0	2	#NULL!	#NULL!	1	1	60	2	#NULL!	#NULL!	2	#NULL!
42547	1509	15.4	60.45	7.4	127	15211	1.59	19.681	1.644	277	1.35	159.8	428	262	8.46	5.19	0.932	80.5	0	1573	21.3	41.34	4.56	134	13331	2.019	23.901	2.568	255	3.49	104	730	310	10.33	8.04	1.136	76.4	0	2	#NULL!	#NULL!	1	1	15	1	4	90	2	#NULL!
42548	1633	16.2	62.82	4.18	13	76	1.595	19.693	1.712	225	3.82	21.7	871	265	6.76	8.55	1.088	88.5	0	3109	13	135.36	6.8	121	394	2.737	29.614	1.507	456	5.57	9.2	1736	314	16.86	14.13	1.368	151.4	0	#NULL!	#NULL!	#NULL!	#NULL!	#NULL!	#NULL!	#NULL!	#NULL!	#NULL!	#NULL!	#NULL!
42549	387	4.5	11.76	2.44	0	17	0.227	2.726	0.327	119	0.36	67.5	149	69	5.64	2.4	0.391	8.9	0	335	0.6	14.4	3.63	11	15	0.393	3.087	0.248	69	0.73	69.9	212	37	4.67	2.61	0.273	7.4	0	#NULL!	#NULL!	#NULL!	#NULL!	#NULL!	#NULL!	#NULL!	#NULL!	#NULL!	#NULL!	#NULL!
42550	2292	10.7	102.94	6.55	15	2541	1.809	32.71	2.253	385	3.08	80.9	934	230	9.01	5.78	0.795	89.8	0	3225	18.7	157.96	7.11	1	134	2.23	26.012	1.615	543	4.39	10.8	988	313	19.79	14.8	1.456	138.2	0	2	#NULL!	#NULL!	1	1	60	2	#NULL!	#NULL!	2	#NULL!
42553	1976	13.5	64.45	5.48	4	148	2.666	13.59	1.171	234	5.33	18.7	1400	259	12.02	9.94	1.322	61.7	0	1622	15	51.82	2.4	425	1395	2.298	29.038	3.216	506	8.73	59.5	573	237	24.79	20.32	0.968	71.5	0	#NULL!	#NULL!	#NULL!	#NULL!	#NULL!	#NULL!	#NULL!	#NULL!	#NULL!	#NULL!	#NULL!
42554	1395	7.1	50.86	2.76	57	3192	1.191	15.362	0.899	233	1.13	33.6	581	143	7.41	4.32	0.639	74.6	0	2812	13.5	100.2	9.04	37	7882	3.289	44.046	3.974	359	13.05	101.7	1555	359	17.19	31.88	1.259	219.2	0	2	#NULL!	#NULL!	2	#NULL!	#NULL!	2	#NULL!	#NULL!	2	#NULL!
42555	1402	6.4	72.5	4.08	984	2745	2.308	14.748	1.704	260	6.43	58.3	1049	162	13.3	8.5	0.685	97.5	0	1304	7.9	46.15	2.3	22	31	1.1	18.624	1.583	173	1.27	131.5	878	164	6.69	5.89	0.621	55	0	#NULL!	#NULL!	#NULL!	#NULL!	#NULL!	#NULL!	#NULL!	#NULL!	#NULL!	#NULL!	#NULL!
42556	1274	7.4	47.7	1.95	85	415	1.865	21.809	2.213	263	6.61	56.8	863	145	12.16	13.47	0.761	80.5	0	964	9.8	28.12	4.24	731	2107	1.267	11.46	1.316	261	2.26	204.9	534	131	8.76	6.72	0.881	31.2	0	2	#NULL!	#NULL!	1	7	30	2	#NULL!	#NULL!	1	3
42557	1040	9.5	35.8	4.03	140	1488	1.72	25.924	2.293	352	3.32	121	474	204	12.07	10.69	0.772	43	0	1546	22.9	47.8	5.07	160	877	3.096	24.671	3.408	491	9.99	145.8	1095	346	19.78	11.44	1.432	47.2	0	2	#NULL!	#NULL!	2	#NULL!	#NULL!	2	#NULL!	#NULL!	2	#NULL!
42559	2530	17.4	102.73	14.09	7	243	2.323	24.361	1.705	434	7.28	21.2	962	368	18.51	14.62	1.765	102.8	0	2153	11.2	75.24	9.41	53	396	1.914	19.495	1.407	388	6.08	16.3	1350	232	12.12	8.49	1.274	103.2	0	1	2	10	1	1	10	2	#NULL!	#NULL!	2	#NULL!
42563	1558	15	44.59	4.7	0	456	1.263	17.612	1.034	354	3.75	78.4	680	218	11.7	10.15	1.005	101.9	0	#NULL!	#NULL!	#NULL!	#NULL!	#NULL!	#NULL!	#NULL!	#NULL!	#NULL!	#NULL!	#NULL!	#NULL!	#NULL!	#NULL!	#NULL!	#NULL!	#NULL!	#NULL!	#NULL!	2	#NULL!	#NULL!	2	#NULL!	#NULL!	2	#NULL!	#NULL!	2	#NULL!
42564	#NULL!	#NULL!	#NULL!	#NULL!	#NULL!	#NULL!	#NULL!	#NULL!	#NULL!	#NULL!	#NULL!	#NULL!	#NULL!	#NULL!	#NULL!	#NULL!	#NULL!	#NULL!	#NULL!	#NULL!	#NULL!	#NULL!	#NULL!	#NULL!	#NULL!	#NULL!	#NULL!	#NULL!	#NULL!	#NULL!	#NULL!	#NULL!	#NULL!	#NULL!	#NULL!	#NULL!	#NULL!	#NULL!	#NULL!	#NULL!	#NULL!	#NULL!	#NULL!	#NULL!	#NULL!	#NULL!	#NULL!	#NULL!	#NULL!
42570	823	6.2	29.39	1.49	3	37	0.813	12.673	1.084	113	1.99	43.8	327	110	4.9	2.88	0.256	28.6	0	752	9.7	12.42	1.1	9	96	1.291	8.437	0.723	188	2.63	55.8	565	115	4.13	2.84	0.454	37.2	0	#NULL!	#NULL!	#NULL!	#NULL!	#NULL!	#NULL!	#NULL!	#NULL!	#NULL!	#NULL!	#NULL!
42571	1598	6.9	27.86	1.94	1	146	0.666	13.397	1.458	98	2.76	56.7	247	219	9.88	12	0.967	51.9	66.2	1255	15	44.74	3.6	59	485	0.516	19.492	1.549	61	7.04	16.9	233	154	7.66	10.37	0.478	73.5	0	2	#NULL!	#NULL!	2	#NULL!	#NULL!	2	#NULL!	#NULL!	1	3
42573	1703	17.6	59.13	4.67	0	438	2.207	20.384	0.979	541	4.97	10.9	1066	207	22.83	8.51	0.75	126.6	0	975	7	39.4	3.7	0	236	0.916	9.319	0.432	175	2.66	5.3	573	101	5.52	5.43	0.449	58.4	0	#NULL!	#NULL!	#NULL!	#NULL!	#NULL!	#NULL!	#NULL!	#NULL!	#NULL!	#NULL!	#NULL!
42575	1356	3.4	17.41	0.95	0	25	0.513	7.838	0.487	166	0.65	6.1	242	92	7.85	3.69	0.691	46.8	0	2005	21.7	67.06	6.17	119	166	1.846	12.108	2.088	410	1.03	44.3	562	263	8.84	5.38	1.095	100.9	0	2	#NULL!	#NULL!	1	5	300	2	#NULL!	#NULL!	2	#NULL!
42577	2897	12.9	95.04	6.31	1172	3561	1.892	28.237	1.624	321	3.57	380.9	979	286	14.46	13.22	1.442	125.5	0	2316	13.4	58.44	5.46	45	521	1.704	18.987	1.369	373	1.96	215.5	667	215	11.04	7.12	0.943	116.5	56	2	#NULL!	#NULL!	2	#NULL!	#NULL!	1	6	45	1	1
42578	465	4.9	14.62	3.08	353	1172	0.584	9.688	0.914	93	1.34	29.4	269	114	3.71	2.44	0.495	31.7	0	311	6.4	9.68	2.27	1072	3003	0.346	6.715	0.534	115	0.21	33.4	166	79	3.02	2.18	0.291	28	0	2	#NULL!	#NULL!	2	#NULL!	#NULL!	1	6	15	2	#NULL!
42580	1576	10.5	45.36	6.33	69	4083	2.705	20.977	2.468	384	7.34	183.1	1483	341	15.37	14.21	1.356	73.2	0	2063	30.2	43.99	11.04	990	5608	3.672	38.551	4.27	761	9.23	485.8	1209	501	31.25	16.77	2.656	72.5	0	2	#NULL!	#NULL!	2	#NULL!	#NULL!	2	#NULL!	#NULL!	2	#NULL!
42581	1349	3.3	67.96	4.69	7	3391	0.727	13.337	0.944	137	1.38	18.9	202	133	6.54	7.12	0.722	62.3	0	1212	5.9	66.06	5.64	38	3194	1.402	29.853	1.728	214	2.45	25.6	562	199	8.61	7.14	0.651	104	0	2	#NULL!	#NULL!	2	#NULL!	#NULL!	2	#NULL!	#NULL!	2	#NULL!
42582	#NULL!	#NULL!	#NULL!	#NULL!	#NULL!	#NULL!	#NULL!	#NULL!	#NULL!	#NULL!	#NULL!	#NULL!	#NULL!	#NULL!	#NULL!	#NULL!	#NULL!	#NULL!	#NULL!	#NULL!	#NULL!	#NULL!	#NULL!	#NULL!	#NULL!	#NULL!	#NULL!	#NULL!	#NULL!	#NULL!	#NULL!	#NULL!	#NULL!	#NULL!	#NULL!	#NULL!	#NULL!	#NULL!	1	6	120	2	#NULL!	#NULL!	1	2	30	1	3
42583	1748	6.2	81.81	3.81	10	60	0.837	22.481	1.149	255	2.09	78.6	597	136	8.1	4.84	0.797	67.2	0	3127	18.7	106.81	7.57	40	135	1.648	16.956	1.452	444	2.96	222.3	1802	301	16.85	8.02	1.567	151.6	0	2	#NULL!	#NULL!	2	#NULL!	#NULL!	1	5	15	2	#NULL!
42587	706	8.6	16.81	1.99	32	4043	0.89	7.141	0.483	307	1.06	45.4	181	130	6.48	4.33	0.53	61.7	0	#NULL!	#NULL!	#NULL!	#NULL!	#NULL!	#NULL!	#NULL!	#NULL!	#NULL!	#NULL!	#NULL!	#NULL!	#NULL!	#NULL!	#NULL!	#NULL!	#NULL!	#NULL!	#NULL!	2	#NULL!	#NULL!	2	#NULL!	#NULL!	1	5	30	2	#NULL!
42588	1725	16.9	43.01	3.32	203	755	3.173	24.72	2.611	507	9.09	81.3	1232	295	23.81	8.2	1.072	93.8	0	789	7.6	19.95	1.29	3	192	1.156	8.314	0.804	165	2.5	29.4	525	101	9.33	3.38	0.548	28.3	0	#NULL!	#NULL!	#NULL!	#NULL!	#NULL!	#NULL!	#NULL!	#NULL!	#NULL!	#NULL!	#NULL!
42589	1340	12.2	47.56	20.33	43	114	1.862	22.105	2.757	450	9.54	131.2	352	140	15.76	4.23	1.182	61.5	0	1896	12.2	79.9	23.94	0	140	0.766	19.639	1.686	422	3.25	63.7	353	272	11.14	6.11	1.449	81.7	0	2	#NULL!	#NULL!	2	#NULL!	#NULL!	1	1	10	1	1
42591	1476	16.6	41.17	4.33	856	9039	1.37	8.59	0.915	209	2.56	118.3	932	193	8.56	5.81	0.761	49.7	0	3116	20.3	132.27	6.7	3	6454	3.885	27.901	2.284	608	6.07	186.7	1634	425	23.57	13.47	1.239	177.8	14	2	#NULL!	#NULL!	2	#NULL!	#NULL!	2	#NULL!	#NULL!	1	2
42592	1907	11.3	75.27	3.92	39	272	1.916	16.369	0.622	386	3.59	9.9	406	143	14.38	8.64	0.608	85.4	0	2586	13	94.32	5.53	75	706	2.978	20.137	0.948	473	5.27	20.3	522	211	18.43	11.1	0.961	131.7	0	2	#NULL!	#NULL!	2	#NULL!	#NULL!	2	#NULL!	#NULL!	2	#NULL!
42596	913	9.1	21.36	1.86	131	407	0.775	6.256	0.638	69	1.74	82.1	517	160	4.05	5.39	0.521	46.5	0	1037	9.2	29.33	5	52	672	0.903	24.695	1.425	288	1.49	104.2	366	180	9.16	4.46	0.677	113.6	0	2	#NULL!	#NULL!	2	#NULL!	#NULL!	2	#NULL!	#NULL!	2	#NULL!
42597	1986	28.9	68.09	5.59	0	297	1.8	12.863	1.555	414	2.56	48.2	1129	317	12.84	7.44	1.75	84.6	0	#NULL!	#NULL!	#NULL!	#NULL!	#NULL!	#NULL!	#NULL!	#NULL!	#NULL!	#NULL!	#NULL!	#NULL!	#NULL!	#NULL!	#NULL!	#NULL!	#NULL!	#NULL!	#NULL!	#NULL!	#NULL!	#NULL!	#NULL!	#NULL!	#NULL!	#NULL!	#NULL!	#NULL!	#NULL!	#NULL!
42599	1756	11.7	87.6	5.25	55	777	2.204	17.554	1.248	259	3.87	40.3	872	256	9.18	10.2	1.111	75.2	0	1528	16.9	66.21	4.23	697	2138	1.89	15.212	1.486	250	2.87	47.3	824	283	9.37	8.35	1.027	68.9	0	2	#NULL!	#NULL!	1	1	60	2	#NULL!	#NULL!	2	#NULL!
42600	1910	20.8	71.07	3.99	2	1148	2.192	9.458	1.199	309	4.81	124.8	1486	320	9.73	8.77	1.284	97.6	0	955	12.8	22.96	2.15	981	2526	0.751	12.009	0.895	191	0.46	96.4	304	172	7.04	3.53	0.681	40	0	2	#NULL!	#NULL!	1	5	360	2	#NULL!	#NULL!	2	#NULL!
42602	2039	7.7	79.66	4.55	8	320	3.261	10.944	1.217	294	8.09	34.1	1882	240	9.32	10.49	0.994	102.4	0	1190	7	49.94	2.97	0	250	1.437	4.708	0.592	241	2.86	67.3	1050	152	6.34	5.27	0.68	60.3	0	#NULL!	#NULL!	#NULL!	#NULL!	#NULL!	#NULL!	#NULL!	#NULL!	#NULL!	#NULL!	#NULL!
42604	2105	9	93.43	6.16	1	232	1.672	22.852	2.349	144	6.43	22.5	874	253	13.62	19.85	0.986	93.9	0	1211	2.9	66.45	3.05	1	390	2.21	8.707	0.609	245	5.54	14.9	1466	140	9.16	8.98	0.563	101	0	2	#NULL!	#NULL!	2	#NULL!	#NULL!	2	#NULL!	#NULL!	1	6
42606	1256	12	28.85	3.53	322	1164	1.921	26.128	2.213	269	2.06	110.1	514	191	10.99	6.82	0.928	85.2	0.3	1951	10.5	78.95	5.38	0	442	2.39	25.209	1.945	338	5.78	36.4	1349	280	9.43	14.04	1.094	164.7	0	#NULL!	#NULL!	#NULL!	#NULL!	#NULL!	#NULL!	#NULL!	#NULL!	#NULL!	#NULL!	#NULL!
42607	1824	9.7	77.34	5.09	18	254	1.516	20.092	1.836	278	4.25	72.4	1035	214	9.76	8.98	1.067	89.3	0.2	#NULL!	#NULL!	#NULL!	#NULL!	#NULL!	#NULL!	#NULL!	#NULL!	#NULL!	#NULL!	#NULL!	#NULL!	#NULL!	#NULL!	#NULL!	#NULL!	#NULL!	#NULL!	#NULL!	2	#NULL!	#NULL!	2	#NULL!	#NULL!	2	#NULL!	#NULL!	2	#NULL!
42608	#NULL!	#NULL!	#NULL!	#NULL!	#NULL!	#NULL!	#NULL!	#NULL!	#NULL!	#NULL!	#NULL!	#NULL!	#NULL!	#NULL!	#NULL!	#NULL!	#NULL!	#NULL!	#NULL!	#NULL!	#NULL!	#NULL!	#NULL!	#NULL!	#NULL!	#NULL!	#NULL!	#NULL!	#NULL!	#NULL!	#NULL!	#NULL!	#NULL!	#NULL!	#NULL!	#NULL!	#NULL!	#NULL!	#NULL!	#NULL!	#NULL!	#NULL!	#NULL!	#NULL!	#NULL!	#NULL!	#NULL!	#NULL!	#NULL!
42611	1959	11.6	84.05	4.38	20	186	1.952	21.726	1.725	320	4.34	88.3	749	181	9.5	8.41	0.904	67.2	0	1234	5.6	61.11	4.27	5	155	1.57	13.42	1.806	211	4.65	18	769	132	8.04	8.19	0.534	56.4	0	#NULL!	#NULL!	#NULL!	#NULL!	#NULL!	#NULL!	#NULL!	#NULL!	#NULL!	#NULL!	#NULL!
42615	857	7.7	28.68	6.71	5828	12503	0.937	9.435	1.009	155	1.61	157.8	496	113	11.89	6.08	0.883	16.5	0	858	2.3	44.64	10.23	16	63	1.185	8.34	0.697	144	2.19	94.6	602	89	13.74	7.56	0.691	30.5	0	#NULL!	#NULL!	#NULL!	#NULL!	#NULL!	#NULL!	#NULL!	#NULL!	#NULL!	#NULL!	#NULL!
42616	1466	8	54.14	2.44	197	285	2.35	6.635	0.792	204	5.15	50.1	1470	208	5.62	6.69	0.745	72.3	0	854	3	39.23	1.73	11	251	1.143	6.061	0.664	98	3.49	205.9	732	102	4.45	5.47	0.413	47.6	0	#NULL!	#NULL!	#NULL!	#NULL!	#NULL!	#NULL!	#NULL!	#NULL!	#NULL!	#NULL!	#NULL!
42618	1525	9.8	63.79	4.24	0	243	1.929	12.726	1.261	243	4.52	15.8	1090	133	8.87	5.74	0.525	66.7	0	1563	6.9	60.04	3.08	1	106	2.124	13.576	1.14	387	4.76	13.1	1226	183	14.95	11.61	0.612	93.7	0	#NULL!	#NULL!	#NULL!	#NULL!	#NULL!	#NULL!	#NULL!	#NULL!	#NULL!	#NULL!	#NULL!
42620	1425	8	52.39	3.03	0	68	1.388	16.516	1.531	92	3.46	87.6	880	200	4.39	5.02	0.767	56.4	0	1608	13.3	41.15	4.34	28	951	2.299	13.789	1.494	380	3.29	122.8	911	245	11.68	6.17	1.662	86.2	0.1	#NULL!	#NULL!	#NULL!	#NULL!	#NULL!	#NULL!	#NULL!	#NULL!	#NULL!	#NULL!	#NULL!
42623	1962	9.9	78.14	2.92	22	455	1.66	21.404	1.398	374	5.87	427.6	743	190	14.64	9.75	1.009	87.7	0	941	3.3	30.42	2.03	40	154	1.3	15.5	1.072	487	3.3	69	438	103	8.83	6.41	0.433	70.7	0	#NULL!	#NULL!	#NULL!	#NULL!	#NULL!	#NULL!	#NULL!	#NULL!	#NULL!	#NULL!	#NULL!
42624	1023	6.3	42.6	2.86	10	227	1.184	6.613	0.583	254	2.49	55.4	746	135	5.56	4.53	0.515	46.8	0	281	1.5	9.1	0.55	0	112	0.538	1.19	0.149	27	1.12	8.7	313	32	0.79	1.08	0.113	10.3	0	#NULL!	#NULL!	#NULL!	#NULL!	#NULL!	#NULL!	#NULL!	#NULL!	#NULL!	#NULL!	#NULL!
42626	1938	5	85.02	8.84	0	5	0.959	25.814	1.457	220	8.95	18.1	286	250	10.56	12.73	0.855	197.3	0	1074	9.3	40.69	4.59	69	135	0.644	11.963	0.988	189	1.35	34.8	241	187	5.75	6.64	0.966	35	0	2	#NULL!	#NULL!	2	#NULL!	#NULL!	2	#NULL!	#NULL!	2	#NULL!
42629	956	5.6	41.79	4.36	17	113	2.109	10.03	1.185	259	6.02	10.4	875	155	11.91	4.67	0.65	81.4	0	1545	12.1	68.69	4.51	0	221	1.846	15.983	0.867	347	4.99	9.1	661	171	12.41	11.06	0.725	148.2	0	2	#NULL!	#NULL!	9	#NULL!	#NULL!	2	#NULL!	#NULL!	2	#NULL!
42630	1082	5.7	37.73	2.62	0	41	0.745	5.182	0.382	125	2.08	0.4	715	124	7.78	4.56	0.467	39.5	0	1678	16.7	63.05	5.87	35	1189	1.468	17.958	1.983	269	3.3	108.9	1281	229	7.38	8	0.998	90.4	0	#NULL!	#NULL!	#NULL!	#NULL!	#NULL!	#NULL!	#NULL!	#NULL!	#NULL!	#NULL!	#NULL!
42631	770	0	40.5	10.4	0	0	1.07	7.8	0.46	120	2.3	93	630	70	13.9	7.9	0.7	22	0	702	0	36.45	9.36	0	0	0.963	7.02	0.414	108	2.07	83.7	567	63	12.51	7.11	0.63	19.8	0	#NULL!	#NULL!	#NULL!	#NULL!	#NULL!	#NULL!	#NULL!	#NULL!	#NULL!	#NULL!	#NULL!
42632	1257	9.2	59.53	8.65	16	3578	1.808	8.704	1.064	262	3.34	32.3	944	214	7.66	7.56	0.764	56.2	7.6	1498	10.5	41.89	4.56	1083	2947	3.332	20.767	2.263	480	9.52	43	1849	273	13.66	13.37	0.752	81.5	0	2	#NULL!	#NULL!	1	5	180	2	#NULL!	#NULL!	2	#NULL!
42634	1639	2	32.43	1.36	19	216	0.684	14.792	0.94	110	1.64	5.7	294	110	6.5	5.86	0.439	48.1	23.4	1978	3.5	67.77	1.32	0	38	1.085	12.405	0.579	235	3.4	0.3	414	75	10.93	7	0.633	71.8	0	1	3	120	1	4	300	1	4	120	2	#NULL!
42635	1769	12	87.1	5.96	40	323	2.096	15.562	1.654	299	4.16	103.3	994	236	8.07	7.66	0.939	85.3	0	1847	18.3	60.35	5.1	15	602	2.077	17.484	1.626	494	4.24	141.9	1032	251	14.66	11.39	1.009	69.5	0	#NULL!	#NULL!	#NULL!	#NULL!	#NULL!	#NULL!	#NULL!	#NULL!	#NULL!	#NULL!	#NULL!
42638	#NULL!	#NULL!	#NULL!	#NULL!	#NULL!	#NULL!	#NULL!	#NULL!	#NULL!	#NULL!	#NULL!	#NULL!	#NULL!	#NULL!	#NULL!	#NULL!	#NULL!	#NULL!	#NULL!	#NULL!	#NULL!	#NULL!	#NULL!	#NULL!	#NULL!	#NULL!	#NULL!	#NULL!	#NULL!	#NULL!	#NULL!	#NULL!	#NULL!	#NULL!	#NULL!	#NULL!	#NULL!	#NULL!	2	#NULL!	#NULL!	2	#NULL!	#NULL!	2	#NULL!	#NULL!	2	#NULL!
42640	1237	10.2	43.95	6	0	925	2.338	17.3	0.948	334	6.65	18.2	1011	227	5.59	7.43	0.958	108.4	0	1465	9.8	60.29	6.51	19	416	2.554	16.787	1.263	201	4.38	32.4	890	236	10.46	11.41	1.036	90.1	0	2	#NULL!	#NULL!	2	#NULL!	#NULL!	2	#NULL!	#NULL!	2	#NULL!
42642	1754	9.9	75.47	6.92	17	334	2.366	15.876	1.278	145	4.49	10.7	1239	265	7.32	8.05	0.686	102.9	30.3	1592	11.7	59.74	6.43	276	1416	2.953	18.224	1.322	326	6.46	14.7	1735	243	7.33	9.5	0.755	122.3	0	1	1	30	2	#NULL!	#NULL!	2	#NULL!	#NULL!	2	#NULL!
42643	1588	11.5	43.56	3.22	0	10956	2.489	19.712	2.074	626	4.28	26	1001	208	24.23	10.97	0.852	62.7	0	#NULL!	#NULL!	#NULL!	#NULL!	#NULL!	#NULL!	#NULL!	#NULL!	#NULL!	#NULL!	#NULL!	#NULL!	#NULL!	#NULL!	#NULL!	#NULL!	#NULL!	#NULL!	#NULL!	2	#NULL!	#NULL!	2	#NULL!	#NULL!	2	#NULL!	#NULL!	1	5
42646	1249	12.3	22.04	3.18	111	165	0.84	4.986	1.324	345	0.61	570	3300	263	4.22	4.25	0.926	21.4	0	#NULL!	#NULL!	#NULL!	#NULL!	#NULL!	#NULL!	#NULL!	#NULL!	#NULL!	#NULL!	#NULL!	#NULL!	#NULL!	#NULL!	#NULL!	#NULL!	#NULL!	#NULL!	#NULL!	2	#NULL!	#NULL!	2	#NULL!	#NULL!	1	7	30	2	#NULL!
42649	2800	14.9	166.42	4.59	51	387	2.303	21.418	1.57	390	7.1	26.3	1178	418	21.25	18.53	2.518	117.9	0	1278	5.4	43.73	3.93	1	96	1.621	33.087	1.716	504	2.09	7.3	648	235	21.88	10.11	0.761	100.5	0	2	#NULL!	#NULL!	2	#NULL!	#NULL!	2	#NULL!	#NULL!	2	#NULL!
42653	#NULL!	#NULL!	#NULL!	#NULL!	#NULL!	#NULL!	#NULL!	#NULL!	#NULL!	#NULL!	#NULL!	#NULL!	#NULL!	#NULL!	#NULL!	#NULL!	#NULL!	#NULL!	#NULL!	#NULL!	#NULL!	#NULL!	#NULL!	#NULL!	#NULL!	#NULL!	#NULL!	#NULL!	#NULL!	#NULL!	#NULL!	#NULL!	#NULL!	#NULL!	#NULL!	#NULL!	#NULL!	#NULL!	#NULL!	#NULL!	#NULL!	#NULL!	#NULL!	#NULL!	#NULL!	#NULL!	#NULL!	#NULL!	#NULL!
42654	1060	7.7	43.37	1.09	28	200	0.692	11.492	0.867	207	1.68	6.5	308	149	6.26	5.77	0.682	84.3	0	455	6.2	12.41	2.09	68	815	0.751	5.82	0.573	83	2.09	33.7	500	125	4.05	5.13	0.49	25.7	0	2	#NULL!	#NULL!	2	#NULL!	#NULL!	1	5	60	2	#NULL!
42656	1214	11.9	31.57	3.64	29	248	1.827	22.573	2.539	323	6.18	61.7	791	218	18.47	6.56	0.751	37.9	0	2642	24.5	113.13	9.19	1067	3564	2.759	37.599	3.227	545	5.79	156.4	1308	342	19.77	17.66	1.487	165	0	2	#NULL!	#NULL!	2	#NULL!	#NULL!	2	#NULL!	#NULL!	1	7
42657	2343	12.5	79.79	6.95	708	3400	1.732	44.306	1.792	378	7.2	54.5	800	288	16.17	10.75	1.36	247.2	31.3	1437	6.6	47.29	3.78	20	513	1.476	20.594	1.04	361	2.59	112.9	661	243	11.7	9.12	0.715	62.7	0	2	#NULL!	#NULL!	2	#NULL!	#NULL!	2	#NULL!	#NULL!	2	#NULL!
42658	2378	22.2	134.45	7.8	54	783	2.421	19.732	1.414	341	5.27	32.4	1609	295	8.69	11.15	1.262	100.2	0	2904	40.7	125.41	13.92	286	19947	2.883	39.619	3.063	890	10.81	144.9	1993	734	18.97	18.2	2.345	247.3	0	1	5	30	1	5	30	2	#NULL!	#NULL!	2	#NULL!
42660	1890	15.8	80.04	5.03	790	2123	2.037	34.649	2.493	318	5.1	133.2	761	215	16.41	9.44	1.053	117	0	1016	6.4	21.06	1.61	309	738	0.705	13.366	0.819	147	0.9	21.5	219	125	5.42	4.02	0.42	79.2	0	2	#NULL!	#NULL!	2	#NULL!	#NULL!	2	#NULL!	#NULL!	2	#NULL!
42661	#NULL!	#NULL!	#NULL!	#NULL!	#NULL!	#NULL!	#NULL!	#NULL!	#NULL!	#NULL!	#NULL!	#NULL!	#NULL!	#NULL!	#NULL!	#NULL!	#NULL!	#NULL!	#NULL!	#NULL!	#NULL!	#NULL!	#NULL!	#NULL!	#NULL!	#NULL!	#NULL!	#NULL!	#NULL!	#NULL!	#NULL!	#NULL!	#NULL!	#NULL!	#NULL!	#NULL!	#NULL!	#NULL!	2	#NULL!	#NULL!	2	#NULL!	#NULL!	2	#NULL!	#NULL!	2	#NULL!
42662	1563	8.1	71.51	6.02	75	140	1.696	17.749	1.384	208	4.26	8.7	952	192	7.09	9.03	0.926	117.9	0	#NULL!	#NULL!	#NULL!	#NULL!	#NULL!	#NULL!	#NULL!	#NULL!	#NULL!	#NULL!	#NULL!	#NULL!	#NULL!	#NULL!	#NULL!	#NULL!	#NULL!	#NULL!	#NULL!	#NULL!	#NULL!	#NULL!	#NULL!	#NULL!	#NULL!	#NULL!	#NULL!	#NULL!	#NULL!	#NULL!
42665	2539	19.9	93.45	8.25	107	1382	2.11	22.137	1.646	385	4.36	66.3	1102	327	14.89	11.23	1.389	114.6	0	1225	7.4	56.59	2.97	21	211	1.713	16.051	1.471	268	4.12	29.9	581	139	10.22	7.42	0.738	72	0	2	#NULL!	#NULL!	2	#NULL!	#NULL!	2	#NULL!	#NULL!	2	#NULL!
42667	#NULL!	#NULL!	#NULL!	#NULL!	#NULL!	#NULL!	#NULL!	#NULL!	#NULL!	#NULL!	#NULL!	#NULL!	#NULL!	#NULL!	#NULL!	#NULL!	#NULL!	#NULL!	#NULL!	#NULL!	#NULL!	#NULL!	#NULL!	#NULL!	#NULL!	#NULL!	#NULL!	#NULL!	#NULL!	#NULL!	#NULL!	#NULL!	#NULL!	#NULL!	#NULL!	#NULL!	#NULL!	#NULL!	#NULL!	#NULL!	#NULL!	#NULL!	#NULL!	#NULL!	#NULL!	#NULL!	#NULL!	#NULL!	#NULL!
42668	1832	16.1	56.79	14.85	81	3331	2.185	28.159	2.795	611	5.71	99	833	243	17.77	13.09	1.201	114.1	0	2653	28.5	103.84	12.35	721	2542	1.894	19.192	2.22	444	5.22	203.6	804	306	16.98	8.93	1.786	87.6	0	2	#NULL!	#NULL!	1	7	60	2	#NULL!	#NULL!	2	#NULL!
42670	1901	15.3	58.45	5.12	35	221	1.761	31.172	2.075	342	3.95	9.1	885	234	14.92	10.06	0.904	73.3	0	2124	14.9	55.17	6.05	88	792	1.503	23.072	1.374	316	1.51	90.8	760	272	12.57	9.12	1.242	96.4	0	2	#NULL!	#NULL!	1	3	40	2	#NULL!	#NULL!	2	#NULL!
42671	2793	15.1	103.85	18.87	22	303	2.798	52.715	4.901	480	10.98	153.9	1280	347	16.56	17.56	1.463	113.5	0	3220	26.5	190.92	26.03	0	300	2.644	50.66	2.801	467	6.86	50.3	1123	600	17.05	19.3	2.154	80.1	0	#NULL!	#NULL!	#NULL!	#NULL!	#NULL!	#NULL!	#NULL!	#NULL!	#NULL!	#NULL!	#NULL!
42672	2167	6.3	106.28	5.25	2	289	1.997	15.414	0.905	236	3.92	2.2	906	161	20.24	10.42	0.829	117.8	0	2042	9.2	52.21	3.31	50	190	3.508	37.75	4.41	721	10.36	200.8	586	172	36.05	5.7	1.151	76.8	0	2	#NULL!	#NULL!	2	#NULL!	#NULL!	2	#NULL!	#NULL!	2	#NULL!
42673	1732	19.6	75.57	7.39	1472	7725	1.685	18.939	0.998	341	0.74	67.2	764	203	49.84	4.91	0.849	75.9	0	1148	12.9	39.68	3.71	0	3552	1.323	12.481	0.958	530	2.63	41.1	679	177	13.49	8.94	0.832	57.4	0	2	#NULL!	#NULL!	2	#NULL!	#NULL!	2	#NULL!	#NULL!	2	#NULL!
42675	808	5.6	30.28	2.85	502	1591	1.381	6.516	1.077	142	3.69	60.4	689	107	4.47	4.68	0.4	41.6	0	831	5.9	33.34	2.54	108	1196	1.084	4.9	0.548	88	2.97	40	1001	141	4.87	4.82	0.534	50.7	0	#NULL!	#NULL!	#NULL!	#NULL!	#NULL!	#NULL!	#NULL!	#NULL!	#NULL!	#NULL!	#NULL!
42676	2479	25.5	73.77	6.78	454	6949	1.761	21.643	1.881	437	5.13	147	608	430	15.89	8.29	1.628	141.1	72.1	1626	13	54.19	4.98	427	4720	1.707	18.638	1.058	686	1.97	76.3	649	321	22.36	9.79	1.289	92.4	0.2	2	#NULL!	#NULL!	2	#NULL!	#NULL!	2	#NULL!	#NULL!	1	1
42677	1440	13.3	44.42	3.05	0	183	1.018	25.601	1.779	202	2.25	3.7	409	198	18.48	7.48	0.563	61.9	0	1226	13.9	38.45	4.25	731	1745	1.655	17.509	1.664	361	5.31	94.3	871	191	15.37	6.22	0.947	45.9	0	2	#NULL!	#NULL!	1	1	180	1	3	20	1	5
42678	624	11.4	17.05	2.47	2	597	0.754	6.39	0.652	92	2.03	26.6	460	156	3.85	3.44	0.669	43.2	0	1126	9.7	28.31	2.87	0	181	1.283	13.276	0.722	149	2.38	9.2	702	199	7.22	5.72	0.759	79.8	0	2	#NULL!	#NULL!	2	#NULL!	#NULL!	2	#NULL!	#NULL!	2	#NULL!
42679	1993	5.7	68.91	2.51	23	118	2.36	19.564	1.427	277	3.96	82	578	183	10.91	10.47	0.859	120.7	0	1472	9	50.7	5.23	2	104	1.443	17.03	0.737	453	0.69	8.3	331	149	16.72	7.52	0.682	81.7	0	2	#NULL!	#NULL!	2	#NULL!	#NULL!	2	#NULL!	#NULL!	2	#NULL!
42680	2844	13.8	131.37	9.96	2439	6899	1.873	27.153	1.977	333	3.74	93.1	672	261	11.07	10.99	1.417	121.4	0.6	2304	22.6	117.13	10.58	363	1562	1.69	24.419	1.78	246	3.76	46.4	960	307	9.75	9.78	1.128	92.4	0	1	5	150	1	5	60	2	#NULL!	#NULL!	2	#NULL!
42686	2127	12.3	97.24	5.6	1767	4438	2.843	28.191	1.667	312	1.34	47.3	1404	273	14.2	11.62	1.105	130	0	1589	10.1	81.91	12.6	5	12	1.622	10.929	0.914	212	3.03	6.9	252	270	12.66	9.81	0.992	55.6	30.3	2	#NULL!	#NULL!	1	5	60	2	#NULL!	#NULL!	2	#NULL!
42687	1256	7.3	27.41	2.31	640	1793	0.732	11.287	0.575	156	2	347.1	319	145	6.16	3.24	0.651	91.7	0	1532	9.6	52.95	5.45	178	901	1.412	16.012	1.02	192	2.18	204.8	748	223	7.14	7.18	1.039	442.2	0	2	#NULL!	#NULL!	1	2	540	2	#NULL!	#NULL!	2	#NULL!
42688	1696	8.3	74.44	5.4	310	1160	1.165	21.108	1.553	303	2.65	31.5	485	149	11.53	8.63	0.794	89.6	0	2070	26	127.06	12.8	64	1442	1.65	31.464	2.25	300	2.84	183.6	437	294	14.12	13.42	1.801	92.7	3.6	2	#NULL!	#NULL!	1	3	240	2	#NULL!	#NULL!	2	#NULL!
42689	2900	19	113.13	37.72	19	2482	1.807	26.607	2.17	568	2.82	104.5	541	327	16.43	13.72	2.664	162.4	9.4	#NULL!	#NULL!	#NULL!	#NULL!	#NULL!	#NULL!	#NULL!	#NULL!	#NULL!	#NULL!	#NULL!	#NULL!	#NULL!	#NULL!	#NULL!	#NULL!	#NULL!	#NULL!	#NULL!	2	#NULL!	#NULL!	2	#NULL!	#NULL!	2	#NULL!	#NULL!	2	#NULL!
42690	641	5	22.41	5.09	0	46	1.603	13.432	0.618	80	1.13	110	573	99	22.9	5.64	0.608	19.8	0	710	6	28.83	4.83	0	52	0.732	5.433	0.526	85	1.6	80.6	413	107	9.36	5.77	0.577	24.7	0	#NULL!	#NULL!	#NULL!	#NULL!	#NULL!	#NULL!	#NULL!	#NULL!	#NULL!	#NULL!	#NULL!
42692	873	5.2	38	1.92	20	164	1.399	13.561	1.108	160	2.97	15	469	125	6.62	7.77	0.658	60.4	0	590	4.3	18.98	0.94	0	18	0.763	13.858	0.628	98	0.71	1	166	77	3.17	2.39	0.272	28.7	0	1	1	30	1	1	60	2	#NULL!	#NULL!	2	#NULL!
42694	1775	10.2	70.81	3.97	6	158	2.689	13.722	1.712	493	6.35	78.7	756	191	19.9	8.72	1.084	92.2	0	1019	7.6	26.47	3.17	5	27	1.31	26.488	1.286	249	4.89	33.3	408	129	13.15	5.18	0.548	95.6	0	#NULL!	#NULL!	#NULL!	#NULL!	#NULL!	#NULL!	#NULL!	#NULL!	#NULL!	#NULL!	#NULL!
42698	1588	5.7	47.66	5.74	14	346	2.049	15.726	1.069	330	4.57	146.5	970	149	12.52	8.9	0.801	127.1	0	1597	12.8	76.54	2.28	292	788	1.747	12.419	1.145	199	3.15	92.7	779	206	12.13	10.99	1.763	67.7	0	2	#NULL!	#NULL!	2	#NULL!	#NULL!	2	#NULL!	#NULL!	2	#NULL!
42701	1968	15.1	65.29	10.18	946	2269	2.979	26.023	4.181	890	9.86	121.1	1569	285	22.53	10.74	1.097	97.5	0	1508	13.8	27.44	3.4	79	3754	2.397	8.698	1.033	249	2.47	67.5	777	268	6.63	5.11	1.378	46.6	0	2	#NULL!	#NULL!	2	#NULL!	#NULL!	2	#NULL!	#NULL!	1	5
42702	2136	8.1	151.85	9.23	230	611	1.9	15.388	1.216	202	10.85	28.2	511	238	8.78	4.29	0.49	111.7	0	1126	8.2	43.72	3.09	239	225	2.312	16.618	0.981	284	3.53	9.8	481	172	9.31	10.95	1.06	92.9	0	2	#NULL!	#NULL!	2	#NULL!	#NULL!	2	#NULL!	#NULL!	2	#NULL!
42703	#NULL!	#NULL!	#NULL!	#NULL!	#NULL!	#NULL!	#NULL!	#NULL!	#NULL!	#NULL!	#NULL!	#NULL!	#NULL!	#NULL!	#NULL!	#NULL!	#NULL!	#NULL!	#NULL!	#NULL!	#NULL!	#NULL!	#NULL!	#NULL!	#NULL!	#NULL!	#NULL!	#NULL!	#NULL!	#NULL!	#NULL!	#NULL!	#NULL!	#NULL!	#NULL!	#NULL!	#NULL!	#NULL!	2	#NULL!	#NULL!	1	6	180	2	#NULL!	#NULL!	2	#NULL!
42705	2599	23.8	78.05	13.89	27	2369	9.744	72.212	4.008	1142	205.21	42.5	354	289	28.33	19.82	37.581	230	0	1746	10.6	55.74	5.44	228	288	1.182	25.404	2.222	194	2.46	154.2	715	185	9.56	7.5	0.842	61.3	0	2	#NULL!	#NULL!	2	#NULL!	#NULL!	2	#NULL!	#NULL!	2	#NULL!
42706	2384	9.4	93.01	4.85	4	315	1.976	17.532	1.367	283	6.33	87.3	1077	200	12.02	9.09	0.889	108.8	0	1244	2.8	47.4	3.44	0	88	1.703	12.501	1.088	178	4.79	5.7	827	117	9.06	4.43	0.498	68.8	0	#NULL!	#NULL!	#NULL!	#NULL!	#NULL!	#NULL!	#NULL!	#NULL!	#NULL!	#NULL!	#NULL!
42707	688	3.2	21.1	1.06	0	119	1.152	7.975	0.682	71	2.73	81.8	644	103	3.26	3.55	0.4	44.7	0	1397	16.1	35.04	2.58	106	3532	1.486	22.255	2.009	522	1.67	99.7	703	225	18.94	6.7	0.934	81.9	0	#NULL!	#NULL!	#NULL!	#NULL!	#NULL!	#NULL!	#NULL!	#NULL!	#NULL!	#NULL!	#NULL!
42709	1386	7.1	26.39	3.5	11	1388	1.851	15.962	1.023	324	3.99	58.7	1002	170	7.85	5.57	0.596	101.2	0	1227	7.4	31.45	1.87	13	67	1.093	6.878	0.586	103	1.49	72.9	769	127	4.05	5.05	0.543	41.8	0	#NULL!	#NULL!	#NULL!	#NULL!	#NULL!	#NULL!	#NULL!	#NULL!	#NULL!	#NULL!	#NULL!
42711	2590	12.8	81.42	2.22	12	262	4.195	5.674	1.104	173	10.41	44.2	2890	494	9.26	12.01	2.54	97.4	0	#NULL!	#NULL!	#NULL!	#NULL!	#NULL!	#NULL!	#NULL!	#NULL!	#NULL!	#NULL!	#NULL!	#NULL!	#NULL!	#NULL!	#NULL!	#NULL!	#NULL!	#NULL!	#NULL!	#NULL!	#NULL!	#NULL!	#NULL!	#NULL!	#NULL!	#NULL!	#NULL!	#NULL!	#NULL!	#NULL!
42712	1029	16.3	29.42	3.51	13	3626	2.07	20.358	2.058	638	4.71	129.5	835	236	17.24	13.12	0.648	56.9	0	1082	8.7	40.14	3.27	18	230	1.38	14.928	0.949	266	2.31	58.2	482	139	9.82	5.65	0.512	113	0	1	2	60	1	1	60	2	#NULL!	#NULL!	1	4
42713	1273	11.9	34.74	2.99	122	6191	0.836	18.995	1.316	272	1.01	35	474	174	6.91	3.72	0.741	70.5	0	1949	10.6	95.08	4.56	767	3167	1.757	35.32	2.929	313	2.78	158.6	654	249	14.48	12.18	1.557	180.6	0	1	5	480	1	5	480	2	#NULL!	#NULL!	2	#NULL!
42714	#NULL!	#NULL!	#NULL!	#NULL!	#NULL!	#NULL!	#NULL!	#NULL!	#NULL!	#NULL!	#NULL!	#NULL!	#NULL!	#NULL!	#NULL!	#NULL!	#NULL!	#NULL!	#NULL!	#NULL!	#NULL!	#NULL!	#NULL!	#NULL!	#NULL!	#NULL!	#NULL!	#NULL!	#NULL!	#NULL!	#NULL!	#NULL!	#NULL!	#NULL!	#NULL!	#NULL!	#NULL!	#NULL!	2	#NULL!	#NULL!	2	#NULL!	#NULL!	2	#NULL!	#NULL!	2	#NULL!
42720	963	3.6	55.81	1.59	0	66	0.451	7.69	0.593	64	2.02	41.5	270	69	4.14	4.28	0.479	30.4	0	2386	15.9	93.7	7.28	1834	4671	2.495	17.132	1.335	345	5.38	66.9	1262	222	16.79	10.37	1.518	157.4	0	#NULL!	#NULL!	#NULL!	#NULL!	#NULL!	#NULL!	#NULL!	#NULL!	#NULL!	#NULL!	#NULL!
42724	1662	13.5	51.49	4.94	736	1733	2.283	19.203	1.887	378	3.47	128.9	977	280	14.74	7.64	1.46	103.3	11.4	1510	28.4	59.75	7.8	54	267	2.792	44.432	4.305	869	7.12	38.2	1274	718	37.88	18.73	1.675	84.9	0	2	#NULL!	#NULL!	2	#NULL!	#NULL!	2	#NULL!	#NULL!	2	#NULL!
42725	1112	5.6	36.47	2.89	73	417	0.844	7.636	0.595	204	1.42	51.2	566	136	3.61	3.38	0.398	35.4	33.5	#NULL!	#NULL!	#NULL!	#NULL!	#NULL!	#NULL!	#NULL!	#NULL!	#NULL!	#NULL!	#NULL!	#NULL!	#NULL!	#NULL!	#NULL!	#NULL!	#NULL!	#NULL!	#NULL!	2	#NULL!	#NULL!	2	#NULL!	#NULL!	2	#NULL!	#NULL!	2	#NULL!
42726	2194	14.3	110.58	5.93	45	2980	1.467	29.851	1.729	329	4.67	129.7	774	240	16.42	13.72	0.938	71.8	0	1772	22.7	63.49	4.83	1511	3493	1.781	15.371	1.496	280	3.69	87.9	671	273	12.97	13.93	1.325	121.1	0	2	#NULL!	#NULL!	2	#NULL!	#NULL!	2	#NULL!	#NULL!	2	#NULL!
42728	1624	8.2	57.76	2.31	20	477	1.638	21.191	1.451	193	2.89	94.3	1039	198	7.04	7.01	0.814	94.2	0	1300	18.6	52.38	3.86	59	1608	1.116	33.991	2.165	182	2.19	188.8	498	261	9.59	8.06	1.139	111.4	0	2	#NULL!	#NULL!	2	#NULL!	#NULL!	2	#NULL!	#NULL!	2	#NULL!
42730	1167	12.8	40.25	3.09	75	595	1.244	14.068	0.815	371	3.12	147.8	289	157	11.43	8.97	0.835	91.3	0	1463	13.4	55.44	4.53	26	408	2.428	23.162	1.486	461	6.19	102.1	1402	177	14.48	9.25	0.819	113.3	0	2	#NULL!	#NULL!	2	#NULL!	#NULL!	2	#NULL!	#NULL!	2	#NULL!
42734	2874	20.3	134.82	13.64	5	1076	1.625	36.068	1.739	331	3.26	16.9	622	368	20.65	12.32	1.975	147.1	0	#NULL!	#NULL!	#NULL!	#NULL!	#NULL!	#NULL!	#NULL!	#NULL!	#NULL!	#NULL!	#NULL!	#NULL!	#NULL!	#NULL!	#NULL!	#NULL!	#NULL!	#NULL!	#NULL!	2	#NULL!	#NULL!	2	#NULL!	#NULL!	1	2	30	2	#NULL!
42737	755	5.3	27.32	1.61	6	130	0.893	9.404	0.826	221	3.24	19.4	650	95	6.01	4.91	0.659	42.9	0	1168	7.5	32.66	2	0	52	1.814	15.967	1.271	417	5.19	30.9	1110	208	11	10.9	0.927	58.8	0	1	7	30	2	#NULL!	#NULL!	1	3	15	1	7
42739	1252	7.3	32.52	4.41	4	283	1.763	9.628	0.72	205	3.7	82.4	955	141	8.52	7.01	0.572	49.2	0	1036	7.5	20.39	2.32	4	453	1.39	12.94	0.903	218	2.24	249.7	916	128	7.51	6.51	0.533	61.4	0	#NULL!	#NULL!	#NULL!	#NULL!	#NULL!	#NULL!	#NULL!	#NULL!	#NULL!	#NULL!	#NULL!
42742	1758	9.5	70.26	5.54	23	223	1.655	12.89	1.423	247	3.72	67.9	722	157	9.49	6.87	0.717	39.4	0	#NULL!	#NULL!	#NULL!	#NULL!	#NULL!	#NULL!	#NULL!	#NULL!	#NULL!	#NULL!	#NULL!	#NULL!	#NULL!	#NULL!	#NULL!	#NULL!	#NULL!	#NULL!	#NULL!	#NULL!	#NULL!	#NULL!	#NULL!	#NULL!	#NULL!	#NULL!	#NULL!	#NULL!	#NULL!	#NULL!
42745	941	8	38.6	2.68	473	1460	1.39	18.831	1.116	160	5.32	39.8	405	194	10.65	12.08	1.123	81.1	0	1329	18.3	41.07	3.11	1167	3282	1.504	24.3	2.266	273	4.28	73.5	419	292	13.38	14.91	1.571	89.5	0	2	#NULL!	#NULL!	2	#NULL!	#NULL!	2	#NULL!	#NULL!	2	#NULL!
42746	1243	10.7	38.24	4.4	1830	4759	1.863	16.469	1.573	536	5.44	88.8	954	207	15.5	13.61	0.69	46.1	0	1072	15.1	25.1	3.81	1418	4229	1.59	21.137	1.591	614	3.21	205	827	231	15.56	10.63	0.874	71.6	0	2	#NULL!	#NULL!	2	#NULL!	#NULL!	2	#NULL!	#NULL!	1	4
42747	1122	9	37.84	4.59	180	792	1.339	11.242	1.049	261	1.85	154.3	713	139	15.38	6.74	0.768	26.1	0	860	9.2	31.52	4.77	13	387	1.26	7.65	0.798	203	1.57	138.2	578	110	13.27	6	0.636	38.1	0	#NULL!	#NULL!	#NULL!	#NULL!	#NULL!	#NULL!	#NULL!	#NULL!	#NULL!	#NULL!	#NULL!
42748	#NULL!	#NULL!	#NULL!	#NULL!	#NULL!	#NULL!	#NULL!	#NULL!	#NULL!	#NULL!	#NULL!	#NULL!	#NULL!	#NULL!	#NULL!	#NULL!	#NULL!	#NULL!	#NULL!	#NULL!	#NULL!	#NULL!	#NULL!	#NULL!	#NULL!	#NULL!	#NULL!	#NULL!	#NULL!	#NULL!	#NULL!	#NULL!	#NULL!	#NULL!	#NULL!	#NULL!	#NULL!	#NULL!	2	#NULL!	#NULL!	2	#NULL!	#NULL!	2	#NULL!	#NULL!	2	#NULL!
42749	#NULL!	#NULL!	#NULL!	#NULL!	#NULL!	#NULL!	#NULL!	#NULL!	#NULL!	#NULL!	#NULL!	#NULL!	#NULL!	#NULL!	#NULL!	#NULL!	#NULL!	#NULL!	#NULL!	#NULL!	#NULL!	#NULL!	#NULL!	#NULL!	#NULL!	#NULL!	#NULL!	#NULL!	#NULL!	#NULL!	#NULL!	#NULL!	#NULL!	#NULL!	#NULL!	#NULL!	#NULL!	#NULL!	2	#NULL!	#NULL!	1	2	120	2	#NULL!	#NULL!	2	#NULL!
42750	1813	10.7	79.85	4.48	205	1238	1.163	23.214	1.328	270	2.98	35.3	1005	179	11.66	9.58	0.872	92.4	0	2120	17	68.21	7.23	39	1384	1.666	23.415	1.774	295	6.03	24.6	874	315	13.34	15.38	1.385	112.4	0	2	#NULL!	#NULL!	2	#NULL!	#NULL!	2	#NULL!	#NULL!	2	#NULL!
42752	2143	25.3	77.7	10.64	767	4662	2.211	26.83	2.493	543	3.95	298.1	847	366	15.3	12.43	2.419	166.3	0	1238	14.8	26.76	4.7	3	722	0.871	10.199	0.648	136	1.25	115.7	387	145	7.74	5.17	1.051	72.1	0	2	#NULL!	#NULL!	2	#NULL!	#NULL!	2	#NULL!	#NULL!	2	#NULL!
42753	1947	8	90.96	3.77	14	179	2.132	28.779	1.505	175	3.13	25.5	887	347	7.2	7.75	0.989	76	0	1745	12.6	76.89	5.39	2	212	1.857	13.99	1.091	397	2.16	8.9	658	396	14.12	7.72	1.053	89.4	0	2	#NULL!	#NULL!	2	#NULL!	#NULL!	2	#NULL!	#NULL!	1	4
42754	#NULL!	#NULL!	#NULL!	#NULL!	#NULL!	#NULL!	#NULL!	#NULL!	#NULL!	#NULL!	#NULL!	#NULL!	#NULL!	#NULL!	#NULL!	#NULL!	#NULL!	#NULL!	#NULL!	#NULL!	#NULL!	#NULL!	#NULL!	#NULL!	#NULL!	#NULL!	#NULL!	#NULL!	#NULL!	#NULL!	#NULL!	#NULL!	#NULL!	#NULL!	#NULL!	#NULL!	#NULL!	#NULL!	#NULL!	#NULL!	#NULL!	#NULL!	#NULL!	#NULL!	#NULL!	#NULL!	#NULL!	#NULL!	#NULL!
42755	#NULL!	#NULL!	#NULL!	#NULL!	#NULL!	#NULL!	#NULL!	#NULL!	#NULL!	#NULL!	#NULL!	#NULL!	#NULL!	#NULL!	#NULL!	#NULL!	#NULL!	#NULL!	#NULL!	#NULL!	#NULL!	#NULL!	#NULL!	#NULL!	#NULL!	#NULL!	#NULL!	#NULL!	#NULL!	#NULL!	#NULL!	#NULL!	#NULL!	#NULL!	#NULL!	#NULL!	#NULL!	#NULL!	#NULL!	#NULL!	#NULL!	#NULL!	#NULL!	#NULL!	#NULL!	#NULL!	#NULL!	#NULL!	#NULL!
42756	2023	20.9	73.64	10.23	30	709	1.727	18.682	1.251	325	4.14	72.2	1601	363	10.06	11.6	1.453	81.6	0	1706	25.7	57.83	8.97	1902	4388	1.149	35.324	1.794	219	8.61	135.8	1062	367	10.98	6.6	2.009	185.2	0	2	#NULL!	#NULL!	2	#NULL!	#NULL!	2	#NULL!	#NULL!	1	4
42757	1014	5.4	34.21	1.56	5	185	1.84	10.316	1.054	189	4.57	179.6	1051	128	7.33	6.54	0.416	57.5	0	1006	4.2	39.05	2.58	5	459	1.265	6.22	0.592	112	3.69	192.9	715	124	4.6	5.36	0.414	40.1	0	#NULL!	#NULL!	#NULL!	#NULL!	#NULL!	#NULL!	#NULL!	#NULL!	#NULL!	#NULL!	#NULL!
42764	386	1.3	9.78	0.26	1	31	0.425	7.066	0.42	91	1.97	1.6	116	67	3.24	1.75	0.187	22.8	14	867	5.8	33.67	5.02	3	566	1.114	19.65	0.777	189	3.75	5.9	318	130	8.53	5.53	0.773	133.9	0	2	#NULL!	#NULL!	2	#NULL!	#NULL!	2	#NULL!	#NULL!	1	3
42769	1114	15.4	33.14	10.08	1	104	1.781	26.891	2.364	339	6.56	26.4	1371	258	15.74	13.85	0.914	56.7	0	2073	40	76.53	9.63	919	3344	2.782	28.606	2.808	515	6.27	65.6	989	506	27.57	14.33	1.998	73.3	0	2	#NULL!	#NULL!	2	#NULL!	#NULL!	2	#NULL!	#NULL!	2	#NULL!
42772	1067	13.9	47.97	4.79	2	72	2.02	11.033	0.706	327	4.85	12.4	527	229	12.14	6.55	0.491	51.3	0	#NULL!	#NULL!	#NULL!	#NULL!	#NULL!	#NULL!	#NULL!	#NULL!	#NULL!	#NULL!	#NULL!	#NULL!	#NULL!	#NULL!	#NULL!	#NULL!	#NULL!	#NULL!	#NULL!	2	#NULL!	#NULL!	2	#NULL!	#NULL!	2	#NULL!	#NULL!	2	#NULL!
42775	2113	7.6	76.52	5.79	61	398	1.651	45.787	2.189	288	2.08	24.3	376	228	13.29	11.98	0.872	170.7	2.9	2046	16.4	70.08	5.46	79	652	1.105	30.461	1.701	310	1	9.2	285	269	12.62	9.47	0.897	137.8	0	2	#NULL!	#NULL!	2	#NULL!	#NULL!	1	5	30	1	3
42778	1609	11.8	59.29	3.28	957	2411	1.25	14.206	0.787	526	0.91	26.1	684	253	12.5	5.78	1.287	134.7	0	1680	13.5	45.53	4.15	16	339	4.792	56.351	5.141	730	14.27	22.5	755	179	23.18	9.34	0.919	80.4	0	2	#NULL!	#NULL!	2	#NULL!	#NULL!	2	#NULL!	#NULL!	1	4
42780	#NULL!	#NULL!	#NULL!	#NULL!	#NULL!	#NULL!	#NULL!	#NULL!	#NULL!	#NULL!	#NULL!	#NULL!	#NULL!	#NULL!	#NULL!	#NULL!	#NULL!	#NULL!	#NULL!	#NULL!	#NULL!	#NULL!	#NULL!	#NULL!	#NULL!	#NULL!	#NULL!	#NULL!	#NULL!	#NULL!	#NULL!	#NULL!	#NULL!	#NULL!	#NULL!	#NULL!	#NULL!	#NULL!	#NULL!	#NULL!	#NULL!	#NULL!	#NULL!	#NULL!	#NULL!	#NULL!	#NULL!	#NULL!	#NULL!
42785	2112	16.3	86.21	4.88	1	101	1.79	18.734	1.765	224	3.43	13.8	1149	301	10.5	11.41	0.624	64.9	23.4	1641	6.8	64.52	2.15	18	283	1.113	14.227	0.843	169	3.28	10	1012	135	9.54	10.99	0.559	76.5	0	2	#NULL!	#NULL!	2	#NULL!	#NULL!	2	#NULL!	#NULL!	2	#NULL!
42786	300	0	16.57	3.04	0	0	0.454	3.169	0.184	45	0.75	27	247	22	5.44	2.29	0.311	6.7	0	380	0	20.99	3.85	0	0	0.575	4.014	0.233	57	0.95	34.2	313	28	6.89	2.9	0.394	8.5	0	#NULL!	#NULL!	#NULL!	#NULL!	#NULL!	#NULL!	#NULL!	#NULL!	#NULL!	#NULL!	#NULL!
42787	1099	14.7	49.19	3.1	24	1538	1.159	14.597	1.222	229	1.23	26.5	341	186	6.95	5.42	0.978	46.4	0	2379	11.7	99.63	3.97	76	817	2.025	13.591	1.034	396	4.45	23.2	1174	256	13.84	13.85	0.869	95.9	0	2	#NULL!	#NULL!	1	5	240	2	#NULL!	#NULL!	2	#NULL!
42788	987	8.5	33.95	3.14	2061	4992	0.951	21.147	1.024	175	1.98	30	294	128	6.81	5.73	0.444	65.1	0	1733	11.9	92.03	7.32	223	1119	2.529	21.033	2.176	387	7.45	46.2	742	200	18.42	10.98	0.814	82.5	0	2	#NULL!	#NULL!	2	#NULL!	#NULL!	2	#NULL!	#NULL!	1	5
42793	1271	9.5	34.49	3.16	3	131	1.546	11.792	0.841	184	1.87	30.6	721	144	8.39	6.62	0.72	76.5	0	#NULL!	#NULL!	#NULL!	#NULL!	#NULL!	#NULL!	#NULL!	#NULL!	#NULL!	#NULL!	#NULL!	#NULL!	#NULL!	#NULL!	#NULL!	#NULL!	#NULL!	#NULL!	#NULL!	#NULL!	#NULL!	#NULL!	#NULL!	#NULL!	#NULL!	#NULL!	#NULL!	#NULL!	#NULL!	#NULL!
42795	612	6	22.02	3.3	20	2066	0.613	6.813	0.505	160	0.79	17	371	75	5.17	2.24	0.398	29.8	0	1148	14	40.88	7.82	153	8592	1.398	14.016	1.349	389	1.81	65.1	688	165	24.95	4.17	0.719	58	0	2	#NULL!	#NULL!	2	#NULL!	#NULL!	2	#NULL!	#NULL!	2	#NULL!
42796	1423	6.7	57.94	5.85	16	149	1.341	17.616	1.614	238	4.62	104.6	452	178	7.53	7.31	0.652	63.2	0	1020	8.6	33.17	1.92	205	344	0.773	9.563	0.592	238	0.93	72.6	262	127	4.84	3.11	1.035	56.7	0	#NULL!	#NULL!	#NULL!	#NULL!	#NULL!	#NULL!	#NULL!	#NULL!	#NULL!	#NULL!	#NULL!
42797	2158	20.6	74.26	7.79	365	3021	2.691	26.707	2.364	533	10.57	56.1	1260	346	15.41	17.37	1.354	158.1	0	1530	14.5	43.73	5.64	94	628	1.746	20.933	1.076	458	8.39	61.2	940	287	8.53	6.78	1.219	125.6	0	1	3	10	1	3	10	2	#NULL!	#NULL!	1	5
42801	1828	5.5	64.77	5.8	0	49	1.761	12.24	1.022	184	4.95	9.8	1157	183	7.36	10.59	0.75	59.8	0	1036	11	32.41	2.99	25	446	0.584	11.461	0.89	110	3.45	16.2	217	119	9.15	10.43	0.689	37.6	0	2	#NULL!	#NULL!	2	#NULL!	#NULL!	2	#NULL!	#NULL!	2	#NULL!
42803	1302	5.8	56.24	4.43	1391	3501	2.565	6.657	0.843	153	6.38	53.3	1369	177	5.86	7.69	0.477	82.5	0	1326	5.1	35.04	2.18	18	106	2.4	42.441	2.388	168	6.58	14	1299	229	5.2	9.54	0.305	109	0	#NULL!	#NULL!	#NULL!	#NULL!	#NULL!	#NULL!	#NULL!	#NULL!	#NULL!	#NULL!	#NULL!
42804	1124	8.2	32.9	3.66	0	101	1.279	11.929	0.589	226	1.78	85.2	716	150	6.36	4.63	0.649	80.3	0	1102	9.9	32.1	5	0	117	1.03	19.635	1.542	319	3.29	201.1	493	175	13.06	10.9	1.08	85	0	2	#NULL!	#NULL!	2	#NULL!	#NULL!	2	#NULL!	#NULL!	1	5
42805	1362	6.7	53.68	3.84	279	1247	2.96	13.472	1.689	330	7.48	32.4	1092	172	15	6.13	0.824	83.6	0	#NULL!	#NULL!	#NULL!	#NULL!	#NULL!	#NULL!	#NULL!	#NULL!	#NULL!	#NULL!	#NULL!	#NULL!	#NULL!	#NULL!	#NULL!	#NULL!	#NULL!	#NULL!	#NULL!	#NULL!	#NULL!	#NULL!	#NULL!	#NULL!	#NULL!	#NULL!	#NULL!	#NULL!	#NULL!	#NULL!
42806	3031	17.4	113.38	9.87	132	819	1.554	26.47	1.543	279	2.53	31.4	973	310	13.47	8.78	1.522	99.6	11.2	2837	17.3	174.25	17.11	42	886	2.044	22.118	1.279	331	2.5	170.4	1679	369	11.44	16.18	2.258	104.1	0	2	#NULL!	#NULL!	2	#NULL!	#NULL!	2	#NULL!	#NULL!	2	#NULL!
42808	#NULL!	#NULL!	#NULL!	#NULL!	#NULL!	#NULL!	#NULL!	#NULL!	#NULL!	#NULL!	#NULL!	#NULL!	#NULL!	#NULL!	#NULL!	#NULL!	#NULL!	#NULL!	#NULL!	#NULL!	#NULL!	#NULL!	#NULL!	#NULL!	#NULL!	#NULL!	#NULL!	#NULL!	#NULL!	#NULL!	#NULL!	#NULL!	#NULL!	#NULL!	#NULL!	#NULL!	#NULL!	#NULL!	1	2	240	1	1	240	1	3	25	2	#NULL!
42814	922	5	36.47	1.29	0	108	0.845	8.979	0.561	107	1.28	4.2	238	97	5.28	4.34	0.378	77.4	0	1478	10.4	46.44	4.92	149	6400	1.143	24.175	1.918	245	2.69	65.8	504	164	9.07	6.26	0.694	98.2	0	2	#NULL!	#NULL!	2	#NULL!	#NULL!	2	#NULL!	#NULL!	2	#NULL!
42815	1751	6.6	51.21	5.78	440	1140	1.9	26.423	1.912	430	5.53	108.4	445	127	23.44	4.14	0.738	47.2	0	1595	9.3	63.07	4.28	0	164	1.49	11.64	0.818	304	1.62	13.6	725	164	9.99	6.26	0.817	83	0	#NULL!	#NULL!	#NULL!	#NULL!	#NULL!	#NULL!	#NULL!	#NULL!	#NULL!	#NULL!	#NULL!
42816	1432	5	42.81	3.1	0	32	0.521	10.996	0.301	136	0.18	1.3	147	69	5.37	2.47	0.34	49.6	0	1523	4.1	54.69	2.45	0	112	0.732	12.119	0.66	156	3.64	7.2	197	94	8.21	9.03	0.64	47.6	0	2	#NULL!	#NULL!	1	5	360	2	#NULL!	#NULL!	2	#NULL!
42818	1705	9	58.66	13.96	0	302	3.463	26.53	4.787	1036	17.36	50.1	1043	210	26.66	8.73	1.277	126.3	40.3	#NULL!	#NULL!	#NULL!	#NULL!	#NULL!	#NULL!	#NULL!	#NULL!	#NULL!	#NULL!	#NULL!	#NULL!	#NULL!	#NULL!	#NULL!	#NULL!	#NULL!	#NULL!	#NULL!	2	#NULL!	#NULL!	2	#NULL!	#NULL!	2	#NULL!	#NULL!	2	#NULL!
42819	1352	8.6	40.57	3.58	22	278	2.058	10.003	0.843	270	3.84	236.7	1013	165	7.46	6.27	0.723	77.8	0	1912	18.7	43.76	5.32	40	643	3.039	30.92	3.04	412	11.29	211.3	1179	279	22.5	19.84	1.07	102.4	0	#NULL!	#NULL!	#NULL!	#NULL!	#NULL!	#NULL!	#NULL!	#NULL!	#NULL!	#NULL!	#NULL!
42821	1318	17.6	51.76	4.53	1489	4131	1.237	9.835	1.428	240	4	51	867	234	7.78	9.59	0.972	64.5	0	1189	12.3	42.79	8.71	472	1581	2.183	21.717	2.156	386	4.83	52.4	486	201	16.64	7.27	1.484	110.9	0	#NULL!	#NULL!	#NULL!	#NULL!	#NULL!	#NULL!	#NULL!	#NULL!	#NULL!	#NULL!	#NULL!
42824	459	10.8	18.74	2.57	1	2504	0.634	9.175	0.489	122	0.34	27	207	89	4.19	2.72	0.949	24.2	0.4	2597	24.6	101.38	13.67	14	1332	2.329	44.135	2.043	777	1.5	97.7	400	342	24.98	12.93	1.683	222	0	2	#NULL!	#NULL!	1	3	45	2	#NULL!	#NULL!	2	#NULL!
42826	1665	16.4	78.02	4.63	1736	7307	1.013	11.998	0.622	299	2.08	26.3	506	156	10.74	6.97	0.702	33.4	0	#NULL!	#NULL!	#NULL!	#NULL!	#NULL!	#NULL!	#NULL!	#NULL!	#NULL!	#NULL!	#NULL!	#NULL!	#NULL!	#NULL!	#NULL!	#NULL!	#NULL!	#NULL!	#NULL!	2	#NULL!	#NULL!	2	#NULL!	#NULL!	1	4	300	2	#NULL!
42827	847	19.2	22.6	4.13	1356	3531	2.08	6.652	1.58	264	4.43	54.2	860	295	8.97	11.67	1.58	62.8	0	1308	28.6	46.04	11.96	24	441	1.841	9.933	1.793	219	2.19	61.2	639	454	11.75	11.53	1.695	71.3	0	2	#NULL!	#NULL!	1	4	45	1	4	10	2	#NULL!
42830	737	4.7	25.51	1.16	4	84	1.462	13.352	1.413	237	3.94	13.8	363	93	14.22	6.29	0.574	52.5	0	568	7.1	18.96	4.07	8	342	0.758	5.609	1.259	59	5.61	23.5	483	149	3.47	4.45	0.566	33.9	0	2	#NULL!	#NULL!	2	#NULL!	#NULL!	2	#NULL!	#NULL!	2	#NULL!
42831	#NULL!	#NULL!	#NULL!	#NULL!	#NULL!	#NULL!	#NULL!	#NULL!	#NULL!	#NULL!	#NULL!	#NULL!	#NULL!	#NULL!	#NULL!	#NULL!	#NULL!	#NULL!	#NULL!	#NULL!	#NULL!	#NULL!	#NULL!	#NULL!	#NULL!	#NULL!	#NULL!	#NULL!	#NULL!	#NULL!	#NULL!	#NULL!	#NULL!	#NULL!	#NULL!	#NULL!	#NULL!	#NULL!	#NULL!	#NULL!	#NULL!	#NULL!	#NULL!	#NULL!	#NULL!	#NULL!	#NULL!	#NULL!	#NULL!
42833	2597	11	133.9	4.95	20	386	1.619	28.477	2.098	259	7.24	81.4	914	297	11.37	18.08	1.226	99.1	0	1964	14.1	67.21	7.68	2993	8636	2.922	21.961	1.875	340	5.36	103.8	1988	341	8.84	11.17	1.228	105.6	0	2	#NULL!	#NULL!	1	3	120	2	#NULL!	#NULL!	2	#NULL!
42838	1614	18	70.74	8.04	167	875	0.933	12.705	1.323	274	0.58	157	543	268	9.22	5.09	1.097	42.4	11.2	1772	13.2	66.25	5.37	8	345	1.512	15.328	1.037	257	2.25	117.5	687	163	11.42	9.78	0.838	93.6	0	2	#NULL!	#NULL!	2	#NULL!	#NULL!	2	#NULL!	#NULL!	1	1
42839	3153	21.6	136.52	13.85	1143	7073	3.98	41.42	2.081	860	6.71	80.9	1703	396	22.18	16.48	2.423	274.9	0	1250	14.2	29.65	2.54	97	9038	0.98	16.124	1.997	154	0.92	139.3	297	211	8.04	6.13	1.319	81.6	0	2	#NULL!	#NULL!	2	#NULL!	#NULL!	2	#NULL!	#NULL!	1	4
42840	2475	13.2	60.68	4.81	35	2832	1.531	18.084	1.699	228	5.4	263.6	1224	247	10.71	9.43	1.603	94.6	0	2328	7.2	38.76	1.69	40	301	1.05	15.965	0.625	286	0.68	10.7	650	174	10.75	4.75	0.806	70.6	0	2	#NULL!	#NULL!	1	6	240	1	6	60	2	#NULL!
42844	2006	25.9	114.98	14.64	1942	4906	2.098	19.432	1.475	221	4.11	51.8	1003	432	12.87	16.7	2.263	104	0	1393	19.9	42.28	6.49	567	2974	1.739	24.363	1.669	263	5.19	101.5	596	349	9.65	6.76	1.328	119.6	0	2	#NULL!	#NULL!	1	5	60	2	#NULL!	#NULL!	2	#NULL!
42845	1260	6.9	69.98	5.6	82	588	2.08	7.097	1.07	206	3.43	68.4	1091	192	6.29	6.3	0.934	73.5	0	948	7	30.06	14.32	102	807	2.46	16.389	4.31	746	13.71	89.7	702	175	17.54	5.05	0.709	85.2	0	2	#NULL!	#NULL!	2	#NULL!	#NULL!	2	#NULL!	#NULL!	2	#NULL!
42846	1334	7.9	80.36	7.89	65	807	0.897	15.629	0.998	242	1.46	13.8	642	173	7.78	5.32	0.698	80.6	0	1449	10.4	77.99	3.79	3569	12854	1.355	12.716	0.921	293	2.47	25.1	700	165	8.14	6.38	1.393	92.4	0	2	#NULL!	#NULL!	2	#NULL!	#NULL!	2	#NULL!	#NULL!	1	4
42851	904	3.8	32.58	7.99	92	403	1.217	12.341	0.883	142	2.06	241.3	407	103	11.46	4.94	0.679	22.3	0	415	2.7	13.35	4.8	145	316	0.726	7.574	0.382	45	0.77	75.1	378	67	11.42	2.41	0.338	6.2	0	#NULL!	#NULL!	#NULL!	#NULL!	#NULL!	#NULL!	#NULL!	#NULL!	#NULL!	#NULL!	#NULL!
42854	2770	18	77.62	6.11	37	590	3.451	32.531	2.505	353	7.29	246.7	1459	615	19.78	12.13	2.152	85	0	3213	18.8	144.6	23.39	3415	5498	4.661	53.043	4.219	878	13.66	274.5	1981	426	23.18	20.48	1.554	150.3	0	2	#NULL!	#NULL!	2	#NULL!	#NULL!	2	#NULL!	#NULL!	1	6
42855	2402	18.1	65.83	5.96	39	3866	2.721	19.116	1.921	703	5.3	172.6	2260	532	17.99	14.78	2.676	137.8	0	2117	29.3	62.14	8.05	1186	3485	2.106	31.229	4.267	416	4.85	243.1	664	338	12.45	11.8	1.85	78.2	0.9	2	#NULL!	#NULL!	2	#NULL!	#NULL!	2	#NULL!	#NULL!	2	#NULL!
42856	1377	4.8	53.91	2.87	0	278	1.158	16.244	0.732	291	2.11	81.1	594	94	8.32	5.76	0.559	98.6	0	1565	4.9	71.31	2.15	3	125	1	15.069	0.842	148	4.25	2.9	446	127	8.83	11.36	0.519	101	0	2	#NULL!	#NULL!	2	#NULL!	#NULL!	2	#NULL!	#NULL!	2	#NULL!
42859	1665	7.5	73.82	7.45	2	321	0.702	7.515	0.32	295	1.99	3.9	838	150	5.95	6.19	0.817	91.1	0	2117	15.7	66.11	7.06	21	2625	2.359	16.315	1.146	496	3.77	185	1510	335	15.74	10.82	1.629	94	0	#NULL!	#NULL!	#NULL!	#NULL!	#NULL!	#NULL!	#NULL!	#NULL!	#NULL!	#NULL!	#NULL!
42860	1092	2.6	61.28	3.01	1	71	0.733	9.958	0.513	107	0.86	1.1	585	95	5.05	4.4	0.362	40.8	0	2176	7.3	62.88	6.65	1	394	1.317	14.754	1.093	313	4.96	27	516	184	14.09	7.28	1.109	123.9	0	2	#NULL!	#NULL!	2	#NULL!	#NULL!	1	7	60	1	1
42861	1451	13	64.17	6.65	39	1585	0.962	5.727	0.799	114	1.52	131	589	197	5.19	4.33	1.015	26.1	0	1359	5.7	67.6	4.77	126	515	1.077	11.707	1.099	117	2.11	17.2	501	145	5.55	5.2	0.756	63.3	0	2	#NULL!	#NULL!	1	6	240	2	#NULL!	#NULL!	1	1
42862	2250	15.9	63.93	4.75	28	386	1.106	15.317	0.806	369	2.65	26.1	728	196	10.62	8.96	0.944	110.5	27.9	1578	8	50.25	2.14	1	163	0.827	12.114	0.669	107	1.02	236.8	259	94	6.23	4.96	0.423	49.2	0	2	#NULL!	#NULL!	2	#NULL!	#NULL!	2	#NULL!	#NULL!	2	#NULL!
42864	650	0	34.75	12.1	0	0	1.29	13.02	0.65	175	1.9	103.5	785	55	11.7	8.05	0.785	18.5	0	650	0	34.75	12.1	0	0	1.29	13.02	0.65	175	1.9	103.5	785	55	11.7	8.05	0.785	18.5	0	#NULL!	#NULL!	#NULL!	#NULL!	#NULL!	#NULL!	#NULL!	#NULL!	#NULL!	#NULL!	#NULL!
42865	2997	22	112.22	14.34	32	1133	2.214	38.319	1.966	599	76.03	164.2	1528	369	42.06	17.63	2.358	193	0	4276	29.4	182.25	24.87	12	263	4.518	72.001	3.627	987	7.97	75.8	1912	572	36.61	28.8	1.89	168.2	0	2	#NULL!	#NULL!	2	#NULL!	#NULL!	2	#NULL!	#NULL!	2	#NULL!
42866	1591	14.6	84.5	8.34	1143	3557	0.708	8.644	1.281	183	3.18	108.5	722	192	8.06	10.4	0.991	37.9	0	823	4.1	40.31	0.85	10	311	0.606	7.066	0.448	108	1.42	43.4	502	79	5.39	3.97	0.552	48	0	2	#NULL!	#NULL!	2	#NULL!	#NULL!	2	#NULL!	#NULL!	2	#NULL!
42869	1187	3.5	53.65	3.49	0	128	0.736	4.13	0.369	83	0.97	6.8	660	75	3.52	3.86	0.285	28.9	0	822	3	35.63	1.8	20	110	0.486	7.488	0.391	123	2.54	4	247	55	5.77	5.79	0.275	36.7	0	2	#NULL!	#NULL!	2	#NULL!	#NULL!	2	#NULL!	#NULL!	2	#NULL!
42870	1003	5.1	34.47	2.76	30	124	0.814	27.177	1.681	194	0.52	47.7	667	165	6.96	2.8	0.574	102.9	0	#NULL!	#NULL!	#NULL!	#NULL!	#NULL!	#NULL!	#NULL!	#NULL!	#NULL!	#NULL!	#NULL!	#NULL!	#NULL!	#NULL!	#NULL!	#NULL!	#NULL!	#NULL!	#NULL!	2	#NULL!	#NULL!	2	#NULL!	#NULL!	1	7	25	2	#NULL!
42871	701	8.1	24.95	1.9	51	632	0.783	5.814	0.675	106	1.3	88.5	809	122	3.62	4.15	0.425	48.2	0	1255	16.1	33.5	3.83	118	775	2.096	11.412	0.949	132	3.53	61.7	1007	225	15.44	8	1.083	41.4	0	#NULL!	#NULL!	#NULL!	#NULL!	#NULL!	#NULL!	#NULL!	#NULL!	#NULL!	#NULL!	#NULL!
42873	665	11.3	12.4	1.46	875	3731	0.41	10.321	0.616	209	0.23	80.5	100	104	4.8	2.89	0.583	29.2	0	#NULL!	#NULL!	#NULL!	#NULL!	#NULL!	#NULL!	#NULL!	#NULL!	#NULL!	#NULL!	#NULL!	#NULL!	#NULL!	#NULL!	#NULL!	#NULL!	#NULL!	#NULL!	#NULL!	2	#NULL!	#NULL!	2	#NULL!	#NULL!	1	1	30	2	#NULL!
42875	1273	13.5	32.44	3.32	942	2119	1.47	11.867	1.299	265	1.22	133.8	1149	188	8.56	5.21	1.059	46.8	0	2152	15.7	86.28	5.65	27	291	2.126	28.448	2.361	419	4.28	64.5	805	228	22.85	7.79	1.12	102.9	0	2	#NULL!	#NULL!	2	#NULL!	#NULL!	2	#NULL!	#NULL!	2	#NULL!
42876	1067	11.1	22	4.07	17	3484	1.888	9.662	0.726	341	3.21	83.8	851	175	10.36	4.85	0.682	96.7	0	981	5.7	21.08	0.84	14	104	1.82	17.774	0.992	188	4.22	71.3	971	163	5.67	9.1	0.738	70.6	0	2	#NULL!	#NULL!	1	7	120	2	#NULL!	#NULL!	2	#NULL!
42879	1571	11.3	45.15	2.12	7	154	2.813	18.298	1.496	265	6.75	62.4	1536	196	14.81	13.31	1.018	58.6	0	1181	7.7	49.94	3.43	1	207	1.264	16.264	1.108	242	3.18	8.2	770	119	8.89	5.83	0.568	86.6	0	#NULL!	#NULL!	#NULL!	#NULL!	#NULL!	#NULL!	#NULL!	#NULL!	#NULL!	#NULL!	#NULL!
42880	1935	21.2	89.42	8.31	65	1944	1.451	20.412	1.324	496	2.94	37.3	869	264	11.09	9.9	1.609	82.7	0	2122	15.8	95.46	5.12	100	414	1.687	23.288	1.751	291	3.16	89.9	903	239	9.39	8.41	1.224	84.8	0	1	5	300	1	5	420	2	#NULL!	#NULL!	2	#NULL!
42881	921	8.6	39.33	5.06	247	12141	0.799	8.228	0.982	96	2.45	33.4	340	83	3.81	2.58	0.388	22.3	0.1	961	9.1	32.7	1.6	11	251	0.787	12.278	0.927	219	1.11	48.8	383	104	10.04	6.75	0.606	75.7	0	2	#NULL!	#NULL!	2	#NULL!	#NULL!	1	5	30	1	5
42884	2578	21.6	109.72	4.37	96	666	2.279	32.171	2.643	553	11.87	72.2	1315	252	19.64	18.72	1.04	121.7	0	1101	9	46.52	1.94	3	47	0.581	14.199	1.175	172	6.71	26.4	376	97	7.73	6.92	0.46	42.3	0	2	#NULL!	#NULL!	2	#NULL!	#NULL!	2	#NULL!	#NULL!	1	2
42885	3334	19.1	127.59	6.16	383	1822	3.999	23.878	1.97	508	8.56	44.2	2322	394	22.83	23.08	1.695	140.5	0	2686	14.7	101.57	7.33	1068	2759	3.633	29.595	2.7	513	9.04	134.9	1943	306	16.73	19.87	0.981	110.9	0	#NULL!	#NULL!	#NULL!	#NULL!	#NULL!	#NULL!	#NULL!	#NULL!	#NULL!	#NULL!	#NULL!
42887	1709	16.5	60.9	7.72	295	877	1.339	13.733	1.228	249	3.51	103.7	976	222	12	11.71	1.143	87.1	0	1144	11.1	34.78	3.46	29	293	1.156	16.326	1.242	263	5.29	114.1	1096	191	7.55	7.68	0.745	125.7	0	#NULL!	#NULL!	#NULL!	#NULL!	#NULL!	#NULL!	#NULL!	#NULL!	#NULL!	#NULL!	#NULL!
42888	#NULL!	#NULL!	#NULL!	#NULL!	#NULL!	#NULL!	#NULL!	#NULL!	#NULL!	#NULL!	#NULL!	#NULL!	#NULL!	#NULL!	#NULL!	#NULL!	#NULL!	#NULL!	#NULL!	#NULL!	#NULL!	#NULL!	#NULL!	#NULL!	#NULL!	#NULL!	#NULL!	#NULL!	#NULL!	#NULL!	#NULL!	#NULL!	#NULL!	#NULL!	#NULL!	#NULL!	#NULL!	#NULL!	#NULL!	#NULL!	#NULL!	#NULL!	#NULL!	#NULL!	#NULL!	#NULL!	#NULL!	#NULL!	#NULL!
42889	2156	10.7	76.37	10.39	33	169	1.013	16.145	1.546	335	0.82	646	1094	247	9.21	6.91	1.115	44.5	0	2048	16	73.86	7.58	7	1109	1.153	9.899	1.079	401	1.36	118.3	752	174	11.6	6.64	0.978	64.7	0	2	#NULL!	#NULL!	2	#NULL!	#NULL!	2	#NULL!	#NULL!	1	3
42893	867	6.3	23.87	9.61	569	5857	1.97	24.091	0.8	102	1.06	69.9	887	204	36.78	5.7	0.762	22.8	0	#NULL!	#NULL!	#NULL!	#NULL!	#NULL!	#NULL!	#NULL!	#NULL!	#NULL!	#NULL!	#NULL!	#NULL!	#NULL!	#NULL!	#NULL!	#NULL!	#NULL!	#NULL!	#NULL!	#NULL!	#NULL!	#NULL!	#NULL!	#NULL!	#NULL!	#NULL!	#NULL!	#NULL!	#NULL!	#NULL!
42895	975	8.2	29.3	3.14	4	101	1.125	6.498	0.485	221	1.52	20.5	440	138	5.62	3.59	0.996	55.3	0.3	1414	7.2	61.26	2.43	0	125	1.093	11.285	0.71	250	1.47	24.2	532	111	6.98	6.21	0.58	118.1	0	#NULL!	#NULL!	#NULL!	#NULL!	#NULL!	#NULL!	#NULL!	#NULL!	#NULL!	#NULL!	#NULL!
42896	2649	35.2	83.15	6.77	1680	5174	1.559	31.04	2.703	401	4.13	102.3	811	407	20.07	17.91	1.936	116.7	0	2842	38.2	115.95	7.78	158	878	1.938	22.926	2.818	596	3.28	97.8	982	411	19.75	12.33	1.625	130.4	0	2	#NULL!	#NULL!	1	5	180	1	7	120	1	2
42897	263	1.2	10.27	1.83	0	1	0.279	1.606	0.2	26	0.07	4.9	54	36	0.74	0.87	0.188	3	0	844	5.6	24.92	1.8	8	145	1.221	9.832	0.939	183	3.05	9.9	417	108	5.09	4.8	0.446	29.1	0	2	#NULL!	#NULL!	1	5	180	1	5	120	2	#NULL!
42898	1604	27.3	49.98	6.77	85	1408	2.603	34.915	3.105	458	6.85	88.5	799	333	19.72	9.35	1.449	96.4	0	909	18.8	21.44	3.56	229	6717	1.044	15.118	1.334	245	2.76	61.1	628	237	8.62	6.76	0.857	80.2	0	2	#NULL!	#NULL!	2	#NULL!	#NULL!	2	#NULL!	#NULL!	2	#NULL!
42902	2056	20.8	68.05	10.35	27	1058	1.76	18.733	1.519	325	2.99	52.9	742	289	14.94	10.17	1.578	137.8	0	1796	14.2	90.43	7.92	21	985	1.481	12.09	1.55	318	3.91	152.6	828	223	11.15	10.59	1.04	107.2	0	2	#NULL!	#NULL!	2	#NULL!	#NULL!	2	#NULL!	#NULL!	2	#NULL!
42903	3098	14.5	129.77	6.97	82	632	3.726	18.494	1.615	547	7.77	100.2	2044	315	16.29	12.99	1.216	165.8	21.2	#NULL!	#NULL!	#NULL!	#NULL!	#NULL!	#NULL!	#NULL!	#NULL!	#NULL!	#NULL!	#NULL!	#NULL!	#NULL!	#NULL!	#NULL!	#NULL!	#NULL!	#NULL!	#NULL!	2	#NULL!	#NULL!	2	#NULL!	#NULL!	2	#NULL!	#NULL!	1	5
42904	2269	11.7	101.43	8.68	31	689	2.416	31.54	2.411	289	4.94	43.9	1076	286	13.35	11.49	1.564	134.3	24.2	2304	71.1	87.83	10.44	846	4475	1.553	19.384	2.921	729	0.58	101.3	747	432	22.72	13.64	2.122	68.7	0.1	2	#NULL!	#NULL!	1	5	240	2	#NULL!	#NULL!	2	#NULL!
42908	1593	8.7	45.69	3.1	20	28	5.444	8.404	1.071	249	5.41	89.3	2272	255	8.93	9.58	0.99	55.5	0	1649	12.3	60.08	7.68	27	6481	2.882	15.041	1.796	613	8.34	159.5	2038	345	17.14	12.54	1.205	74.1	0	2	#NULL!	#NULL!	1	3	30	1	3	25	2	#NULL!
42913	968	6.9	35.7	4.52	0	700	0.78	16.042	1.004	165	4.09	25.1	259	121	10.1	10.97	0.788	51.8	0	#NULL!	#NULL!	#NULL!	#NULL!	#NULL!	#NULL!	#NULL!	#NULL!	#NULL!	#NULL!	#NULL!	#NULL!	#NULL!	#NULL!	#NULL!	#NULL!	#NULL!	#NULL!	#NULL!	2	#NULL!	#NULL!	2	#NULL!	#NULL!	2	#NULL!	#NULL!	2	#NULL!
42916	3604	17.4	181.47	8.24	23	661	2.606	20.804	1.812	344	4.29	27.2	2180	359	16.86	16.22	1.411	121.2	0	1851	12	83.89	5.98	16	1522	1.813	22.239	1.688	301	4.56	122.8	995	212	17.72	7.93	0.925	110	0	#NULL!	#NULL!	#NULL!	#NULL!	#NULL!	#NULL!	#NULL!	#NULL!	#NULL!	#NULL!	#NULL!
42917	#NULL!	#NULL!	#NULL!	#NULL!	#NULL!	#NULL!	#NULL!	#NULL!	#NULL!	#NULL!	#NULL!	#NULL!	#NULL!	#NULL!	#NULL!	#NULL!	#NULL!	#NULL!	#NULL!	#NULL!	#NULL!	#NULL!	#NULL!	#NULL!	#NULL!	#NULL!	#NULL!	#NULL!	#NULL!	#NULL!	#NULL!	#NULL!	#NULL!	#NULL!	#NULL!	#NULL!	#NULL!	#NULL!	#NULL!	#NULL!	#NULL!	#NULL!	#NULL!	#NULL!	#NULL!	#NULL!	#NULL!	#NULL!	#NULL!
42918	1249	6.2	50.57	3.83	8	237	1.583	11.503	0.986	183	3.18	16.9	439	146	8.63	8	0.746	86.7	0	1406	10.3	52.29	5.08	739	2759	2.337	14.157	1.723	533	5.54	196.3	1819	223	12.11	11.46	0.913	86.2	0	2	#NULL!	#NULL!	1	7	45	1	2	30	2	#NULL!
42919	2091	14.1	81.71	6.37	120	369	2.11	45.119	2.605	828	9.61	61.5	779	242	29.27	15.84	0.884	210.3	0	996	11.7	38.15	2.66	0	117	0.929	3.462	0.402	239	2.22	39.5	489	107	8.47	4.85	0.727	58.5	0	2	#NULL!	#NULL!	2	#NULL!	#NULL!	2	#NULL!	#NULL!	2	#NULL!
42923	1376	7.8	56.91	4.39	2	3413	1.309	19.955	0.81	429	1.35	33.8	523	155	15.27	6.95	0.705	83.2	0	#NULL!	#NULL!	#NULL!	#NULL!	#NULL!	#NULL!	#NULL!	#NULL!	#NULL!	#NULL!	#NULL!	#NULL!	#NULL!	#NULL!	#NULL!	#NULL!	#NULL!	#NULL!	#NULL!	2	#NULL!	#NULL!	1	3	60	2	#NULL!	#NULL!	2	#NULL!
42924	1098	9.3	40.3	1.82	798	1966	2.082	9.383	0.945	244	5.4	29.1	1253	166	6.54	7.15	0.635	56.5	0	1197	3.5	51.44	3.1	406	1705	2.647	5.498	0.849	222	7.27	120.7	1797	186	5.27	8.31	0.683	63.2	0	#NULL!	#NULL!	#NULL!	#NULL!	#NULL!	#NULL!	#NULL!	#NULL!	#NULL!	#NULL!	#NULL!
42925	1593	6.6	72.92	3.85	0	706	1.966	16.683	1.947	452	5.71	295.7	1336	154	15.29	8.65	0.785	85.1	0	#NULL!	#NULL!	#NULL!	#NULL!	#NULL!	#NULL!	#NULL!	#NULL!	#NULL!	#NULL!	#NULL!	#NULL!	#NULL!	#NULL!	#NULL!	#NULL!	#NULL!	#NULL!	#NULL!	#NULL!	#NULL!	#NULL!	#NULL!	#NULL!	#NULL!	#NULL!	#NULL!	#NULL!	#NULL!	#NULL!
42926	#NULL!	#NULL!	#NULL!	#NULL!	#NULL!	#NULL!	#NULL!	#NULL!	#NULL!	#NULL!	#NULL!	#NULL!	#NULL!	#NULL!	#NULL!	#NULL!	#NULL!	#NULL!	#NULL!	#NULL!	#NULL!	#NULL!	#NULL!	#NULL!	#NULL!	#NULL!	#NULL!	#NULL!	#NULL!	#NULL!	#NULL!	#NULL!	#NULL!	#NULL!	#NULL!	#NULL!	#NULL!	#NULL!	2	#NULL!	#NULL!	1	7	120	2	#NULL!	#NULL!	2	#NULL!
42927	2115	34.4	46.02	16.92	232	2939	1.228	25.726	4.194	493	1.86	465.8	831	521	14.09	10	2.366	39.7	0	1143	11	55.82	4.72	27	548	1.075	6.848	0.954	197	1.44	183.4	931	202	10.57	4.91	0.778	51.9	0	1	6	480	1	5	480	2	#NULL!	#NULL!	2	#NULL!
42928	#NULL!	#NULL!	#NULL!	#NULL!	#NULL!	#NULL!	#NULL!	#NULL!	#NULL!	#NULL!	#NULL!	#NULL!	#NULL!	#NULL!	#NULL!	#NULL!	#NULL!	#NULL!	#NULL!	#NULL!	#NULL!	#NULL!	#NULL!	#NULL!	#NULL!	#NULL!	#NULL!	#NULL!	#NULL!	#NULL!	#NULL!	#NULL!	#NULL!	#NULL!	#NULL!	#NULL!	#NULL!	#NULL!	2	#NULL!	#NULL!	2	#NULL!	#NULL!	2	#NULL!	#NULL!	2	#NULL!
42929	3166	20.4	138.84	8.43	1276	1721	1.792	34.302	3.117	345	2.53	247.4	1215	386	12.58	9.49	1.427	123.7	0	1642	12.9	73.33	4.08	52	306	0.862	11.959	1.24	190	1.52	32.8	588	204	6.94	8.61	0.824	48.1	0	2	#NULL!	#NULL!	2	#NULL!	#NULL!	2	#NULL!	#NULL!	1	1
42932	2420	18.4	90.2	4.95	92	813	2.427	20.308	1.405	366	5.56	24	916	369	19.05	16.65	1.663	113.1	0	1837	16.7	41.04	1.66	33	327	2.817	16.657	1.156	234	4.79	11	1554	395	9.62	14.46	1.437	105.8	0	2	#NULL!	#NULL!	2	#NULL!	#NULL!	2	#NULL!	#NULL!	1	6
42933	#NULL!	#NULL!	#NULL!	#NULL!	#NULL!	#NULL!	#NULL!	#NULL!	#NULL!	#NULL!	#NULL!	#NULL!	#NULL!	#NULL!	#NULL!	#NULL!	#NULL!	#NULL!	#NULL!	#NULL!	#NULL!	#NULL!	#NULL!	#NULL!	#NULL!	#NULL!	#NULL!	#NULL!	#NULL!	#NULL!	#NULL!	#NULL!	#NULL!	#NULL!	#NULL!	#NULL!	#NULL!	#NULL!	#NULL!	#NULL!	#NULL!	#NULL!	#NULL!	#NULL!	#NULL!	#NULL!	#NULL!	#NULL!	#NULL!
42934	1489	4.5	64.8	1.61	26	93	1.602	16.614	1.278	273	4.28	20.4	549	120	8.75	7.94	0.493	71.2	0	1078	15.6	24.98	7.63	19	683	1.226	15.562	1.28	277	2.31	24.7	425	140	9.03	6.48	0.639	57	0	#NULL!	#NULL!	#NULL!	#NULL!	#NULL!	#NULL!	#NULL!	#NULL!	#NULL!	#NULL!	#NULL!
42935	1987	21.2	84.26	6.96	94	1666	1.431	17.759	1.287	235	3.13	48.2	1292	355	10.96	5.77	1.538	100.2	0	2249	18.8	65.67	8.43	484	1451	2.014	18.435	1.668	463	3.59	278	892	412	16.42	9.06	1.575	136.2	48.5	2	#NULL!	#NULL!	2	#NULL!	#NULL!	2	#NULL!	#NULL!	2	#NULL!
42936	1975	12.3	85.66	8.05	7	417	1.816	12.403	1.599	209	3.59	227	958	227	9.62	8.05	1.243	93.8	0	1455	6.7	47.36	3.27	0	70	2.408	9.21	1.111	284	5.18	14.3	1296	181	11.19	8.35	1.031	72.8	0	#NULL!	#NULL!	#NULL!	#NULL!	#NULL!	#NULL!	#NULL!	#NULL!	#NULL!	#NULL!	#NULL!
42938	1347	8	46.01	3.84	5	1248	1.446	8.429	0.751	155	2.68	84.9	750	163	6.36	5.71	0.689	61.6	0	#NULL!	#NULL!	#NULL!	#NULL!	#NULL!	#NULL!	#NULL!	#NULL!	#NULL!	#NULL!	#NULL!	#NULL!	#NULL!	#NULL!	#NULL!	#NULL!	#NULL!	#NULL!	#NULL!	#NULL!	#NULL!	#NULL!	#NULL!	#NULL!	#NULL!	#NULL!	#NULL!	#NULL!	#NULL!	#NULL!
42940	979	19.6	13.35	3.33	127	1114	1.655	15.645	1.771	471	4.14	94.9	699	215	13.47	8.63	0.872	57.1	0	1540	23.8	36.52	8.4	214	2118	2.215	18.203	1.382	315	3.87	104.3	974	339	12.01	10.93	1.539	109.3	0	1	2	30	1	1	120	2	#NULL!	#NULL!	2	#NULL!
42941	827	8.4	32.66	6.95	111	712	1.995	11.798	2.226	466	7.95	47.5	686	161	10.45	4.84	0.499	39.9	0	849	3.4	20.41	11.14	28	159	2.279	24.72	4.309	951	15.27	45.5	478	138	20.19	4.56	0.416	94.7	0	2	#NULL!	#NULL!	2	#NULL!	#NULL!	2	#NULL!	#NULL!	2	#NULL!
42943	1297	10.2	44.92	11.9	480	1297	3.425	31.503	1.069	221	1.83	201.8	1051	166	46.91	12.9	1.165	49.1	0	1047	9	39.75	9.59	4	229	3.291	30.037	1.002	128	1.28	126.2	1092	164	47.77	11.54	0.964	38	0	#NULL!	#NULL!	#NULL!	#NULL!	#NULL!	#NULL!	#NULL!	#NULL!	#NULL!	#NULL!	#NULL!
42944	2680	11.5	97	18.42	12	279	2.106	31.748	4.118	281	7.96	66.9	1080	236	14.27	8.92	1.422	97.8	0	2669	7.4	115.33	9.63	15	358	1.656	12.601	0.914	355	2.49	11	894	127	10.98	5.69	0.621	89	0	#NULL!	#NULL!	#NULL!	#NULL!	#NULL!	#NULL!	#NULL!	#NULL!	#NULL!	#NULL!	#NULL!
42949	1252	7.5	36.85	2.79	300	545	0.96	17.73	1.195	208	2.17	47.6	561	181	7.4	5.2	1.189	50	0	2071	34.6	86.98	6.97	463	1343	1.101	13.624	1.107	323	2.64	39	817	282	13.54	11.83	1.041	48.7	18.2	2	#NULL!	#NULL!	2	#NULL!	#NULL!	2	#NULL!	#NULL!	2	#NULL!
42950	2976	32.9	116.15	7.87	54	734	2.245	28.631	2.071	628	4.21	50.9	1012	471	28.3	26.26	2.335	149	0	2291	18.3	91.29	11.64	60	1541	2.026	29.26	1.771	451	0.99	51.5	606	323	17.09	10.05	1.729	177.3	0	2	#NULL!	#NULL!	2	#NULL!	#NULL!	2	#NULL!	#NULL!	2	#NULL!
42951	1965	8.5	58.22	3.28	94	222	2.27	22.617	2.414	511	7.94	435.9	2823	246	17.5	12.41	1.075	93.3	0	1754	9.4	56.71	3.67	28	2499	1.506	16.676	1.237	271	2.29	190.5	768	174	8.6	5.94	0.817	65.2	0	#NULL!	#NULL!	#NULL!	#NULL!	#NULL!	#NULL!	#NULL!	#NULL!	#NULL!	#NULL!	#NULL!
42953	2022	48.3	87.61	33.82	3808	16489	2.357	34.453	3.628	956	0.42	165.6	1860	818	32.49	12.98	3.372	101.4	0	2083	43.4	46.62	18.94	3951	18578	4.443	44.599	5.522	1790	9.7	260.5	2516	716	43.31	30.41	2.431	96.3	0	1	3	60	1	4	120	2	#NULL!	#NULL!	1	3
42954	1783	6.2	72.46	6.43	0	296	2.093	18.745	1.369	379	4.52	60.4	910	148	14.54	9.24	0.647	78.6	0	1286	6	61.53	3.47	2	267	1.348	6.226	0.49	198	2.41	58.6	1061	123	6.36	5.47	0.547	68.1	0	#NULL!	#NULL!	#NULL!	#NULL!	#NULL!	#NULL!	#NULL!	#NULL!	#NULL!	#NULL!	#NULL!
42955	1054	0.2	52.14	14.24	0	0	2.08	19.338	0.716	146	2.28	81.8	1080	128	31.24	7.8	1.038	19.8	0	907	4.7	14.24	7.3	4	15	3.141	41.01	0.706	71	0.39	88.7	1496	174	69.24	3.87	0.797	22.5	0	#NULL!	#NULL!	#NULL!	#NULL!	#NULL!	#NULL!	#NULL!	#NULL!	#NULL!	#NULL!	#NULL!
42956	1699	4	63.53	3.22	0	126	0.883	25.863	1.786	202	6.19	10.9	527	131	10.2	18.81	0.615	142.3	0	1350	11	38.89	2.98	30	202	0.818	10.181	1.012	287	2.84	120	237	165	10.36	11.3	0.776	60.9	0	1	5	480	1	5	540	2	#NULL!	#NULL!	2	#NULL!
42960	1193	11.7	60.96	7.83	72	1656	0.857	15.474	1.246	162	2.09	51.6	483	167	6.6	6.02	0.95	49.9	0	#NULL!	#NULL!	#NULL!	#NULL!	#NULL!	#NULL!	#NULL!	#NULL!	#NULL!	#NULL!	#NULL!	#NULL!	#NULL!	#NULL!	#NULL!	#NULL!	#NULL!	#NULL!	#NULL!	2	#NULL!	#NULL!	1	6	120	2	#NULL!	#NULL!	2	#NULL!
42961	1415	10.1	58.53	9.17	423	1302	1.978	34.473	4.033	602	9.71	66.1	747	241	14.25	7.55	0.762	85.9	0.3	1453	11.4	37.99	10.31	1079	2725	2.626	33.799	4.928	744	12.55	151.3	912	270	18.99	9.84	0.945	101	0.7	2	#NULL!	#NULL!	2	#NULL!	#NULL!	2	#NULL!	#NULL!	2	#NULL!
42963	979	10.4	39.92	5.27	126	2933	1.104	7.015	0.724	282	1.32	39.8	465	216	6.6	4.31	1.32	61.3	0	1743	24.1	62.27	8.09	14	45	1.061	11.314	0.906	272	1.76	57.7	543	203	14.51	8.54	1.499	55.6	0	#NULL!	#NULL!	#NULL!	#NULL!	#NULL!	#NULL!	#NULL!	#NULL!	#NULL!	#NULL!	#NULL!
42966	2196	11.7	69.91	4.83	35	63	1.543	13.706	1.284	342	2.87	56.3	641	231	10.75	6.79	0.873	60.5	0	#NULL!	#NULL!	#NULL!	#NULL!	#NULL!	#NULL!	#NULL!	#NULL!	#NULL!	#NULL!	#NULL!	#NULL!	#NULL!	#NULL!	#NULL!	#NULL!	#NULL!	#NULL!	#NULL!	#NULL!	#NULL!	#NULL!	#NULL!	#NULL!	#NULL!	#NULL!	#NULL!	#NULL!	#NULL!	#NULL!
42967	2057	19.6	76.38	10.43	5	1250	3.117	41.535	3.016	759	9.96	133.4	992	268	31.98	11.75	1.442	145.1	0	#NULL!	#NULL!	#NULL!	#NULL!	#NULL!	#NULL!	#NULL!	#NULL!	#NULL!	#NULL!	#NULL!	#NULL!	#NULL!	#NULL!	#NULL!	#NULL!	#NULL!	#NULL!	#NULL!	2	#NULL!	#NULL!	2	#NULL!	#NULL!	2	#NULL!	#NULL!	2	#NULL!
42968	1158	13.4	20.23	26.71	40	300	4.283	47.035	4.497	980	13.04	59.4	732	189	37.99	30.59	0.716	73.2	0	909	7.7	26	14.43	211	605	2.365	22.557	2.22	527	7.08	23.4	577	116	20.91	17.39	0.532	43.2	0	#NULL!	#NULL!	#NULL!	#NULL!	#NULL!	#NULL!	#NULL!	#NULL!	#NULL!	#NULL!	#NULL!
42970	2598	23.5	60.28	2.69	81	359	3.502	23.177	3.515	385	9.61	162.4	2261	327	16.27	10.44	1.028	85.1	0	1952	12.1	40.3	2.49	19	269	4.354	51.256	4.906	621	13.34	103.4	1052	189	34.39	8.95	0.58	102.6	0	#NULL!	#NULL!	#NULL!	#NULL!	#NULL!	#NULL!	#NULL!	#NULL!	#NULL!	#NULL!	#NULL!
42973	1577	5.7	34.16	1.39	0	35	0.905	5.969	0.532	188	0.78	12.5	387	146	4.9	3.1	0.56	18	15.7	1131	13.7	27.1	2.29	32	38	1.769	18.832	1.751	327	2.98	16.2	451	215	12.12	5.67	0.848	36.4	0	2	#NULL!	#NULL!	1	1	60	2	#NULL!	#NULL!	2	#NULL!
42976	1235	9.4	42.1	4.99	34	868	1.339	18.478	1.266	303	3.89	231.8	648	131	11.16	9.71	0.677	66.1	0	#NULL!	#NULL!	#NULL!	#NULL!	#NULL!	#NULL!	#NULL!	#NULL!	#NULL!	#NULL!	#NULL!	#NULL!	#NULL!	#NULL!	#NULL!	#NULL!	#NULL!	#NULL!	#NULL!	#NULL!	#NULL!	#NULL!	#NULL!	#NULL!	#NULL!	#NULL!	#NULL!	#NULL!	#NULL!	#NULL!
42977	701	5.7	24.42	0.61	706	742	0.706	8.697	1.004	81	1.43	173.7	205	121	3.1	3.3	0.606	32.6	4.7	2844	9.8	56.55	5.35	5	924	2.01	43.777	3.121	718	4.13	266.7	528	287	21.09	18.59	1.416	212.9	0	2	#NULL!	#NULL!	2	#NULL!	#NULL!	2	#NULL!	#NULL!	2	#NULL!
42981	835	12.2	38.14	2.13	16	312	0.635	4.264	0.63	170	1.82	20.2	627	164	5.07	5.95	0.605	29.3	0	620	3.8	17.16	3.04	7	111	0.574	6.237	0.874	80	1.34	96.7	369	84	2.88	2.77	0.461	28.3	0	2	#NULL!	#NULL!	2	#NULL!	#NULL!	2	#NULL!	#NULL!	2	#NULL!
42986	893	8.9	19.96	0.91	15	100	0.67	8.462	0.209	132	0	72.4	164	94	7.45	1.9	0.673	20.7	0	1285	6.2	32.36	1.59	0	47	2.254	11.363	1.152	402	6.77	19.6	1523	219	11.94	12.74	0.936	48.9	0	2	#NULL!	#NULL!	2	#NULL!	#NULL!	1	4	60	1	4
42987	2869	16.7	139.55	11.42	1070	4965	1.836	24.176	1.467	330	1.77	91.7	753	286	15.11	8.14	1.641	99.6	10.6	1383	14.4	51.24	5.23	81	3614	1.76	24.037	1.238	309	6.79	49.1	1130	299	9.7	10.13	1.214	137	0	2	#NULL!	#NULL!	1	3	120	2	#NULL!	#NULL!	2	#NULL!
42991	1992	15.9	64.12	14.71	1	2329	2.097	25.037	4.686	978	14.41	140.3	790	300	27.98	11.2	0.989	88.8	0	1973	55.6	62.65	9.53	27	529	1.747	14.944	1.563	396	2.78	243.4	711	333	14.39	10.67	1.293	111.9	0	1	5	300	1	5	480	2	#NULL!	#NULL!	2	#NULL!
42992	1686	7.2	76.42	3.25	19	373	0.992	16.492	0.838	285	2.66	46.1	478	112	10.06	6.05	0.879	78.6	0	849	8.3	29.42	2.57	3	233	0.965	5.517	0.671	137	1.63	48.3	364	83	5.22	3.75	0.543	50.4	0	2	#NULL!	#NULL!	1	2	10	2	#NULL!	#NULL!	1	3
42995	1791	10.6	56.9	3.31	694	1237	2.121	17.118	1.342	328	5.08	31.9	1046	219	15.36	10.65	1.031	84.5	0	#NULL!	#NULL!	#NULL!	#NULL!	#NULL!	#NULL!	#NULL!	#NULL!	#NULL!	#NULL!	#NULL!	#NULL!	#NULL!	#NULL!	#NULL!	#NULL!	#NULL!	#NULL!	#NULL!	#NULL!	#NULL!	#NULL!	#NULL!	#NULL!	#NULL!	#NULL!	#NULL!	#NULL!	#NULL!	#NULL!
42996	1236	13.5	19.47	1.73	30	74	1.069	10.084	1.105	332	1.99	47.9	501	156	8.73	4.33	0.811	70.4	0	#NULL!	#NULL!	#NULL!	#NULL!	#NULL!	#NULL!	#NULL!	#NULL!	#NULL!	#NULL!	#NULL!	#NULL!	#NULL!	#NULL!	#NULL!	#NULL!	#NULL!	#NULL!	#NULL!	#NULL!	#NULL!	#NULL!	#NULL!	#NULL!	#NULL!	#NULL!	#NULL!	#NULL!	#NULL!	#NULL!
42998	1338	9.8	66.67	3.1	26	111	1.62	15.137	1.27	492	4.01	58.6	1034	178	11.6	10.46	0.667	58.2	0	979	7.9	40.66	2.02	26	405	1.701	21.066	2.48	309	6.82	21.3	588	123	17.06	4.47	0.444	36.4	0	2	#NULL!	#NULL!	1	3	180	2	#NULL!	#NULL!	1	2
43000	683	3.4	16.97	3.53	459	1368	0.568	6.519	0.472	64	0.72	56.8	271	60	6.09	2.85	0.545	15.5	0	463	7.8	14.65	3.15	242	627	0.543	5.972	0.799	95	0.69	81.3	220	79	5.52	2.66	0.45	12.1	0	#NULL!	#NULL!	#NULL!	#NULL!	#NULL!	#NULL!	#NULL!	#NULL!	#NULL!	#NULL!	#NULL!
43001	949	2.4	35.05	2.61	105	88	0.733	36.86	2.662	88	1.26	6.6	135	124	4.08	3.97	0.31	156.1	0	1007	2.3	26.86	0.86	0	22	0.588	10.168	0.708	110	3.19	0.3	217	83	6.57	7.93	0.41	55.6	0	2	#NULL!	#NULL!	1	2	180	2	#NULL!	#NULL!	2	#NULL!
43003	858	9.3	22.95	2.33	12	357	1.23	7.609	0.61	216	2.45	50.9	704	108	5.53	4.42	0.625	39.2	0	1426	11.8	67.05	9.75	1758	4503	1.456	15.207	1.676	268	5.31	102.2	899	212	9.26	9.47	0.753	48.2	0	#NULL!	#NULL!	#NULL!	#NULL!	#NULL!	#NULL!	#NULL!	#NULL!	#NULL!	#NULL!	#NULL!
43004	2140	26.8	78.19	9.2	15	393	3.83	27.858	2.76	813	11.21	46.9	1879	472	28.36	26.77	2.238	145.9	0	2345	29.8	111.58	7.63	5089	13519	2.71	21.79	2.211	479	7.95	128.3	2243	341	14.11	16.14	1.9	131.7	0	2	#NULL!	#NULL!	1	1	10	1	4	40	2	#NULL!
43005	#NULL!	#NULL!	#NULL!	#NULL!	#NULL!	#NULL!	#NULL!	#NULL!	#NULL!	#NULL!	#NULL!	#NULL!	#NULL!	#NULL!	#NULL!	#NULL!	#NULL!	#NULL!	#NULL!	#NULL!	#NULL!	#NULL!	#NULL!	#NULL!	#NULL!	#NULL!	#NULL!	#NULL!	#NULL!	#NULL!	#NULL!	#NULL!	#NULL!	#NULL!	#NULL!	#NULL!	#NULL!	#NULL!	2	#NULL!	#NULL!	2	#NULL!	#NULL!	2	#NULL!	#NULL!	2	#NULL!
43008	3863	17.5	205.43	9.96	0	461	3.94	45.093	2.629	467	5.93	16.7	2768	363	22.3	20.48	1.466	222.3	0	3285	28	133.79	4.95	35	633	2.668	31.93	2.179	382	7.1	19.3	1498	570	20.08	18.73	1.954	127.2	0	2	#NULL!	#NULL!	2	#NULL!	#NULL!	2	#NULL!	#NULL!	2	#NULL!
43012	2151	10.9	78.91	6.69	0	514	2.593	22.453	1.083	427	4.45	48	1252	206	14.74	9.4	1.039	124.6	0	1475	6.8	45.2	3.19	52	581	2.425	22.323	2.538	406	11.06	25.4	924	190	24.95	13.42	0.666	70.4	0	2	#NULL!	#NULL!	2	#NULL!	#NULL!	2	#NULL!	#NULL!	1	5
43014	2129	19.3	74.55	6.14	2	843	1.969	5.715	1.233	260	4.61	95.3	1478	331	8.51	9.77	1.403	89.8	0	1549	9.5	45.21	2.88	564	1478	1.428	16.909	1.583	193	3.64	64.9	496	149	10.82	4.56	0.63	50.5	0	#NULL!	#NULL!	#NULL!	#NULL!	#NULL!	#NULL!	#NULL!	#NULL!	#NULL!	#NULL!	#NULL!
43016	1098	11.7	41.42	2.54	805	2784	2.062	13.854	1.023	224	2.94	43.4	1156	222	9.94	10.34	0.976	63.4	0	1462	6.9	54.52	2.33	7	136	2.688	14.623	1.141	297	4.77	8.4	1398	212	13.38	6.83	0.929	65.5	0	2	#NULL!	#NULL!	2	#NULL!	#NULL!	2	#NULL!	#NULL!	2	#NULL!
43017	907	4.9	42.24	2.41	19	404	1.653	10.131	0.887	136	2.66	29.7	502	142	3.05	4.4	0.362	40	0	1027	8	33.09	1.93	14	365	2.668	15.175	0.979	170	3.84	15	959	250	3.91	6.24	0.544	60.5	0	1	7	240	1	5	240	2	#NULL!	#NULL!	2	#NULL!
43018	1563	14.5	52.75	2.19	12	285	1.44	12.333	0.841	244	2.1	78.6	643	220	8.85	7.43	0.904	70.4	0	1153	9.6	44.55	4.55	6	248	0.829	10.159	0.835	295	2.96	17.5	482	166	10.77	8.54	0.789	63.3	0	1	2	60	1	2	60	1	3	30	2	#NULL!
43020	1456	18.2	59.07	8.61	1624	4697	1.697	19.119	1.345	461	2.28	62.4	542	236	14.16	9.27	1.112	68.8	0	1491	19	51.5	8.88	178	1472	1.759	23.236	1.392	571	3.87	58.7	1008	235	12.24	10.7	1.138	116.4	0	2	#NULL!	#NULL!	2	#NULL!	#NULL!	2	#NULL!	#NULL!	2	#NULL!
43022	2106	6.2	123.9	9.7	18	432	0.872	21.161	1.533	175	1.99	20.9	297	129	5.82	5.42	0.583	45.6	0	1835	5.9	78.18	4.75	0	167	1.258	16.856	1.056	225	3.04	16	486	117	8.83	7.22	0.52	122.9	0	2	#NULL!	#NULL!	2	#NULL!	#NULL!	2	#NULL!	#NULL!	2	#NULL!
43023	1297	10.4	41.04	4.09	508	1491	1.322	7.169	0.912	128	2.16	32.8	652	154	4.68	4.45	0.601	43.8	44.2	905	10.1	42.81	1.92	40	535	0.959	5.794	0.655	124	2.18	16.8	440	121	4.89	5.05	0.596	43.7	0	2	#NULL!	#NULL!	2	#NULL!	#NULL!	1	5	180	2	#NULL!
43024	2679	12.6	148.64	9.32	21	3115	2.442	13.591	1.076	452	5.12	28.6	1150	246	15.48	14.84	1.116	137.5	0	1289	3.4	65.2	4.76	435	1378	1.29	15.796	1.047	163	2.53	136.3	248	113	7.24	5.67	0.812	93.8	0	1	4	60	1	3	180	1	5	60	2	#NULL!
43025	1330	8.7	46.24	6.21	0	25	1.115	11.04	0.522	165	1.27	0.1	290	193	7.09	4.74	0.874	54.8	38.6	946	5.4	25.71	2.89	5	40	0.501	8.114	0.383	109	0.44	34.2	354	118	4.69	3.31	0.61	29	38.6	2	#NULL!	#NULL!	2	#NULL!	#NULL!	1	7	10	2	#NULL!
43026	2428	22.7	109.67	8.49	136	1222	2.093	15.118	2.156	399	4.89	214.8	1695	382	19.93	11.81	1.129	73.6	0	#NULL!	#NULL!	#NULL!	#NULL!	#NULL!	#NULL!	#NULL!	#NULL!	#NULL!	#NULL!	#NULL!	#NULL!	#NULL!	#NULL!	#NULL!	#NULL!	#NULL!	#NULL!	#NULL!	2	#NULL!	#NULL!	1	1	10	2	#NULL!	#NULL!	2	#NULL!
43027	#NULL!	#NULL!	#NULL!	#NULL!	#NULL!	#NULL!	#NULL!	#NULL!	#NULL!	#NULL!	#NULL!	#NULL!	#NULL!	#NULL!	#NULL!	#NULL!	#NULL!	#NULL!	#NULL!	#NULL!	#NULL!	#NULL!	#NULL!	#NULL!	#NULL!	#NULL!	#NULL!	#NULL!	#NULL!	#NULL!	#NULL!	#NULL!	#NULL!	#NULL!	#NULL!	#NULL!	#NULL!	#NULL!	#NULL!	#NULL!	#NULL!	#NULL!	#NULL!	#NULL!	#NULL!	#NULL!	#NULL!	#NULL!	#NULL!
43031	843	13.7	12.91	2.97	1	5542	0.701	5.666	0.754	295	0.63	105.8	428	187	7.34	3.86	0.781	41.2	0	538	9.3	9.85	2.76	41	5812	0.785	9.154	0.976	260	1.61	58.5	348	124	7.89	4.98	0.594	34	0	2	#NULL!	#NULL!	2	#NULL!	#NULL!	2	#NULL!	#NULL!	2	#NULL!
43033	1204	7.6	50.31	2.58	4	1381	1.296	12.2	0.98	149	2.12	197	450	159	7.26	5.7	0.648	79.8	0	1893	18.3	61.87	7.99	5	911	2.283	25.289	1.42	414	4.35	29.2	920	259	16.11	9.36	1.468	83.1	0	#NULL!	#NULL!	#NULL!	#NULL!	#NULL!	#NULL!	#NULL!	#NULL!	#NULL!	#NULL!	#NULL!
43035	#NULL!	#NULL!	#NULL!	#NULL!	#NULL!	#NULL!	#NULL!	#NULL!	#NULL!	#NULL!	#NULL!	#NULL!	#NULL!	#NULL!	#NULL!	#NULL!	#NULL!	#NULL!	#NULL!	#NULL!	#NULL!	#NULL!	#NULL!	#NULL!	#NULL!	#NULL!	#NULL!	#NULL!	#NULL!	#NULL!	#NULL!	#NULL!	#NULL!	#NULL!	#NULL!	#NULL!	#NULL!	#NULL!	2	#NULL!	#NULL!	2	#NULL!	#NULL!	2	#NULL!	#NULL!	2	#NULL!
43036	945	7	28.86	3.46	69	404	0.764	9.021	0.502	165	1.16	15.5	494	134	5.96	4.39	0.728	37.9	0	1475	10.7	67.31	4.68	30	6447	2.017	12.596	1.524	219	4.86	23.4	986	224	6.89	8.78	0.882	85.9	0	2	#NULL!	#NULL!	2	#NULL!	#NULL!	2	#NULL!	#NULL!	2	#NULL!
43037	1686	9.7	58.28	4.63	10	349	2.157	19.945	1.714	637	8.46	145.1	1365	169	22.89	7.42	1.026	86.2	0	2914	14.2	109	6.44	2	502	2.139	19.218	0.996	415	5.34	77.9	971	204	18.38	9.28	1.692	133.7	0	2	#NULL!	#NULL!	2	#NULL!	#NULL!	2	#NULL!	#NULL!	2	#NULL!
43041	1264	5.1	27.49	1.53	14	133	1.24	8.074	0.43	232	2.23	4.7	637	117	7.56	5.73	0.784	50.2	0	669	2.5	22.43	1.91	40	203	0.814	9.733	0.493	88	0.48	6	171	64	3.62	2.16	0.439	28	0	1	4	240	1	3	120	1	2	60	2	#NULL!
43042	1762	5	81.6	3.72	0	288	1.198	16.137	1.051	254	4.33	9.8	456	160	8.75	10.85	0.879	56.1	0	1544	13.8	46.16	3.93	514	1600	1.096	18.64	1.451	281	1.18	44	489	205	8.89	4.96	1.149	90.7	0	2	#NULL!	#NULL!	2	#NULL!	#NULL!	2	#NULL!	#NULL!	1	1
43044	3663	9.5	134.92	9.73	902	1737	2.322	27.85	1.51	262	2.34	44.8	969	226	10.85	8.55	1.058	97.3	106.9	1785	8.4	66.94	2.99	2	358	1.826	26.472	1.242	277	4.28	13.8	703	233	11.04	12.68	1.125	148.6	0	2	#NULL!	#NULL!	2	#NULL!	#NULL!	2	#NULL!	#NULL!	2	#NULL!
43045	#NULL!	#NULL!	#NULL!	#NULL!	#NULL!	#NULL!	#NULL!	#NULL!	#NULL!	#NULL!	#NULL!	#NULL!	#NULL!	#NULL!	#NULL!	#NULL!	#NULL!	#NULL!	#NULL!	#NULL!	#NULL!	#NULL!	#NULL!	#NULL!	#NULL!	#NULL!	#NULL!	#NULL!	#NULL!	#NULL!	#NULL!	#NULL!	#NULL!	#NULL!	#NULL!	#NULL!	#NULL!	#NULL!	#NULL!	#NULL!	#NULL!	#NULL!	#NULL!	#NULL!	#NULL!	#NULL!	#NULL!	#NULL!	#NULL!
43046	1039	4.3	43.08	2.88	7	199	1.176	9.762	0.688	175	2.71	8.7	614	115	5.23	4.47	0.527	53.5	0	1941	12	82.79	4.87	14	286	1.867	14.142	1.07	185	2.74	13.5	1314	234	9.36	9.35	1.027	93.7	0	#NULL!	#NULL!	#NULL!	#NULL!	#NULL!	#NULL!	#NULL!	#NULL!	#NULL!	#NULL!	#NULL!
43047	1588	14.7	67.62	5.27	39	264	1.568	20.865	1.858	325	3.26	17.9	705	198	34.08	7.17	0.959	75.4	0	1568	9.4	66.15	7.55	11	235	1.005	24.8	1.513	208	4.54	44.7	208	185	11.06	15.58	0.901	120.5	0	2	#NULL!	#NULL!	1	7	30	2	#NULL!	#NULL!	2	#NULL!
43048	2290	14.4	61.81	2.94	17	212	3.699	27.555	2.741	482	9.13	175	1719	236	20.16	13.89	1.121	64.7	0	1911	13.3	74.57	13.68	27	720	1.408	36.811	4.31	184	4.15	147.2	830	170	9.73	9.96	1.119	67	0	2	#NULL!	#NULL!	2	#NULL!	#NULL!	2	#NULL!	#NULL!	2	#NULL!
43049	1109	3.9	47.24	2.01	4	84	1.233	13.925	1.279	188	3.2	33.6	350	80	10.44	3.65	0.252	48.1	0	880	5.5	46.6	5.15	1930	4929	1.307	17.301	1.864	231	5.42	23.2	251	79	12.82	5.23	0.331	27.4	0	2	#NULL!	#NULL!	1	4	180	2	#NULL!	#NULL!	2	#NULL!
43050	2439	8.4	120.53	8.43	6	218	1.97	15.031	1.032	236	2.29	50.3	544	175	11.09	7.84	0.903	102.2	0	914	2.9	31.4	2.35	1	118	1.352	29.891	1.335	126	1.81	2.5	440	144	7.69	4.84	0.538	94.2	0	2	#NULL!	#NULL!	2	#NULL!	#NULL!	2	#NULL!	#NULL!	1	2
43051	1404	10.2	56.72	6.26	469	1570	0.863	14.883	1.16	193	1.06	120.4	242	157	6.95	5.69	0.819	50	0.1	505	8.5	14.33	1.12	91	445	1.193	9.877	0.976	214	3	11.7	323	101	8.54	2.84	0.406	22.8	0	2	#NULL!	#NULL!	2	#NULL!	#NULL!	2	#NULL!	#NULL!	2	#NULL!
43054	#NULL!	#NULL!	#NULL!	#NULL!	#NULL!	#NULL!	#NULL!	#NULL!	#NULL!	#NULL!	#NULL!	#NULL!	#NULL!	#NULL!	#NULL!	#NULL!	#NULL!	#NULL!	#NULL!	#NULL!	#NULL!	#NULL!	#NULL!	#NULL!	#NULL!	#NULL!	#NULL!	#NULL!	#NULL!	#NULL!	#NULL!	#NULL!	#NULL!	#NULL!	#NULL!	#NULL!	#NULL!	#NULL!	2	#NULL!	#NULL!	2	#NULL!	#NULL!	2	#NULL!	#NULL!	2	#NULL!
43055	1663	10.3	62.07	5.72	27	854	2.071	43.23	2.94	332	3.66	58.1	517	169	10	5.19	0.915	89.8	0	1028	4.7	39.31	2.68	394	1079	0.854	14.9	1.035	155	1.65	25.6	407	102	4.83	3.92	0.444	52.3	0.3	2	#NULL!	#NULL!	2	#NULL!	#NULL!	1	7	30	1	2
43056	2202	19.4	75.2	5.87	6	533	2.444	23.421	1.165	528	3.55	12.5	1025	255	15.69	10.42	1.055	152	0	#NULL!	#NULL!	#NULL!	#NULL!	#NULL!	#NULL!	#NULL!	#NULL!	#NULL!	#NULL!	#NULL!	#NULL!	#NULL!	#NULL!	#NULL!	#NULL!	#NULL!	#NULL!	#NULL!	2	#NULL!	#NULL!	2	#NULL!	#NULL!	2	#NULL!	#NULL!	2	#NULL!
43058	942	13.4	27.59	2.21	2955	6610	1.05	10.859	1.438	96	2.4	88.1	832	226	5.39	9.31	0.834	45.9	0	1665	13.1	60.43	5.02	3	988	1.406	16.511	0.686	391	5.59	42.6	1459	226	9.45	8.57	1.055	139.8	0	#NULL!	#NULL!	#NULL!	#NULL!	#NULL!	#NULL!	#NULL!	#NULL!	#NULL!	#NULL!	#NULL!
43064	1221	3.3	13.29	0.3	28	71	1.52	15.892	1.697	227	6.13	24.1	489	93	14.34	4.4	0.284	30.1	0	#NULL!	#NULL!	#NULL!	#NULL!	#NULL!	#NULL!	#NULL!	#NULL!	#NULL!	#NULL!	#NULL!	#NULL!	#NULL!	#NULL!	#NULL!	#NULL!	#NULL!	#NULL!	#NULL!	2	#NULL!	#NULL!	1	4	120	2	#NULL!	#NULL!	2	#NULL!
43065	1436	9.5	51.55	4.93	795	2248	0.992	21.261	1.119	381	4.14	30.8	279	170	10.62	5.28	1.238	119.7	0.2	1638	14.7	72.05	4.95	34	310	0.882	9.757	1.1	244	1.66	33.9	432	181	7.13	6.23	0.833	59	0	2	#NULL!	#NULL!	2	#NULL!	#NULL!	2	#NULL!	#NULL!	2	#NULL!
43066	#NULL!	#NULL!	#NULL!	#NULL!	#NULL!	#NULL!	#NULL!	#NULL!	#NULL!	#NULL!	#NULL!	#NULL!	#NULL!	#NULL!	#NULL!	#NULL!	#NULL!	#NULL!	#NULL!	#NULL!	#NULL!	#NULL!	#NULL!	#NULL!	#NULL!	#NULL!	#NULL!	#NULL!	#NULL!	#NULL!	#NULL!	#NULL!	#NULL!	#NULL!	#NULL!	#NULL!	#NULL!	#NULL!	2	#NULL!	#NULL!	2	#NULL!	#NULL!	2	#NULL!	#NULL!	2	#NULL!
43067	1440	11.8	53.5	6.65	1527	4307	1.386	14.084	1.189	216	1.44	64.1	565	295	6.9	5.12	1.047	35.4	0.1	1515	12.7	37.59	2.51	303	1301	1.148	11.352	0.974	295	0.61	25	476	171	7.65	3.88	0.812	79	0	2	#NULL!	#NULL!	2	#NULL!	#NULL!	2	#NULL!	#NULL!	2	#NULL!
43068	1126	8.1	36.3	1.5	4	99	2.181	15.447	1.408	334	6.22	36.5	1183	138	12.5	11.32	0.641	51.5	0	#NULL!	#NULL!	#NULL!	#NULL!	#NULL!	#NULL!	#NULL!	#NULL!	#NULL!	#NULL!	#NULL!	#NULL!	#NULL!	#NULL!	#NULL!	#NULL!	#NULL!	#NULL!	#NULL!	#NULL!	#NULL!	#NULL!	#NULL!	#NULL!	#NULL!	#NULL!	#NULL!	#NULL!	#NULL!	#NULL!
43069	1369	11	51.19	7.88	27	1855	1.31	20.053	2.396	354	3.14	260.9	965	173	6.62	5.58	0.781	56.3	0	1111	5.6	42.69	3.04	106	409	1.48	9.805	0.881	166	3.12	97.1	788	128	5.94	5.91	0.522	60.8	0	#NULL!	#NULL!	#NULL!	#NULL!	#NULL!	#NULL!	#NULL!	#NULL!	#NULL!	#NULL!	#NULL!
43075	#NULL!	#NULL!	#NULL!	#NULL!	#NULL!	#NULL!	#NULL!	#NULL!	#NULL!	#NULL!	#NULL!	#NULL!	#NULL!	#NULL!	#NULL!	#NULL!	#NULL!	#NULL!	#NULL!	#NULL!	#NULL!	#NULL!	#NULL!	#NULL!	#NULL!	#NULL!	#NULL!	#NULL!	#NULL!	#NULL!	#NULL!	#NULL!	#NULL!	#NULL!	#NULL!	#NULL!	#NULL!	#NULL!	#NULL!	#NULL!	#NULL!	#NULL!	#NULL!	#NULL!	#NULL!	#NULL!	#NULL!	#NULL!	#NULL!
43077	645	7.4	19.62	2.65	20	102	0.881	4.335	0.504	127	1	94.5	663	102	4.67	2.82	0.543	50	0	1181	12	39.99	3.05	19	622	0.756	11.963	0.616	166	0.37	66.3	644	182	4.89	5.07	0.645	35.6	0	2	#NULL!	#NULL!	2	#NULL!	#NULL!	2	#NULL!	#NULL!	2	#NULL!
43080	#NULL!	#NULL!	#NULL!	#NULL!	#NULL!	#NULL!	#NULL!	#NULL!	#NULL!	#NULL!	#NULL!	#NULL!	#NULL!	#NULL!	#NULL!	#NULL!	#NULL!	#NULL!	#NULL!	#NULL!	#NULL!	#NULL!	#NULL!	#NULL!	#NULL!	#NULL!	#NULL!	#NULL!	#NULL!	#NULL!	#NULL!	#NULL!	#NULL!	#NULL!	#NULL!	#NULL!	#NULL!	#NULL!	2	#NULL!	#NULL!	2	#NULL!	#NULL!	2	#NULL!	#NULL!	2	#NULL!
43081	755	3.8	40.82	6.67	713	1609	1.205	3.526	0.556	111	2.77	102.2	453	67	8.46	4.83	1.178	59.7	0	916	2.2	50.3	7.45	736	1689	1.366	9.05	0.767	134	3.14	55.8	616	94	11	7.76	0.712	64.1	0	#NULL!	#NULL!	#NULL!	#NULL!	#NULL!	#NULL!	#NULL!	#NULL!	#NULL!	#NULL!	#NULL!
43082	3792	16.6	78.35	3.93	22	420	3.003	21.021	2.26	383	6.09	439.3	1491	407	16.14	12.51	1.483	91.2	0	1506	2.5	70.03	2.82	0	1055	2.038	9.374	0.886	202	8.82	13.8	1318	164	8.29	14.37	0.719	81.2	0	#NULL!	#NULL!	#NULL!	#NULL!	#NULL!	#NULL!	#NULL!	#NULL!	#NULL!	#NULL!	#NULL!
43083	1908	10.5	77.45	5	1688	2609	2.225	26.779	2.133	786	2.99	11.9	698	197	15.08	12.03	1.037	94.7	0	1479	7.5	53.34	1.49	5	71	3.07	20.153	1.643	643	7.8	16.1	1412	187	15.78	15.82	0.656	64.7	0	2	#NULL!	#NULL!	2	#NULL!	#NULL!	1	1	60	1	4
43086	2027	10.5	71.25	5.6	213	1202	3.177	32.811	2.125	409	6.51	42	1340	381	13.55	10.15	0.903	94.4	18.7	2539	24.3	91.6	7.53	770	3548	2.096	18.059	1.402	377	2.91	172	822	306	16.68	12.67	2.047	110	0	2	#NULL!	#NULL!	2	#NULL!	#NULL!	2	#NULL!	#NULL!	1	2
43087	1174	11.9	29.48	10.23	61	538	2.339	21.346	3.882	694	12.94	54	1350	309	16.49	7.23	0.986	96.9	0	861	18.5	15.36	2.52	18	1190	1.209	8.095	0.595	253	1.13	78.3	1179	302	9.67	6.57	1.018	69.4	0	2	#NULL!	#NULL!	2	#NULL!	#NULL!	2	#NULL!	#NULL!	1	2
43089	2455	32.3	72.73	7.64	495	6476	2.774	26.204	3.672	1022	4.54	370.8	1341	514	29.09	15.63	1.812	78.2	0	1981	19.4	55.05	6.49	48	1239	1.177	35.608	2.139	498	1.08	200	939	266	14.79	8.76	1.361	137.2	0	2	#NULL!	#NULL!	1	5	120	2	#NULL!	#NULL!	2	#NULL!
43090	1684	6.5	55.19	2.87	6	183	1.416	14.222	0.804	230	3.86	161.6	705	138	9.51	9.23	0.608	82.6	0	2369	25.7	55.3	5.25	60	624	3.831	32.253	4.265	559	11.65	167.9	1284	354	26.25	14.55	1.475	116.4	0	#NULL!	#NULL!	#NULL!	#NULL!	#NULL!	#NULL!	#NULL!	#NULL!	#NULL!	#NULL!	#NULL!
43091	259	1.5	10.82	0.97	0	6	0.44	2.785	0.121	73	0.71	0.4	191	49	2.69	1.03	0.254	26.1	0	1667	20.2	48.02	4.93	72	599	2.134	18.013	1.753	411	5.87	142.9	1149	304	22.3	9.66	1.052	93.3	0	2	#NULL!	#NULL!	2	#NULL!	#NULL!	2	#NULL!	#NULL!	2	#NULL!
43092	1464	23.4	29.37	4.4	65	695	1.267	21.513	2.081	368	1.52	97.9	457	424	14.41	9.1	1.495	117.4	0	1735	13.3	44.14	3.73	14	182	2.442	23.163	0.939	427	4.27	71.3	1324	236	15.79	13.11	1.019	127.8	0	2	#NULL!	#NULL!	2	#NULL!	#NULL!	2	#NULL!	#NULL!	2	#NULL!
43093	1948	20.2	66.54	8.23	467	2072	1.988	20.214	1.986	480	4.97	254.4	1227	302	14.36	15.62	1.407	105.7	0	1134	7.8	31.29	5	4	4262	1.178	14.461	1.08	367	3.38	47.3	387	176	13.29	7.09	0.851	107.1	0	2	#NULL!	#NULL!	2	#NULL!	#NULL!	2	#NULL!	#NULL!	2	#NULL!
43094	1455	8.1	62.97	4.7	0	674	1.717	11.514	1.185	399	4.51	34.3	1265	180	9.32	10.66	0.884	71.9	0	1454	7.2	59.47	1.79	309	794	1.746	17.296	1.628	179	5.78	21.4	1190	194	8.6	15.07	1.306	94.8	0	#NULL!	#NULL!	#NULL!	#NULL!	#NULL!	#NULL!	#NULL!	#NULL!	#NULL!	#NULL!	#NULL!
43097	1644	3.6	69.73	3.02	0	65	0.597	36.373	2.176	139	1.46	6.6	673	164	5.13	5.32	0.595	84.9	0	1298	7.5	60.73	10.57	0	779	0.956	14.317	2.333	103	4.93	109	412	150	7.65	5.58	0.986	53.5	0	2	#NULL!	#NULL!	2	#NULL!	#NULL!	2	#NULL!	#NULL!	2	#NULL!
43102	1224	3.6	61.59	2.74	2	82	1.117	17.932	1.04	252	3.96	20.6	420	111	8.44	8.67	0.625	63.9	0	1579	13.5	40.06	5.79	248	563	1.561	16.176	1.307	383	3.81	32.4	905	234	14.72	9.68	0.961	140.3	0	#NULL!	#NULL!	#NULL!	#NULL!	#NULL!	#NULL!	#NULL!	#NULL!	#NULL!	#NULL!	#NULL!
43103	1279	3.3	45.99	3.69	6	741	2.669	10.252	0.867	151	6.82	178.2	1398	164	5.99	8.13	0.418	36.4	0	1296	6.2	46.2	2.86	11	335	2.65	10.328	1.149	204	6.97	140.2	1967	197	7.72	7.43	0.459	68.8	0	#NULL!	#NULL!	#NULL!	#NULL!	#NULL!	#NULL!	#NULL!	#NULL!	#NULL!	#NULL!	#NULL!
43105	1350	22.5	56.99	3.77	4	250	0.361	10.835	0.842	127	0.81	10.5	307	177	8.1	6.46	1.006	35.9	0	#NULL!	#NULL!	#NULL!	#NULL!	#NULL!	#NULL!	#NULL!	#NULL!	#NULL!	#NULL!	#NULL!	#NULL!	#NULL!	#NULL!	#NULL!	#NULL!	#NULL!	#NULL!	#NULL!	#NULL!	#NULL!	#NULL!	#NULL!	#NULL!	#NULL!	#NULL!	#NULL!	#NULL!	#NULL!	#NULL!
43107	#NULL!	#NULL!	#NULL!	#NULL!	#NULL!	#NULL!	#NULL!	#NULL!	#NULL!	#NULL!	#NULL!	#NULL!	#NULL!	#NULL!	#NULL!	#NULL!	#NULL!	#NULL!	#NULL!	#NULL!	#NULL!	#NULL!	#NULL!	#NULL!	#NULL!	#NULL!	#NULL!	#NULL!	#NULL!	#NULL!	#NULL!	#NULL!	#NULL!	#NULL!	#NULL!	#NULL!	#NULL!	#NULL!	#NULL!	#NULL!	#NULL!	#NULL!	#NULL!	#NULL!	#NULL!	#NULL!	#NULL!	#NULL!	#NULL!
43115	825	19.8	24.62	2.01	372	1410	1.643	11.88	1.518	228	4.1	72.1	607	184	8.31	9.45	0.817	30.8	0	1823	14.9	77.89	10.49	532	4558	1.891	29.89	2.171	325	7.34	147.1	566	291	11.25	6.67	1.605	207.6	0	2	#NULL!	#NULL!	2	#NULL!	#NULL!	2	#NULL!	#NULL!	2	#NULL!
43116	1457	12.6	64.4	21.87	0	2021	1.546	17.129	1.305	775	3.5	115.6	731	182	9.35	8.36	1.183	102.8	0	1106	10.7	39.13	8.96	30	796	1.022	8.711	1.218	364	2.2	45.1	512	150	7.45	5.69	0.809	49	0	1	4	240	1	4	120	2	#NULL!	#NULL!	1	4
43117	#NULL!	#NULL!	#NULL!	#NULL!	#NULL!	#NULL!	#NULL!	#NULL!	#NULL!	#NULL!	#NULL!	#NULL!	#NULL!	#NULL!	#NULL!	#NULL!	#NULL!	#NULL!	#NULL!	#NULL!	#NULL!	#NULL!	#NULL!	#NULL!	#NULL!	#NULL!	#NULL!	#NULL!	#NULL!	#NULL!	#NULL!	#NULL!	#NULL!	#NULL!	#NULL!	#NULL!	#NULL!	#NULL!	1	1	120	1	7	300	1	4	60	1	4
43118	1852	18.4	64.72	9.05	69	14773	2.374	23.143	2.157	527	7.14	72.8	1044	244	20.93	13.05	1.088	112.6	0	1379	18.5	43.82	5.78	27	956	1.684	17.66	1.453	419	3.67	46	834	217	15.76	10.67	0.877	85.1	0	#NULL!	#NULL!	#NULL!	#NULL!	#NULL!	#NULL!	#NULL!	#NULL!	#NULL!	#NULL!	#NULL!
43120	1836	17.3	61.69	4.73	4468	10979	2.025	28.232	2.372	283	5.19	76.4	970	216	15.26	10.53	1.109	75.6	0	1417	13	45.97	2.71	7	256	3.277	23.301	2.131	478	8.48	28.2	1509	167	17.71	17.12	0.59	75.4	0	#NULL!	#NULL!	#NULL!	#NULL!	#NULL!	#NULL!	#NULL!	#NULL!	#NULL!	#NULL!	#NULL!
43121	#NULL!	#NULL!	#NULL!	#NULL!	#NULL!	#NULL!	#NULL!	#NULL!	#NULL!	#NULL!	#NULL!	#NULL!	#NULL!	#NULL!	#NULL!	#NULL!	#NULL!	#NULL!	#NULL!	#NULL!	#NULL!	#NULL!	#NULL!	#NULL!	#NULL!	#NULL!	#NULL!	#NULL!	#NULL!	#NULL!	#NULL!	#NULL!	#NULL!	#NULL!	#NULL!	#NULL!	#NULL!	#NULL!	#NULL!	#NULL!	#NULL!	#NULL!	#NULL!	#NULL!	#NULL!	#NULL!	#NULL!	#NULL!	#NULL!
43122	2189	10.6	87.93	6.8	3	369	1.57	16.641	0.756	354	3.7	3	790	181	13.3	9.49	0.765	83.1	0	#NULL!	#NULL!	#NULL!	#NULL!	#NULL!	#NULL!	#NULL!	#NULL!	#NULL!	#NULL!	#NULL!	#NULL!	#NULL!	#NULL!	#NULL!	#NULL!	#NULL!	#NULL!	#NULL!	#NULL!	#NULL!	#NULL!	#NULL!	#NULL!	#NULL!	#NULL!	#NULL!	#NULL!	#NULL!	#NULL!
43124	1825	15.6	67.38	14.35	0	157	0.931	25.099	1.082	248	0.01	310.2	817	325	11.05	6.14	1.13	67.9	0	1299	19.3	28.95	5.99	0	322	3.081	29.801	2.468	1157	11.46	246	1598	373	39.79	20.12	1.831	63.7	0	2	#NULL!	#NULL!	2	#NULL!	#NULL!	2	#NULL!	#NULL!	2	#NULL!
43125	824	3.5	21.92	1.29	10	514	1.166	8.249	0.616	368	1.52	29.6	427	81	6.47	5.49	0.314	34.4	0	#NULL!	#NULL!	#NULL!	#NULL!	#NULL!	#NULL!	#NULL!	#NULL!	#NULL!	#NULL!	#NULL!	#NULL!	#NULL!	#NULL!	#NULL!	#NULL!	#NULL!	#NULL!	#NULL!	#NULL!	#NULL!	#NULL!	#NULL!	#NULL!	#NULL!	#NULL!	#NULL!	#NULL!	#NULL!	#NULL!
43127	5291	23	205.07	14.79	3	360	1.962	30.605	4.072	245	5.96	465.3	550	373	19.7	24.14	2.305	143.7	0	2031	7.8	107.35	7.31	0	312	1.067	18.952	1.139	326	3.59	123	1133	156	6.89	9.5	0.818	135.4	0	1	5	120	1	5	180	2	#NULL!	#NULL!	2	#NULL!
43134	3547	6.5	144.9	24.23	2	682	2.205	23.743	1.314	440	4.37	96.2	839	142	17.06	8.74	0.762	111.7	0	1062	14.9	35.71	6.72	511	2014	0.653	6.201	1.372	173	1.81	69.6	286	127	4.7	2.69	0.357	20.4	0	2	#NULL!	#NULL!	1	4	120	2	#NULL!	#NULL!	1	2
43135	753	5.9	27.4	7.69	46	291	1.079	5.819	0.688	123	1.88	150.1	590	104	8.2	4.65	0.553	18.3	0	1198	6.3	49.27	10.19	7	463	1.222	13.998	0.907	182	2.63	92.2	580	127	11.67	8.06	0.899	55.5	0	#NULL!	#NULL!	#NULL!	#NULL!	#NULL!	#NULL!	#NULL!	#NULL!	#NULL!	#NULL!	#NULL!
43136	1167	9.5	41.08	5.66	6	231	1.099	12.825	0.8	293	2.36	11.4	568	129	11.58	6.26	0.607	36.5	0	914	6	35.63	4.98	13	203	0.905	6.917	0.691	154	2.12	10.2	482	102	4.51	4.28	0.347	25.1	0	#NULL!	#NULL!	#NULL!	#NULL!	#NULL!	#NULL!	#NULL!	#NULL!	#NULL!	#NULL!	#NULL!
43139	1870	3.6	103.6	7.39	186	718	1.779	12.652	0.8	186	2.62	119.2	857	225	4.78	5.2	0.602	59.9	0	1593	15.2	93.05	8.08	16	551	1.247	17.997	1.667	140	2	75.4	609	216	7.63	9.05	1.058	84.2	0	2	#NULL!	#NULL!	1	5	300	1	2	120	2	#NULL!
43141	1012	7.6	27.91	1.96	2	59	1.846	8.206	1.352	143	3.46	15.7	1077	154	5.52	6.86	0.823	39.5	0	1291	8.5	52.78	1.89	1	111	1.51	8.809	0.896	125	3.88	18.4	784	134	7	6.25	0.704	66.2	0	#NULL!	#NULL!	#NULL!	#NULL!	#NULL!	#NULL!	#NULL!	#NULL!	#NULL!	#NULL!	#NULL!
43143	1927	15.3	82.11	4.24	54	377	2.089	19.191	1.617	337	5.85	142.3	915	221	15.45	14.08	0.691	90.2	0	1708	17	35.06	4.27	88	902	2.706	32.081	3.729	477	10.79	136.5	557	235	26.1	12.39	1.141	88.6	0	2	#NULL!	#NULL!	2	#NULL!	#NULL!	2	#NULL!	#NULL!	2	#NULL!
43148	1445	11.7	41.2	3.45	0	75	0.858	8.783	0.817	249	1.52	60.4	301	130	8.13	5.07	0.762	55.8	0	2157	12.4	93	9.08	592	2484	2.05	18.613	0.96	330	4.14	8.4	603	206	14.97	8.07	1.296	157.2	0	2	#NULL!	#NULL!	2	#NULL!	#NULL!	2	#NULL!	#NULL!	1	2
43154	791	5.7	15.84	1.64	58	4315	0.965	9.772	0.969	178	1.31	88.5	271	189	5.66	5.62	0.933	27.8	21.8	427	5.2	10.27	0.42	0	46	0.662	6.814	0.918	86	2.53	44.5	332	145	5.44	9.27	0.534	31.2	0	2	#NULL!	#NULL!	2	#NULL!	#NULL!	1	7	360	2	#NULL!
43157	1341	5.3	21.4	2.07	5	205	0.515	6.112	0.421	165	1.27	14.1	106	63	6.99	4.2	0.42	65.1	0	1266	4.5	19.45	3.16	98	907	0.209	6.096	0.672	82	0.3	21.9	126	53	5.36	2.99	0.197	30.9	0	2	#NULL!	#NULL!	2	#NULL!	#NULL!	2	#NULL!	#NULL!	2	#NULL!
43160	1040	7	30.31	1.64	440	1264	2.2	7.836	0.734	101	5.62	37.9	1369	213	4.09	7.84	0.449	55.8	0	#NULL!	#NULL!	#NULL!	#NULL!	#NULL!	#NULL!	#NULL!	#NULL!	#NULL!	#NULL!	#NULL!	#NULL!	#NULL!	#NULL!	#NULL!	#NULL!	#NULL!	#NULL!	#NULL!	#NULL!	#NULL!	#NULL!	#NULL!	#NULL!	#NULL!	#NULL!	#NULL!	#NULL!	#NULL!	#NULL!
43162	671	6.8	9.89	1.08	35	43	1.033	8.766	1.174	203	0.94	88.7	926	135	9.39	2.63	0.379	21.5	0	861	8.3	27.76	1.81	30	181	0.428	16.481	0.793	171	0.37	103.8	389	132	4.93	2.36	0.513	44.4	0	2	#NULL!	#NULL!	2	#NULL!	#NULL!	1	6	60	1	1
43163	3109	22.1	83.25	8.74	63	542	3.392	23.447	2.475	719	5.29	346.8	1468	384	24.65	14.24	1.924	143.8	0	2404	15.5	95.52	7.8	39	509	2.29	20.473	1.597	403	6.02	124.8	996	286	14.33	12.79	1.26	168.2	0	#NULL!	#NULL!	#NULL!	#NULL!	#NULL!	#NULL!	#NULL!	#NULL!	#NULL!	#NULL!	#NULL!
43164	1777	6.8	85.45	3.15	2	499	2.863	11.547	1.269	256	7.95	197.9	1906	221	8.92	9.48	0.786	102.7	0	1189	3	57.33	1.81	0	116	2.171	8.093	1.09	158	6.79	64.1	1272	136	6.62	10.34	0.466	57.5	0	#NULL!	#NULL!	#NULL!	#NULL!	#NULL!	#NULL!	#NULL!	#NULL!	#NULL!	#NULL!	#NULL!
43165	1578	4.9	58.58	11.93	393	1241	2.14	14.47	2.156	265	5.41	22.6	288	143	8.63	4.4	0.649	85.8	0.3	1336	9.4	44.54	3.84	33	156	1.493	23.566	2.698	150	4.09	32.1	367	189	6.12	8.55	0.912	80	0	1	1	180	1	3	180	1	7	120	2	#NULL!
43167	2916	24.3	85.91	15.76	866	3608	2.567	34.691	2.818	771	4.97	83.5	946	398	17.59	13.7	1.945	156	36.9	#NULL!	#NULL!	#NULL!	#NULL!	#NULL!	#NULL!	#NULL!	#NULL!	#NULL!	#NULL!	#NULL!	#NULL!	#NULL!	#NULL!	#NULL!	#NULL!	#NULL!	#NULL!	#NULL!	2	#NULL!	#NULL!	2	#NULL!	#NULL!	1	7	30	1	1
43176	1622	9.4	55.58	4.46	35	1050	1.345	32.093	2.391	296	1.78	151.7	567	246	8.48	5.11	0.981	111.5	0	2299	15.3	98.87	8.15	82	1839	1.656	28.605	3.061	371	3.76	282	1159	350	11.78	14.31	1.67	78.8	0	1	1	10	1	5	30	2	#NULL!	#NULL!	2	#NULL!
43178	1878	13.4	56.88	6.85	43	161	1.208	16.234	1.604	281	0.57	348.4	1118	262	10.76	4.1	1.155	37.2	0	1812	11.3	70.55	8.14	788	1920	1.509	13.755	1.625	319	1.94	216.3	1050	208	10.49	5.99	0.83	83.5	0	#NULL!	#NULL!	#NULL!	#NULL!	#NULL!	#NULL!	#NULL!	#NULL!	#NULL!	#NULL!	#NULL!
43179	#NULL!	#NULL!	#NULL!	#NULL!	#NULL!	#NULL!	#NULL!	#NULL!	#NULL!	#NULL!	#NULL!	#NULL!	#NULL!	#NULL!	#NULL!	#NULL!	#NULL!	#NULL!	#NULL!	#NULL!	#NULL!	#NULL!	#NULL!	#NULL!	#NULL!	#NULL!	#NULL!	#NULL!	#NULL!	#NULL!	#NULL!	#NULL!	#NULL!	#NULL!	#NULL!	#NULL!	#NULL!	#NULL!	2	#NULL!	#NULL!	2	#NULL!	#NULL!	2	#NULL!	#NULL!	2	#NULL!
43180	1208	12.1	40.66	5.85	10	142	1.401	16.311	2.244	451	5.73	120.1	795	199	7.29	7.23	0.757	45.6	0	1742	6.5	64.33	4.66	224	603	1.199	11.509	0.869	245	2.06	70.3	510	146	8.85	4	0.746	78.9	0	2	#NULL!	#NULL!	2	#NULL!	#NULL!	2	#NULL!	#NULL!	2	#NULL!
43183	1148	3.4	57.48	12.01	1276	3255	2.373	12.854	0.868	201	4.87	125.2	1550	142	9.78	9.53	0.87	44.3	0	801	5.6	36	8.35	834	1848	1.246	9.081	0.857	194	2.54	91	714	107	8.33	7.59	0.693	22.2	0	#NULL!	#NULL!	#NULL!	#NULL!	#NULL!	#NULL!	#NULL!	#NULL!	#NULL!	#NULL!	#NULL!
43184	#NULL!	#NULL!	#NULL!	#NULL!	#NULL!	#NULL!	#NULL!	#NULL!	#NULL!	#NULL!	#NULL!	#NULL!	#NULL!	#NULL!	#NULL!	#NULL!	#NULL!	#NULL!	#NULL!	#NULL!	#NULL!	#NULL!	#NULL!	#NULL!	#NULL!	#NULL!	#NULL!	#NULL!	#NULL!	#NULL!	#NULL!	#NULL!	#NULL!	#NULL!	#NULL!	#NULL!	#NULL!	#NULL!	#NULL!	#NULL!	#NULL!	#NULL!	#NULL!	#NULL!	#NULL!	#NULL!	#NULL!	#NULL!	#NULL!
43188	2235	18	61.91	6.33	43	2067	3.017	42.908	2.738	1028	6.34	30.9	770	230	30.71	26.63	1.138	109.1	0	2005	16.9	71.39	8.04	86	846	1.589	26.612	1.698	360	2.82	106.7	819	226	14.74	10.01	1.311	115.7	0	#NULL!	#NULL!	#NULL!	#NULL!	#NULL!	#NULL!	#NULL!	#NULL!	#NULL!	#NULL!	#NULL!
43191	1572	7.4	68.77	4.53	1123	2603	1.922	21.355	1.619	279	5.19	6.7	968	201	8.96	10.97	0.736	121.6	0	1444	7.6	46.22	1.45	25	110	2.135	6.29	0.766	164	4.02	9.4	1098	185	4.7	5.54	0.592	63.5	3.8	2	#NULL!	#NULL!	2	#NULL!	#NULL!	2	#NULL!	#NULL!	2	#NULL!
43192	1575	6.7	63.88	3.39	1018	2103	2.459	14.597	1.231	222	5.76	24	1560	214	6.86	9.59	0.617	99.1	0	1500	7.6	72.29	3.48	0	35	1.502	14.793	1.483	137	3.49	35.1	669	166	5.23	6.75	0.719	38	0	#NULL!	#NULL!	#NULL!	#NULL!	#NULL!	#NULL!	#NULL!	#NULL!	#NULL!	#NULL!	#NULL!
43193	2422	31.1	115.44	14.53	4553	13420	1.716	30.131	2.143	899	3.02	192.7	755	502	23.25	23.95	2.303	138.7	0	786	14.1	27.19	4.04	3587	9324	0.748	7.427	0.902	325	1.41	36.1	834	192	4.56	4.69	0.977	57.7	0	1	4	30	1	4	30	1	2	15	2	#NULL!
43194	1477	13.4	35.06	3.11	213	1003	2.064	16.679	2.065	351	5.52	280.5	1192	263	14.26	10.59	1.06	53.2	0	#NULL!	#NULL!	#NULL!	#NULL!	#NULL!	#NULL!	#NULL!	#NULL!	#NULL!	#NULL!	#NULL!	#NULL!	#NULL!	#NULL!	#NULL!	#NULL!	#NULL!	#NULL!	#NULL!	#NULL!	#NULL!	#NULL!	#NULL!	#NULL!	#NULL!	#NULL!	#NULL!	#NULL!	#NULL!	#NULL!
43195	#NULL!	#NULL!	#NULL!	#NULL!	#NULL!	#NULL!	#NULL!	#NULL!	#NULL!	#NULL!	#NULL!	#NULL!	#NULL!	#NULL!	#NULL!	#NULL!	#NULL!	#NULL!	#NULL!	#NULL!	#NULL!	#NULL!	#NULL!	#NULL!	#NULL!	#NULL!	#NULL!	#NULL!	#NULL!	#NULL!	#NULL!	#NULL!	#NULL!	#NULL!	#NULL!	#NULL!	#NULL!	#NULL!	2	#NULL!	#NULL!	2	#NULL!	#NULL!	1	3	30	2	#NULL!
43196	3019	26.6	129.28	9.54	179	774	4.274	40.922	3.585	872	12.19	128	1867	354	37.06	28.33	1.349	152	0	1968	13.7	82.21	7.19	2714	5959	1.923	25.643	1.886	306	3.92	62	913	257	16.75	10.2	1.135	113.2	0	#NULL!	#NULL!	#NULL!	#NULL!	#NULL!	#NULL!	#NULL!	#NULL!	#NULL!	#NULL!	#NULL!
43197	1702	8.1	64.51	6.07	2	316	2.084	17.027	1.755	345	5.47	90.7	800	215	14.15	7.11	0.804	87.6	0	#NULL!	#NULL!	#NULL!	#NULL!	#NULL!	#NULL!	#NULL!	#NULL!	#NULL!	#NULL!	#NULL!	#NULL!	#NULL!	#NULL!	#NULL!	#NULL!	#NULL!	#NULL!	#NULL!	#NULL!	#NULL!	#NULL!	#NULL!	#NULL!	#NULL!	#NULL!	#NULL!	#NULL!	#NULL!	#NULL!
43199	3689	15.7	223.27	21.59	185	7109	2.104	36.986	2.225	657	4.58	108.4	1054	280	18.09	12.45	1.145	146	0	3105	12.5	102.85	5.35	41	304	1.619	19.115	1.215	490	3.15	211.8	1181	221	12.46	10.57	1.087	112.9	0	2	#NULL!	#NULL!	2	#NULL!	#NULL!	2	#NULL!	#NULL!	2	#NULL!
43200	#NULL!	#NULL!	#NULL!	#NULL!	#NULL!	#NULL!	#NULL!	#NULL!	#NULL!	#NULL!	#NULL!	#NULL!	#NULL!	#NULL!	#NULL!	#NULL!	#NULL!	#NULL!	#NULL!	#NULL!	#NULL!	#NULL!	#NULL!	#NULL!	#NULL!	#NULL!	#NULL!	#NULL!	#NULL!	#NULL!	#NULL!	#NULL!	#NULL!	#NULL!	#NULL!	#NULL!	#NULL!	#NULL!	1	4	720	1	4	600	2	#NULL!	#NULL!	2	#NULL!
43201	862	2.2	20.1	1.17	0	72	0.441	3.682	0.212	96	1.9	0.1	149	42	4.43	4.63	0.192	45	0	708	2.6	33.15	1.53	2	83	0.812	4.914	0.333	118	0.86	0.4	351	52	3.85	1.91	0.217	39.9	0	2	#NULL!	#NULL!	2	#NULL!	#NULL!	1	5	120	2	#NULL!
43202	1996	6.9	65.59	4.25	3	345	1.349	19.477	0.951	296	3.3	3.9	412	135	13.44	11.74	0.731	99	0	2665	7.9	135.11	16.17	0	10	2.275	30.957	1.835	494	7.41	0.5	581	142	12.11	7.83	0.523	46.7	0	1	5	180	2	#NULL!	#NULL!	2	#NULL!	#NULL!	2	#NULL!
43203	1195	2	65.45	15.49	530	2506	1.712	13.123	0.767	184	3.37	138.1	952	115	22.46	11.78	1.005	34.3	0	#NULL!	#NULL!	#NULL!	#NULL!	#NULL!	#NULL!	#NULL!	#NULL!	#NULL!	#NULL!	#NULL!	#NULL!	#NULL!	#NULL!	#NULL!	#NULL!	#NULL!	#NULL!	#NULL!	#NULL!	#NULL!	#NULL!	#NULL!	#NULL!	#NULL!	#NULL!	#NULL!	#NULL!	#NULL!	#NULL!
43204	2224	40.7	63.97	8.34	5019	12717	2.43	30.151	3.175	491	1.91	145.1	771	406	14.77	8.51	2.295	80.6	0	#NULL!	#NULL!	#NULL!	#NULL!	#NULL!	#NULL!	#NULL!	#NULL!	#NULL!	#NULL!	#NULL!	#NULL!	#NULL!	#NULL!	#NULL!	#NULL!	#NULL!	#NULL!	#NULL!	2	#NULL!	#NULL!	1	7	300	2	#NULL!	#NULL!	2	#NULL!
43205	2424	19.3	91.52	7.96	25	408	1.462	28.002	2.076	401	2.3	100.1	634	281	17.36	10.49	1.393	130	0	2444	8.5	128.42	7.26	24	262	0.765	30.727	2.141	159	1.11	10.2	242	146	10.1	6.86	0.648	88.5	0	2	#NULL!	#NULL!	2	#NULL!	#NULL!	2	#NULL!	#NULL!	1	1
43206	1947	28.3	72.11	5.49	54	456	1.319	14.726	1.767	231	2.98	98	575	205	9.01	8.33	0.938	57.5	0	1989	13.2	78.81	6.84	44	1562	3.203	25.223	2.73	1049	7.76	78	1298	248	21.88	18.1	1.204	111.9	0	#NULL!	#NULL!	#NULL!	#NULL!	#NULL!	#NULL!	#NULL!	#NULL!	#NULL!	#NULL!	#NULL!
43207	1086	2	47.32	4.07	3	1157	0.808	5.788	0.345	64	2.51	136.3	579	91	3.96	4.17	0.521	34.3	0	813	2.5	38.77	1.29	0	134	0.616	4.849	0.285	36	2.05	66.8	413	59	2.68	3.35	0.425	28.3	0	#NULL!	#NULL!	#NULL!	#NULL!	#NULL!	#NULL!	#NULL!	#NULL!	#NULL!	#NULL!	#NULL!
43208	938	5.2	33.88	7.11	0	64	0.504	5.353	0.46	82	0.57	88.9	283	81	3.19	3.16	0.572	31.2	0	#NULL!	#NULL!	#NULL!	#NULL!	#NULL!	#NULL!	#NULL!	#NULL!	#NULL!	#NULL!	#NULL!	#NULL!	#NULL!	#NULL!	#NULL!	#NULL!	#NULL!	#NULL!	#NULL!	#NULL!	#NULL!	#NULL!	#NULL!	#NULL!	#NULL!	#NULL!	#NULL!	#NULL!	#NULL!	#NULL!
43209	#NULL!	#NULL!	#NULL!	#NULL!	#NULL!	#NULL!	#NULL!	#NULL!	#NULL!	#NULL!	#NULL!	#NULL!	#NULL!	#NULL!	#NULL!	#NULL!	#NULL!	#NULL!	#NULL!	#NULL!	#NULL!	#NULL!	#NULL!	#NULL!	#NULL!	#NULL!	#NULL!	#NULL!	#NULL!	#NULL!	#NULL!	#NULL!	#NULL!	#NULL!	#NULL!	#NULL!	#NULL!	#NULL!	#NULL!	#NULL!	#NULL!	#NULL!	#NULL!	#NULL!	#NULL!	#NULL!	#NULL!	#NULL!	#NULL!
43211	1746	7.8	89.82	11.02	0	875	1.214	14.368	1.002	345	4.83	39	693	209	16.99	12.1	1.367	162	0	#NULL!	#NULL!	#NULL!	#NULL!	#NULL!	#NULL!	#NULL!	#NULL!	#NULL!	#NULL!	#NULL!	#NULL!	#NULL!	#NULL!	#NULL!	#NULL!	#NULL!	#NULL!	#NULL!	2	#NULL!	#NULL!	2	#NULL!	#NULL!	2	#NULL!	#NULL!	2	#NULL!
43214	1283	3.8	55.13	3.93	474	1179	1.182	15.394	0.709	136	1.15	0.6	666	129	7.19	5.41	0.737	66.2	0	3442	23.2	201.39	7.21	45	1218	2.495	21.302	2.187	498	6.75	131.9	1230	367	13.86	12.88	1.469	141	0	2	#NULL!	#NULL!	1	4	20	2	#NULL!	#NULL!	2	#NULL!
43215	2002	13.4	85.07	7.01	39	411	2.054	14.113	1.701	273	5.44	96	1014	249	12.22	10.24	1.217	43.5	27.9	2256	23.1	97.48	8.41	1434	4149	2.148	18.907	1.858	425	2.72	71	929	339	16.1	10.4	1.132	73.5	0	2	#NULL!	#NULL!	2	#NULL!	#NULL!	1	7	20	1	3
43217	1174	7.3	50.08	5.21	7	1159	0.902	8.456	0.527	155	1.4	29.8	529	149	7.19	3.92	0.765	29.4	0	1530	12	49.3	2.79	65	240	2.275	11.765	1.402	196	3.95	46.8	1130	207	6.86	7.23	0.692	45.8	0	#NULL!	#NULL!	#NULL!	#NULL!	#NULL!	#NULL!	#NULL!	#NULL!	#NULL!	#NULL!	#NULL!
43219	1094	8.7	37.78	2.38	0	181	1.285	11.893	0.648	184	2.74	9.5	860	164	3.78	4.18	0.605	58.6	0	879	7.8	30.13	4.02	1616	4030	0.638	11.948	0.839	203	0.33	97.4	186	105	5.23	1.9	0.609	25.2	0	2	#NULL!	#NULL!	2	#NULL!	#NULL!	2	#NULL!	#NULL!	2	#NULL!
43222	#NULL!	#NULL!	#NULL!	#NULL!	#NULL!	#NULL!	#NULL!	#NULL!	#NULL!	#NULL!	#NULL!	#NULL!	#NULL!	#NULL!	#NULL!	#NULL!	#NULL!	#NULL!	#NULL!	#NULL!	#NULL!	#NULL!	#NULL!	#NULL!	#NULL!	#NULL!	#NULL!	#NULL!	#NULL!	#NULL!	#NULL!	#NULL!	#NULL!	#NULL!	#NULL!	#NULL!	#NULL!	#NULL!	#NULL!	#NULL!	#NULL!	#NULL!	#NULL!	#NULL!	#NULL!	#NULL!	#NULL!	#NULL!	#NULL!
43224	3235	16.1	132	19.46	11	781	2.547	33.374	1.88	671	5.02	101	1572	304	21.05	18.67	1.326	237.9	0	1716	10.8	64.18	2.51	3033	6750	2.256	13.432	0.928	240	5.77	12.3	1042	212	9.64	11.79	1.181	83.9	0	2	#NULL!	#NULL!	2	#NULL!	#NULL!	2	#NULL!	#NULL!	2	#NULL!
43230	1685	18.1	68.31	6.84	135	3827	1.845	17.452	1.842	366	4.03	66.5	1463	370	17.67	11.23	1.448	69.9	0	481	3.1	9	1.25	1002	1973	0.639	9.523	0.977	140	2.49	2.7	565	132	2.79	4.11	0.572	31	0	1	5	300	1	5	360	2	#NULL!	#NULL!	2	#NULL!
43231	2111	13.6	84.49	7.38	9	1220	1.206	22.442	1.047	403	2.33	31.6	577	222	12.98	7.8	1.048	63	0	1477	7.4	58.91	3.34	0	248	1.762	14.59	0.736	380	4.61	3.5	875	166	13.84	11.4	1.108	99.6	0	#NULL!	#NULL!	#NULL!	#NULL!	#NULL!	#NULL!	#NULL!	#NULL!	#NULL!	#NULL!	#NULL!
43239	2059	10	83.32	6.1	7	282	3.165	29.094	3.134	725	10.75	250.5	1327	217	30.86	17.83	0.959	80	0	2550	20.4	89.64	9.59	18	1228	2.7	37.192	2.713	573	6.57	284.5	973	257	25.21	11.6	1.271	134	0	#NULL!	#NULL!	#NULL!	#NULL!	#NULL!	#NULL!	#NULL!	#NULL!	#NULL!	#NULL!	#NULL!
43240	1618	14	72.5	10.35	894	2663	1.104	18.912	1.229	312	1.87	73.8	1123	291	7.49	7.99	1.269	94.7	0	1261	10.9	32.73	4.45	56	551	0.621	14.197	1.2	346	0.23	107.2	181	176	8.19	5.03	0.799	55.8	0	1	1	180	1	1	180	1	1	30	2	#NULL!
43241	2509	23.2	106.07	10	882	2563	1.972	18.89	1.79	294	3.87	81.5	887	305	13.37	11.54	1.188	94.6	18.1	1602	13.1	46.26	3.59	1521	3800	3.264	18.337	2.223	393	8.76	127.3	1784	261	11.59	10.45	0.76	82.4	0	2	#NULL!	#NULL!	1	3	15	2	#NULL!	#NULL!	2	#NULL!
43244	744	6	22.88	0.65	28	66	1.316	12.368	1.34	231	3.57	27.1	558	116	9.44	6.08	0.281	32.9	0	284	1.7	7.56	0.35	7	8	0.199	3.047	0.169	53	0.37	31.3	266	36	1.69	0.99	0.137	14.8	0	2	#NULL!	#NULL!	2	#NULL!	#NULL!	1	2	25	2	#NULL!
43246	2711	19.1	100.63	12.27	48	1193	1.8	28.143	1.779	402	2.55	162.4	1380	319	12.32	12.97	1.57	129.1	0	2675	14.3	67.98	2.95	66	366	4.254	57.16	6.501	934	15.01	211.2	1739	261	45.47	10.21	1.136	119.3	0	2	#NULL!	#NULL!	2	#NULL!	#NULL!	2	#NULL!	#NULL!	2	#NULL!
43248	#NULL!	#NULL!	#NULL!	#NULL!	#NULL!	#NULL!	#NULL!	#NULL!	#NULL!	#NULL!	#NULL!	#NULL!	#NULL!	#NULL!	#NULL!	#NULL!	#NULL!	#NULL!	#NULL!	#NULL!	#NULL!	#NULL!	#NULL!	#NULL!	#NULL!	#NULL!	#NULL!	#NULL!	#NULL!	#NULL!	#NULL!	#NULL!	#NULL!	#NULL!	#NULL!	#NULL!	#NULL!	#NULL!	1	4	120	1	4	120	2	#NULL!	#NULL!	2	#NULL!
43249	2174	9.8	78.88	4.11	9	241	2.631	15.369	1.376	482	7.76	25.1	1670	227	12.97	11.99	0.868	96	0	1533	18.3	51.21	7.66	528	9786	2.205	21.105	1.817	471	7.2	31.9	1070	296	15.54	13.94	1.057	81	0	2	#NULL!	#NULL!	2	#NULL!	#NULL!	2	#NULL!	#NULL!	1	4
43251	985	12.5	33.62	2.9	441	2332	1.225	12.552	1.222	244	1.92	104.7	327	157	9.3	9.25	0.764	61.5	0	874	8.5	18.02	1.64	48	114	1.305	13.504	1.373	394	2.72	19.4	457	139	10.31	7.29	0.613	36.2	0	2	#NULL!	#NULL!	2	#NULL!	#NULL!	2	#NULL!	#NULL!	2	#NULL!
43252	2799	20.1	139.31	9	223	1158	2.125	33.28	2.496	665	6.81	65	1251	321	29.03	19.17	1.375	111.9	0	2823	22.6	113.94	8.28	106	657	1.779	30.744	2.129	310	3.55	30.8	1214	343	13.61	11.23	1.493	123.5	0	2	#NULL!	#NULL!	1	5	180	1	3	60	1	1
43256	1580	16.9	74.75	4.83	0	352	1.485	15.375	1.116	261	1.83	17.5	491	219	11.7	6.73	0.801	80	0	1813	25.2	75.75	5.16	8	269	2.002	13.961	0.923	486	2.2	14.8	1147	245	13.34	8.41	1.077	105.2	0	2	#NULL!	#NULL!	1	5	480	2	#NULL!	#NULL!	2	#NULL!
43258	2051	15.1	104.29	4.9	8	303	1.385	29.921	1.85	236	1.84	44.9	637	275	10.02	11.71	1.036	99.6	0	1239	5.5	49.24	4.56	1	140	0.872	30.686	2.766	66	2.72	17	218	174	5.15	6.32	0.773	129.5	0	2	#NULL!	#NULL!	1	3	20	1	5	25	1	3
43259	2073	14.4	86.58	6.06	34	190	2.501	18.538	0.849	359	4.94	8.6	1264	277	12.65	9.16	0.937	129.9	0	1470	21.7	61.09	7.77	37	970	0.917	11.705	1.164	387	2.11	62.4	1066	346	15.47	10.99	1.461	54	0	2	#NULL!	#NULL!	2	#NULL!	#NULL!	2	#NULL!	#NULL!	2	#NULL!
43260	924	15.7	29.32	4.69	671	2346	1.032	9.4	0.996	271	1.54	190.7	665	203	6.38	4.44	0.806	40.6	0.1	1156	11.7	46.35	4.34	106	609	1.049	11.871	1.441	217	2.92	127.1	737	206	6.22	6.22	0.917	59.4	0	#NULL!	#NULL!	#NULL!	#NULL!	#NULL!	#NULL!	#NULL!	#NULL!	#NULL!	#NULL!	#NULL!
43262	2031	10.7	98.02	6.75	23	297	1.982	24.536	2.493	544	6.98	41.8	562	196	21.96	8.02	1.058	66.2	0	#NULL!	#NULL!	#NULL!	#NULL!	#NULL!	#NULL!	#NULL!	#NULL!	#NULL!	#NULL!	#NULL!	#NULL!	#NULL!	#NULL!	#NULL!	#NULL!	#NULL!	#NULL!	#NULL!	#NULL!	#NULL!	#NULL!	#NULL!	#NULL!	#NULL!	#NULL!	#NULL!	#NULL!	#NULL!	#NULL!
43263	2079	21.2	41.11	8.97	237	1551	1.489	23.897	1.491	482	0.69	64	486	295	12.29	6.68	1.447	121.8	20.5	2711	18.9	135.98	21.07	35	418	2.012	22.786	1.463	724	4.68	29.7	1475	361	19.66	11.61	1.391	167.7	0	2	#NULL!	#NULL!	2	#NULL!	#NULL!	1	4	30	2	#NULL!
43264	1348	11.9	29.43	1.83	0	75	2.016	23.085	1.874	504	5.66	32.8	853	191	18.5	7.24	1.109	77.5	0	1602	11.1	49.61	2.8	21	872	2.077	15.064	1.638	475	6.46	114.3	1411	221	16.11	9.5	0.718	76.5	21.2	2	#NULL!	#NULL!	1	7	300	2	#NULL!	#NULL!	2	#NULL!
43266	#NULL!	#NULL!	#NULL!	#NULL!	#NULL!	#NULL!	#NULL!	#NULL!	#NULL!	#NULL!	#NULL!	#NULL!	#NULL!	#NULL!	#NULL!	#NULL!	#NULL!	#NULL!	#NULL!	#NULL!	#NULL!	#NULL!	#NULL!	#NULL!	#NULL!	#NULL!	#NULL!	#NULL!	#NULL!	#NULL!	#NULL!	#NULL!	#NULL!	#NULL!	#NULL!	#NULL!	#NULL!	#NULL!	#NULL!	#NULL!	#NULL!	#NULL!	#NULL!	#NULL!	#NULL!	#NULL!	#NULL!	#NULL!	#NULL!
43268	2087	12.7	68.02	4.42	82	194	1.141	12.469	1.721	292	1.32	239.9	1378	266	9.21	6.72	0.873	56.3	0	1579	7.8	58.2	2.35	49	4668	0.888	9.151	0.645	232	1.97	83.8	353	127	7.53	6.2	0.471	46	0	2	#NULL!	#NULL!	2	#NULL!	#NULL!	2	#NULL!	#NULL!	2	#NULL!
43269	2417	13.3	84.62	8.66	0	184	3.353	20.729	1.623	319	6.22	0.7	1297	280	13.06	7.53	1.033	83.5	0	1558	9.4	73.75	7.04	260	624	1.326	15.639	1.044	185	1.14	30.2	511	203	6.03	5.59	0.844	52	0	1	2	30	2	#NULL!	#NULL!	2	#NULL!	#NULL!	2	#NULL!
43271	1484	7.7	79.76	5.43	36	555	1.17	5.514	0.506	167	2.46	12.3	261	147	7.68	6.25	0.778	62.4	0	1209	5.9	53.98	2.98	0	81	1.593	13.701	0.739	284	1.86	0.7	387	126	9.4	5.32	0.85	84.5	0	2	#NULL!	#NULL!	1	7	180	2	#NULL!	#NULL!	2	#NULL!
43272	#NULL!	#NULL!	#NULL!	#NULL!	#NULL!	#NULL!	#NULL!	#NULL!	#NULL!	#NULL!	#NULL!	#NULL!	#NULL!	#NULL!	#NULL!	#NULL!	#NULL!	#NULL!	#NULL!	#NULL!	#NULL!	#NULL!	#NULL!	#NULL!	#NULL!	#NULL!	#NULL!	#NULL!	#NULL!	#NULL!	#NULL!	#NULL!	#NULL!	#NULL!	#NULL!	#NULL!	#NULL!	#NULL!	#NULL!	#NULL!	#NULL!	#NULL!	#NULL!	#NULL!	#NULL!	#NULL!	#NULL!	#NULL!	#NULL!
43273	2942	13	124.88	8.37	8	293	2.438	20.605	1.378	309	4.04	7.7	1094	272	16.64	11.62	1.61	129.6	0	3675	16.5	153.39	9.35	0	271	2.705	28.435	1.709	667	6.08	18.2	1300	322	27.37	16.13	1.423	117.9	0	2	#NULL!	#NULL!	2	#NULL!	#NULL!	1	1	10	2	#NULL!
43276	2169	10.7	77.31	13.67	21	315	1.433	16.324	1.634	282	2.94	105.2	608	167	11.52	6.02	0.798	50.4	0	2121	9.4	99.59	6.74	18	244	2.86	26.829	2.34	478	8.53	96.9	1057	175	23.69	7.82	1.073	83	0	#NULL!	#NULL!	#NULL!	#NULL!	#NULL!	#NULL!	#NULL!	#NULL!	#NULL!	#NULL!	#NULL!
43278	2339	6.8	106.94	4.41	540	1596	1.422	18.891	0.889	292	6.33	55.5	883	144	14.59	14.32	0.869	89.6	0.1	1054	6.2	40.74	1.04	2	44	0.425	10.992	0.713	74	2.84	3.9	236	94	5.31	6.21	0.398	44.1	0	2	#NULL!	#NULL!	2	#NULL!	#NULL!	2	#NULL!	#NULL!	2	#NULL!
43279	4112	22.5	175.12	11.44	8	1427	3.53	43.862	2.424	605	7.87	186.7	2269	424	21.49	20.2	2.17	209.4	0	5291	23.5	192.02	5.77	59	1479	7.305	49.233	4.624	970	17.85	414.6	3302	592	34.16	32.02	2.996	217.4	0	2	#NULL!	#NULL!	1	3	60	2	#NULL!	#NULL!	2	#NULL!
43280	1239	5.2	38.09	2.66	2	268	1.701	10.252	0.29	235	0.82	5.6	658	96	8.82	4.34	0.383	74.1	0	815	2.1	22.59	1.19	2	26	0.737	11.107	0.579	82	2.95	0.3	133	68	6.11	8.74	0.382	49.4	0	2	#NULL!	#NULL!	2	#NULL!	#NULL!	2	#NULL!	#NULL!	2	#NULL!
43282	3343	17	184.74	6.92	21	334	4.602	37.063	2.2	407	6.41	20.6	906	377	17.2	17.56	1.745	128	0	1731	8.6	96.39	5.92	38	377	3.222	20.853	1.229	316	3.76	19.1	708	221	10.89	11.37	0.822	73.2	0	2	#NULL!	#NULL!	1	3	15	2	#NULL!	#NULL!	2	#NULL!
43288	1351	18.4	45.4	4.94	1227	2798	1.432	15.557	1.539	212	1.93	46.3	502	210	7.61	4.16	0.821	63.7	0	820	8.7	29.5	5.42	11	390	1.304	9.813	0.893	120	2.1	64.2	411	130	5.28	3.06	0.72	42.6	0	2	#NULL!	#NULL!	2	#NULL!	#NULL!	2	#NULL!	#NULL!	2	#NULL!
43290	2431	26.9	76.51	9.55	15	678	0.869	28.83	2.246	573	0.4	14.7	452	344	19.11	8.73	1.64	78.5	0	2299	29.7	60.14	12.86	441	1608	1.647	31.733	2.537	696	0.52	201.3	424	399	14.36	7.82	1.978	138	0	2	#NULL!	#NULL!	2	#NULL!	#NULL!	2	#NULL!	#NULL!	2	#NULL!
43293	1842	15	96.31	5.98	24	214	1.977	18.026	1.414	245	3.89	4.2	844	255	10.39	8.67	1.052	102.9	0	833	1.7	30.4	2.49	1	265	1.587	30.221	2.449	86	3.33	40.2	332	143	4.48	8.19	0.412	182.4	0	2	#NULL!	#NULL!	2	#NULL!	#NULL!	2	#NULL!	#NULL!	2	#NULL!
43294	1548	21.1	67.94	8.71	145	1200	1.803	15.777	1.115	265	1.08	164.8	670	287	9.88	6.78	1.171	59.8	0	#NULL!	#NULL!	#NULL!	#NULL!	#NULL!	#NULL!	#NULL!	#NULL!	#NULL!	#NULL!	#NULL!	#NULL!	#NULL!	#NULL!	#NULL!	#NULL!	#NULL!	#NULL!	#NULL!	2	#NULL!	#NULL!	2	#NULL!	#NULL!	2	#NULL!	#NULL!	2	#NULL!
43295	1023	9	33.81	5.23	4561	10579	1.392	20.965	1.796	347	3.08	95.2	579	186	9.95	9.21	0.722	54.5	0	1298	11.4	48.26	5.62	12	136	1.633	13.286	1.201	331	4.17	68.5	1368	216	6.38	8.03	0.655	61.6	0	2	#NULL!	#NULL!	1	5	45	2	#NULL!	#NULL!	2	#NULL!
43296	1404	14.1	64.1	8.21	99	966	2.073	17.239	1.756	472	4.99	19.1	443	212	22.82	7.48	0.974	36.4	0	1233	13	55.51	5.43	257	1592	1.166	9.476	1.126	247	1.71	53.4	525	193	6.78	4.01	0.949	51.3	0	2	#NULL!	#NULL!	2	#NULL!	#NULL!	2	#NULL!	#NULL!	2	#NULL!
43300	1011	11.2	32.33	4.4	57	434	0.968	3.839	0.948	165	1.66	128.4	1180	167	3.05	3.77	0.733	37.6	0	1034	17.7	24.09	2.16	1828	3987	2.787	28.013	2.958	307	8.59	31.6	492	185	15.99	19.28	1.006	31.7	0	2	#NULL!	#NULL!	2	#NULL!	#NULL!	2	#NULL!	#NULL!	2	#NULL!
43301	1374	18.9	51.91	3.31	51	487	1.561	10.199	1.589	183	3.01	33.4	1271	264	9.05	8.21	0.784	37.1	0	925	8	29.71	1.97	10	500	1.168	8.265	0.668	232	2.3	46.5	571	98	7.55	4.83	0.356	49.6	0	2	#NULL!	#NULL!	2	#NULL!	#NULL!	2	#NULL!	#NULL!	2	#NULL!
43302	1455	11.7	86.93	3.37	124	694	1.697	12.04	1.037	218	3.33	22.2	617	204	8.86	7.46	0.874	78.4	0	#NULL!	#NULL!	#NULL!	#NULL!	#NULL!	#NULL!	#NULL!	#NULL!	#NULL!	#NULL!	#NULL!	#NULL!	#NULL!	#NULL!	#NULL!	#NULL!	#NULL!	#NULL!	#NULL!	2	#NULL!	#NULL!	2	#NULL!	#NULL!	2	#NULL!	#NULL!	2	#NULL!
43303	1427	24.8	72.74	15.93	89	977	1.969	21.488	1.545	399	3.45	88	599	285	15.57	7	1.451	55.5	0	1697	35.3	68.62	13.7	3264	9654	2.43	25.912	2.769	541	3.55	97.2	954	402	17.86	13.97	1.793	64.3	0	2	#NULL!	#NULL!	1	5	180	2	#NULL!	#NULL!	2	#NULL!
43305	429	4.1	6.47	0.5	0	10	1.875	4.057	0.165	69	1.27	1.7	446	153	2.11	3.88	0.431	19.2	0	973	15.9	24.83	4.78	277	1282	1.582	14.86	1.31	231	1.7	65.8	337	202	12.21	4.39	1.063	36.7	0	2	#NULL!	#NULL!	2	#NULL!	#NULL!	2	#NULL!	#NULL!	2	#NULL!
43306	1614	19.3	49.17	9.03	47	1020	2.104	26.307	2.049	342	5.81	90.4	1131	342	11.46	13.84	1.285	77.5	10.6	1411	7.2	51.4	10.26	0	138	2.999	28.648	3.96	834	12.57	33.8	969	212	18.94	7.73	1.192	111.4	0	2	#NULL!	#NULL!	2	#NULL!	#NULL!	2	#NULL!	#NULL!	1	3
43307	706	6.8	25.66	2.51	89	338	1.308	10.942	1.105	158	2.3	19.2	407	119	5.22	3.79	0.526	29.9	0	#NULL!	#NULL!	#NULL!	#NULL!	#NULL!	#NULL!	#NULL!	#NULL!	#NULL!	#NULL!	#NULL!	#NULL!	#NULL!	#NULL!	#NULL!	#NULL!	#NULL!	#NULL!	#NULL!	#NULL!	#NULL!	#NULL!	#NULL!	#NULL!	#NULL!	#NULL!	#NULL!	#NULL!	#NULL!	#NULL!
43309	1268	3.6	26.84	1.53	4	14	0.341	4.711	0.229	149	0.2	0.1	151	46	5.27	1.53	0.207	16.7	0	1103	4.5	53.63	3.71	8	100	0.399	14.737	0.83	160	1.26	0.1	423	114	3.11	3.55	0.392	57.1	0	2	#NULL!	#NULL!	2	#NULL!	#NULL!	1	7	30	2	#NULL!
43312	#NULL!	#NULL!	#NULL!	#NULL!	#NULL!	#NULL!	#NULL!	#NULL!	#NULL!	#NULL!	#NULL!	#NULL!	#NULL!	#NULL!	#NULL!	#NULL!	#NULL!	#NULL!	#NULL!	#NULL!	#NULL!	#NULL!	#NULL!	#NULL!	#NULL!	#NULL!	#NULL!	#NULL!	#NULL!	#NULL!	#NULL!	#NULL!	#NULL!	#NULL!	#NULL!	#NULL!	#NULL!	#NULL!	2	#NULL!	#NULL!	2	#NULL!	#NULL!	2	#NULL!	#NULL!	2	#NULL!
43313	2669	47.1	64.27	4.82	2095	9953	2.957	37.548	2.645	819	4.74	174.9	1479	431	25.93	15.32	2.015	118.1	0	3114	35.5	182.91	18.59	79	3364	1.934	36.725	2.975	514	2.84	199.9	1436	590	18.19	15.47	2.149	70	0	2	#NULL!	#NULL!	1	7	60	1	7	60	2	#NULL!
43314	1741	14.1	39.96	3.56	121	215	1.539	18.129	1.537	206	2.02	72.4	658	266	14.27	12.11	1.214	126.9	0	1047	16.5	16.47	1.68	484	564	1.037	9.705	1.04	168	1.41	102.1	567	219	8.31	5.67	0.756	50.5	0	2	#NULL!	#NULL!	2	#NULL!	#NULL!	2	#NULL!	#NULL!	2	#NULL!
43315	1778	16.3	61.15	7.52	77	1547	2.468	26.483	2.368	391	5.12	120.9	952	288	12.77	16.2	0.987	121.6	0	2062	15.8	67.02	2.69	42	220	1.562	21.947	1.791	241	1.81	63	1246	365	11.98	7.29	1.658	76.5	0	2	#NULL!	#NULL!	2	#NULL!	#NULL!	2	#NULL!	#NULL!	2	#NULL!
43317	1566	13.3	72.36	5.45	22	225	2.665	17.781	1.786	250	6.06	43	761	344	13.29	8.61	1.462	126.8	0	1627	11.1	79.67	8.16	76	730	1.572	16.915	1.146	238	3.22	72.8	699	218	10.29	10.17	0.898	91.3	0	2	#NULL!	#NULL!	1	4	60	2	#NULL!	#NULL!	2	#NULL!
43318	846	8.7	26.21	4.43	1929	5148	0.598	6.715	0.693	208	0.92	75.6	240	165	7.69	3.37	0.832	65	0	1051	7.1	58.86	2.32	2385	5139	0.582	14.825	0.893	178	1.1	6.4	140	130	4.78	3.57	0.599	38.3	0	1	4	120	1	5	180	2	#NULL!	#NULL!	2	#NULL!
43322	1690	6.9	81.4	3.75	79	533	1.593	27.492	1.638	240	3.93	16.6	856	194	7.63	9.05	0.874	119.7	0	974	1.6	34.67	2.19	18	51	2.342	27.743	2.589	258	7.82	17.9	587	100	15.74	5.85	0.356	75.9	0	2	#NULL!	#NULL!	2	#NULL!	#NULL!	2	#NULL!	#NULL!	2	#NULL!
43327	1109	14.8	19.16	1.2	1139	2531	2.166	9.743	1.464	241	4.38	74.6	1176	229	7.96	7.4	0.598	50.1	0	1261	11.5	45.02	4.37	310	881	1.794	10.028	1.149	278	3.18	21.9	1041	175	8.05	6.67	0.517	74.2	0	#NULL!	#NULL!	#NULL!	#NULL!	#NULL!	#NULL!	#NULL!	#NULL!	#NULL!	#NULL!	#NULL!
43330	1365	5.2	67.92	1.47	583	1276	1.354	18.118	1.028	173	6.24	1.5	582	149	9.07	12.42	0.382	69.5	0	1296	8.8	41.79	2.33	30	178	2.013	24.955	1.761	281	4.99	75.8	1045	217	13.88	7.27	0.721	95.1	0	2	#NULL!	#NULL!	2	#NULL!	#NULL!	2	#NULL!	#NULL!	2	#NULL!
43331	2100	21.7	74.02	8.52	70	2143	2.343	18.031	2.094	495	3.66	156.2	1201	285	10.4	9.03	1.871	137.3	0	#NULL!	#NULL!	#NULL!	#NULL!	#NULL!	#NULL!	#NULL!	#NULL!	#NULL!	#NULL!	#NULL!	#NULL!	#NULL!	#NULL!	#NULL!	#NULL!	#NULL!	#NULL!	#NULL!	#NULL!	#NULL!	#NULL!	#NULL!	#NULL!	#NULL!	#NULL!	#NULL!	#NULL!	#NULL!	#NULL!
43334	1533	9.9	26.98	3.97	131	158	1.372	8.622	1.757	389	1.61	562.1	3716	286	5.41	4.73	1.3	33.8	0	1935	20	39.8	4.82	165	1207	1.68	16.147	2.201	485	1.75	534.2	3558	386	8.56	6.29	1.71	49	0	2	#NULL!	#NULL!	2	#NULL!	#NULL!	2	#NULL!	#NULL!	2	#NULL!
43335	1512	13.5	51.04	3.64	1342	3308	1.973	26.521	2.016	252	3.25	86.3	884	227	9.34	7.04	0.843	75.6	0	2083	19.8	65.59	5.39	957	5553	2.749	26.005	2.513	416	6.03	220.5	1569	353	14.25	8.18	1.607	78.4	0	2	#NULL!	#NULL!	2	#NULL!	#NULL!	2	#NULL!	#NULL!	2	#NULL!
43336	3952	27.1	175.12	10.38	142	1230	2.855	46.472	3.599	463	6.08	287.8	3569	493	22.12	22.1	1.563	156.1	0.2	2302	13.5	77.26	4.79	30	80	1.423	31.789	2.371	339	0.88	159.4	504	267	14.25	6.45	1.119	83.9	0	2	#NULL!	#NULL!	2	#NULL!	#NULL!	2	#NULL!	#NULL!	2	#NULL!
43337	1359	8	61.2	2.36	0	295	1.989	8.453	1.686	122	4.47	234.5	1292	172	4.22	6.38	0.67	61.3	0	#NULL!	#NULL!	#NULL!	#NULL!	#NULL!	#NULL!	#NULL!	#NULL!	#NULL!	#NULL!	#NULL!	#NULL!	#NULL!	#NULL!	#NULL!	#NULL!	#NULL!	#NULL!	#NULL!	#NULL!	#NULL!	#NULL!	#NULL!	#NULL!	#NULL!	#NULL!	#NULL!	#NULL!	#NULL!	#NULL!
43338	1238	12.3	40.28	4.13	69	4520	1.374	14.268	0.561	388	1.19	18.6	521	197	11.11	4.81	0.875	68.4	0	1653	7.5	68.69	5.11	0	348	1.733	28.603	0.893	406	2.04	3.6	909	296	14.87	8.6	0.976	124.5	0	2	#NULL!	#NULL!	2	#NULL!	#NULL!	1	3	10	1	5
43339	654	0.7	4.31	0.11	0	545	0.364	3.64	0.385	39	0.09	0	72	84	5.42	1.46	0.345	23	54.5	1314	8.7	29.44	5.29	34	1159	2.011	19.757	1.6	387	5.62	51.4	669	190	9.23	9.1	0.818	63.7	0	2	#NULL!	#NULL!	2	#NULL!	#NULL!	2	#NULL!	#NULL!	2	#NULL!
43340	885	3.8	26.46	2.02	329	935	0.675	12.068	0.797	126	1.66	21.5	278	112	5.76	6.03	0.536	51.6	0	1730	18.4	25.5	4.06	1356	3585	1.39	44.391	2.667	521	2.49	123.6	401	300	19.58	13.61	1.312	142.7	2.9	2	#NULL!	#NULL!	2	#NULL!	#NULL!	2	#NULL!	#NULL!	2	#NULL!
43344	513	9.9	13.64	1.77	118	337	0.584	5.351	0.471	113	1.24	99	266	108	4.32	3.74	0.409	21.9	0	881	15.3	14.01	3.53	1176	5125	1.117	10.385	1.768	306	1.14	292.3	895	223	6.41	4.52	1.718	33.9	0	2	#NULL!	#NULL!	2	#NULL!	#NULL!	2	#NULL!	#NULL!	2	#NULL!
43347	2549	12.3	77.45	10.52	1535	4553	0.679	19.379	1.064	302	1.63	25.8	688	263	10.81	8.08	1.327	116.2	138.7	1686	19.7	56.99	16.82	11	560	1.562	27.669	2.516	452	11.87	80.7	999	323	12.63	12.45	2.189	82	26.3	2	#NULL!	#NULL!	2	#NULL!	#NULL!	2	#NULL!	#NULL!	2	#NULL!
43348	604	1	33.69	1.24	0	26	0.391	4.831	0.32	69	1.12	3	38	21	4.44	1.64	0.092	18.3	0	#NULL!	#NULL!	#NULL!	#NULL!	#NULL!	#NULL!	#NULL!	#NULL!	#NULL!	#NULL!	#NULL!	#NULL!	#NULL!	#NULL!	#NULL!	#NULL!	#NULL!	#NULL!	#NULL!	2	#NULL!	#NULL!	2	#NULL!	#NULL!	2	#NULL!	#NULL!	2	#NULL!
43349	1432	10.4	79.39	5.63	18	643	1.376	16.662	1.247	175	2.72	103.2	549	181	6.68	5.8	0.923	45.7	0	1957	9	82.15	5.19	0	362	3.535	29.008	2.007	617	8.72	3.5	1022	185	15.78	13.35	1.002	112.7	0	2	#NULL!	#NULL!	2	#NULL!	#NULL!	2	#NULL!	#NULL!	1	3
43350	1503	18.6	26.8	2.61	679	1813	1.273	12.631	1.145	284	3.37	17.4	704	229	10.3	10.17	0.851	60.8	0	1887	14.2	77.83	4.01	10	436	1.809	17.39	1.077	469	4.26	178	1644	225	11.69	10.05	1.065	124.4	0	#NULL!	#NULL!	#NULL!	#NULL!	#NULL!	#NULL!	#NULL!	#NULL!	#NULL!	#NULL!	#NULL!
43352	2048	15.4	74.72	7.07	1048	3014	2.369	21.356	1.794	406	5.15	39.5	1083	262	16.2	12.07	1.035	92	0	1388	18.4	42.88	4.99	1024	2840	1.524	13.229	1.279	239	2.1	49.9	907	296	11.05	7.93	1.189	62.4	0	2	#NULL!	#NULL!	2	#NULL!	#NULL!	2	#NULL!	#NULL!	2	#NULL!
43353	1978	12.8	73.73	6.26	10	302	1.691	14.373	0.82	245	3.16	15.5	805	207	11.38	8.5	1.265	147.6	19.7	1372	8.1	52.43	3.27	19	165	0.942	10.502	0.757	157	2.27	15	470	130	7.97	6.13	0.559	57.4	18.7	2	#NULL!	#NULL!	2	#NULL!	#NULL!	2	#NULL!	#NULL!	2	#NULL!
43354	9568	42.6	412.74	28.5	796	4029	6.871	107.811	8.074	1043	13.3	201.5	4078	983	47.02	37.87	3.878	415.2	80.9	#NULL!	#NULL!	#NULL!	#NULL!	#NULL!	#NULL!	#NULL!	#NULL!	#NULL!	#NULL!	#NULL!	#NULL!	#NULL!	#NULL!	#NULL!	#NULL!	#NULL!	#NULL!	#NULL!	2	#NULL!	#NULL!	2	#NULL!	#NULL!	2	#NULL!	#NULL!	2	#NULL!
43356	1709	7.3	56.34	3.33	5	70	5.304	55.108	5.127	316	16.21	0.7	787	181	10.41	6.74	0.681	83.8	0	992	5.2	42.03	2.63	1	121	1.852	8.487	0.632	136	0.8	5.1	238	98	4.89	2.14	0.457	33.5	0	2	#NULL!	#NULL!	1	3	15	2	#NULL!	#NULL!	2	#NULL!
43359	1337	13.8	46.78	6.6	5	440	0.82	17.98	1.24	185	2.37	147.8	501	210	10.8	8.63	1.372	61	0	794	5.5	12.1	1.85	29	94	0.788	8.884	0.595	325	0.8	117.1	881	109	10.09	4.2	0.512	51.4	0	2	#NULL!	#NULL!	1	1	20	2	#NULL!	#NULL!	2	#NULL!
43361	1726	9.6	57.29	1.97	3	136	1.382	19.898	2.149	170	8.21	17.5	746	145	10.07	6.76	0.592	58.9	0	1904	7.3	76.61	6.1	0	369	2.572	29.771	1.631	416	4.96	2.3	1332	209	9.93	8.32	0.684	140.9	0	2	#NULL!	#NULL!	1	5	120	2	#NULL!	#NULL!	1	5
43363	578	6.1	20.2	1.29	30	41	0.248	4.212	0.627	75	0.42	18.9	69	74	3.07	1.72	0.391	8.6	0	755	9.3	19.24	2.59	53	3775	0.468	10.099	0.552	163	0.68	81.2	205	119	5.79	3.7	0.495	33.4	0	1	7	60	1	7	600	2	#NULL!	#NULL!	2	#NULL!
43366	975	11.8	30.44	3.09	79	535	1.717	14.453	1.662	270	6.31	30.1	356	151	13.92	7.86	0.62	57.2	0	3271	23.4	158.7	9.43	52	612	4.416	38.347	4.292	549	10.99	74	2205	447	24.12	19.6	1.791	165.1	0	2	#NULL!	#NULL!	1	2	60	2	#NULL!	#NULL!	2	#NULL!
43367	1961	6.9	77.25	4.99	6	81	2.034	18.899	1.534	211	4.43	10.1	838	265	6.2	10.37	1.063	83.2	56.2	2135	14.2	87.3	13.96	60	795	3.189	46.022	2.768	818	4.92	78.1	709	435	19	12.85	1.823	114	16.7	2	#NULL!	#NULL!	2	#NULL!	#NULL!	2	#NULL!	#NULL!	2	#NULL!
43369	1758	10	55.05	2.22	6	88	2.14	11.515	1.035	161	4.38	21.8	1090	202	9.35	7.05	1.02	50.5	0	1648	8.8	40.86	2.1	0	103	1.332	9.387	0.451	242	0.85	123.4	842	169	22.61	4.84	0.615	79	0	#NULL!	#NULL!	#NULL!	#NULL!	#NULL!	#NULL!	#NULL!	#NULL!	#NULL!	#NULL!	#NULL!
43370	1425	10.7	27.78	15.53	29	5553	1.705	18.562	2.575	306	5.42	327.1	1175	294	8.53	8.5	1.122	34	0	1021	4.4	39.63	2.72	565	595	0.72	12.583	1.124	88	2.55	22.1	142	129	5.46	5.99	0.357	53.9	0	2	#NULL!	#NULL!	2	#NULL!	#NULL!	2	#NULL!	#NULL!	2	#NULL!
43372	#NULL!	#NULL!	#NULL!	#NULL!	#NULL!	#NULL!	#NULL!	#NULL!	#NULL!	#NULL!	#NULL!	#NULL!	#NULL!	#NULL!	#NULL!	#NULL!	#NULL!	#NULL!	#NULL!	#NULL!	#NULL!	#NULL!	#NULL!	#NULL!	#NULL!	#NULL!	#NULL!	#NULL!	#NULL!	#NULL!	#NULL!	#NULL!	#NULL!	#NULL!	#NULL!	#NULL!	#NULL!	#NULL!	2	#NULL!	#NULL!	2	#NULL!	#NULL!	2	#NULL!	#NULL!	1	4
43375	2750	29.4	117.57	12.84	848	2745	2.879	31.815	2.3	480	9.08	152.9	944	443	17.22	14.37	2.646	176	0	2824	21.9	124.95	21.05	114	23015	3.777	69.804	6.04	1233	9.21	92.5	1194	682	35.15	16.29	1.962	228.5	1.2	2	#NULL!	#NULL!	1	2	20	2	#NULL!	#NULL!	1	3
43378	1442	18.2	42.26	5.18	23	572	0.918	21.978	1.881	177	3.66	216.9	789	250	11.06	14.07	0.961	83.5	0	1401	25	33.5	2.62	11	198	0.761	19.371	1.749	261	3.17	173.5	316	278	10.16	13.74	1.167	112.4	0	2	#NULL!	#NULL!	1	7	420	2	#NULL!	#NULL!	2	#NULL!
43380	1992	17.3	70.54	5.59	53	1021	2.423	15.201	1.67	282	5.15	67.7	1210	231	9.03	7.33	0.956	51.3	0	#NULL!	#NULL!	#NULL!	#NULL!	#NULL!	#NULL!	#NULL!	#NULL!	#NULL!	#NULL!	#NULL!	#NULL!	#NULL!	#NULL!	#NULL!	#NULL!	#NULL!	#NULL!	#NULL!	#NULL!	#NULL!	#NULL!	#NULL!	#NULL!	#NULL!	#NULL!	#NULL!	#NULL!	#NULL!	#NULL!
43382	2151	23	92.95	8.67	51	8055	2.979	34.963	2.944	685	7.54	49	599	318	44.85	18.87	0.768	122.4	0	1452	13.5	60.27	5.06	3846	9593	1.942	26.492	2.198	216	4.32	43.2	456	190	9.42	12.72	0.771	76.9	0	2	#NULL!	#NULL!	2	#NULL!	#NULL!	2	#NULL!	#NULL!	2	#NULL!
43383	1568	15.1	55.32	16.78	28	840	1.847	27.744	2.117	493	12.69	38.5	904	356	17.07	11.92	2.095	177	0	1443	10.6	58.41	13.01	1081	3047	2.068	23.209	2.294	334	4.98	55.3	1165	296	13.41	10.48	1.249	61.8	0	2	#NULL!	#NULL!	2	#NULL!	#NULL!	2	#NULL!	#NULL!	2	#NULL!
43388	1765	22.3	35.97	8.07	57	930	2.643	31.134	3.52	673	5.65	139.8	671	337	27.99	11.15	1.699	77.6	0	1903	14.9	63.2	2.9	174	705	2.594	24.616	2.703	450	10.53	102.4	806	232	20.79	13.45	1.261	105.8	0	#NULL!	#NULL!	#NULL!	#NULL!	#NULL!	#NULL!	#NULL!	#NULL!	#NULL!	#NULL!	#NULL!
43389	1083	5.5	51.15	2.32	0	55	1.038	9.743	0.893	127	1.9	33.2	704	105	4.61	4.34	0.644	55.2	0	897	6.2	37.48	2.22	1	328	0.958	8.971	0.908	117	2.17	18.9	536	115	3.42	3.75	0.607	38.9	0	#NULL!	#NULL!	#NULL!	#NULL!	#NULL!	#NULL!	#NULL!	#NULL!	#NULL!	#NULL!	#NULL!
43392	1661	8.4	68.23	3.71	20	504	1.857	18.868	1.991	309	6.75	286.7	831	160	18.02	9.01	0.842	67.4	0	1343	7	53.66	2.16	26	122	1.136	13.588	1.398	246	3.14	123.7	916	126	10.76	4.91	0.654	33.3	0	#NULL!	#NULL!	#NULL!	#NULL!	#NULL!	#NULL!	#NULL!	#NULL!	#NULL!	#NULL!	#NULL!
43394	1533	10.8	33.54	2.14	1278	2014	2.884	21.097	2.203	414	7.78	91.4	1352	233	14.6	14.12	0.555	58.6	0	#NULL!	#NULL!	#NULL!	#NULL!	#NULL!	#NULL!	#NULL!	#NULL!	#NULL!	#NULL!	#NULL!	#NULL!	#NULL!	#NULL!	#NULL!	#NULL!	#NULL!	#NULL!	#NULL!	#NULL!	#NULL!	#NULL!	#NULL!	#NULL!	#NULL!	#NULL!	#NULL!	#NULL!	#NULL!	#NULL!
43397	2642	9.5	74.67	5.78	75	1781	1.082	15.688	1.477	294	3.86	242.7	788	181	13.3	11.74	1.098	83.6	0	2362	13	67.12	7.55	2176	5876	1.844	29.728	2.521	296	4.88	260	881	257	11.62	17.09	1.037	128.2	0	#NULL!	#NULL!	#NULL!	#NULL!	#NULL!	#NULL!	#NULL!	#NULL!	#NULL!	#NULL!	#NULL!
43398	3240	16.9	105.2	15.35	4	502	2.515	21.219	1.561	490	3.77	578.4	1837	319	16.66	10.22	1.645	160.4	0	2688	18.7	103.55	9.18	381	1121	3.612	24.519	1.357	601	4.7	117.2	1396	298	15.15	11.68	1.598	164.5	0	#NULL!	#NULL!	#NULL!	#NULL!	#NULL!	#NULL!	#NULL!	#NULL!	#NULL!	#NULL!	#NULL!
43399	1424	9	72.07	2.83	73	232	0.988	13.726	0.929	217	2.22	32.8	574	177	8.16	5.44	0.918	47.7	0	1803	13.2	77.37	6.76	22	499	0.977	16.679	0.954	242	0.71	36.9	493	186	9.54	5.6	0.895	82.2	0	2	#NULL!	#NULL!	1	5	60	2	#NULL!	#NULL!	2	#NULL!
43400	#NULL!	#NULL!	#NULL!	#NULL!	#NULL!	#NULL!	#NULL!	#NULL!	#NULL!	#NULL!	#NULL!	#NULL!	#NULL!	#NULL!	#NULL!	#NULL!	#NULL!	#NULL!	#NULL!	#NULL!	#NULL!	#NULL!	#NULL!	#NULL!	#NULL!	#NULL!	#NULL!	#NULL!	#NULL!	#NULL!	#NULL!	#NULL!	#NULL!	#NULL!	#NULL!	#NULL!	#NULL!	#NULL!	2	#NULL!	#NULL!	2	#NULL!	#NULL!	2	#NULL!	#NULL!	2	#NULL!
43402	1408	14.7	43.69	6.35	18	804	1.968	21.892	1.104	380	2.9	24.5	562	197	14.17	6.72	0.992	158.4	0	1615	5.3	74.3	6.03	73	303	1.318	15.145	1.284	229	2.7	192.5	1392	170	10.85	7.3	0.77	86.7	0	2	#NULL!	#NULL!	1	7	120	1	7	10	2	#NULL!
43403	2362	36	101.4	10.8	1980	6567	2.115	14.21	1.986	467	4.03	174.7	1016	336	12.84	10.55	1.7	107.2	0	5308	51.8	199.05	17.14	783	6202	6.565	40.301	5.676	1156	17.87	251.4	3757	657	34.78	25.47	3.378	250.8	0	#NULL!	#NULL!	#NULL!	#NULL!	#NULL!	#NULL!	#NULL!	#NULL!	#NULL!	#NULL!	#NULL!
43404	3354	18.5	178.11	13.48	74	483	5.6	33.845	3.063	309	13.53	17.1	3632	590	11.65	24.07	1.863	188.8	0	#NULL!	#NULL!	#NULL!	#NULL!	#NULL!	#NULL!	#NULL!	#NULL!	#NULL!	#NULL!	#NULL!	#NULL!	#NULL!	#NULL!	#NULL!	#NULL!	#NULL!	#NULL!	#NULL!	2	#NULL!	#NULL!	2	#NULL!	#NULL!	1	5	15	2	#NULL!
43406	2210	15.8	85.09	6.65	23	619	1.471	22.895	1.774	363	5.61	32.8	657	235	17.21	14.87	1.133	105.7	0	2903	18.2	123.57	9.42	49	783	3.27	28.801	1.995	444	7.86	21.3	959	258	20.91	19.44	1.211	142.4	0	2	#NULL!	#NULL!	2	#NULL!	#NULL!	2	#NULL!	#NULL!	2	#NULL!
43407	3491	12.1	140.76	7.52	4	248	2.188	17.92	1.05	366	2.38	19.6	1080	198	15.24	5.47	0.946	89.8	0	1391	43.9	33.21	2.39	125	146	2.441	24.398	2.238	301	8.63	24.1	994	357	16.24	20.87	0.97	76	0	2	#NULL!	#NULL!	1	1	10	2	#NULL!	#NULL!	2	#NULL!
43409	1909	26.3	54.23	9.97	8	316	3.332	22.281	3.568	715	15.37	71.8	1969	332	18.88	11.63	1.2	131.9	0	1765	11.9	47.87	15.76	4	343	3.28	30.647	5.215	1186	16.53	67.9	1112	292	29.53	9.16	1.214	116.9	0	2	#NULL!	#NULL!	1	5	60	1	5	30	1	5
43412	2434	35.2	60.89	10.04	250	5049	2.339	24.975	2.402	788	4.08	337.8	996	462	20.92	11.03	2.058	144.8	0	2234	22.4	74.14	10.31	1049	5622	2.052	26.754	2.938	480	5.07	298.5	802	469	16.48	9.13	1.948	133	0.2	2	#NULL!	#NULL!	2	#NULL!	#NULL!	1	2	120	2	#NULL!
43413	1578	7.4	63.06	3.41	12	63	2.773	22.959	1.465	286	3.87	54.4	436	196	19.01	7.92	0.893	83.7	0	1672	12	55.73	4.59	16	631	3.005	24.801	1.509	548	3.85	70.2	739	259	20.58	8.17	1.292	100.5	0	2	#NULL!	#NULL!	1	3	120	2	#NULL!	#NULL!	2	#NULL!
43417	987	3.3	34.59	2.54	15	36	1.727	20.945	1.822	288	6.85	12.2	545	121	16.08	8.38	0.451	52.3	0	#NULL!	#NULL!	#NULL!	#NULL!	#NULL!	#NULL!	#NULL!	#NULL!	#NULL!	#NULL!	#NULL!	#NULL!	#NULL!	#NULL!	#NULL!	#NULL!	#NULL!	#NULL!	#NULL!	1	4	180	2	#NULL!	#NULL!	1	7	20	1	6
43418	2716	18.2	61.73	3.36	56	413	4.771	13.624	1.687	284	4.57	102.4	1560	293	9.85	11.61	1.552	81.3	61.8	1355	12.6	75.92	2.89	42	302	1.082	8.988	0.839	126	4.6	71.8	695	230	7.51	9.09	1.004	62.3	0	2	#NULL!	#NULL!	2	#NULL!	#NULL!	1	1	30	2	#NULL!
43419	3316	12.3	94.51	7.79	10	783	1.691	25.8	1.734	552	3.27	81.1	867	277	17.68	13.58	1.634	190.4	92.9	3114	21.8	145.68	11.58	1150	3013	1.505	37.926	2.567	400	1.38	102.6	520	370	14.39	11.31	1.635	79.1	0.8	2	#NULL!	#NULL!	2	#NULL!	#NULL!	2	#NULL!	#NULL!	2	#NULL!
43420	1073	3.8	30.88	2.41	1	77	0.427	10.684	0.933	56	1.47	32.9	250	88	3.64	3.23	0.458	39.5	0	#NULL!	#NULL!	#NULL!	#NULL!	#NULL!	#NULL!	#NULL!	#NULL!	#NULL!	#NULL!	#NULL!	#NULL!	#NULL!	#NULL!	#NULL!	#NULL!	#NULL!	#NULL!	#NULL!	2	#NULL!	#NULL!	2	#NULL!	#NULL!	2	#NULL!	#NULL!	2	#NULL!
43422	#NULL!	#NULL!	#NULL!	#NULL!	#NULL!	#NULL!	#NULL!	#NULL!	#NULL!	#NULL!	#NULL!	#NULL!	#NULL!	#NULL!	#NULL!	#NULL!	#NULL!	#NULL!	#NULL!	#NULL!	#NULL!	#NULL!	#NULL!	#NULL!	#NULL!	#NULL!	#NULL!	#NULL!	#NULL!	#NULL!	#NULL!	#NULL!	#NULL!	#NULL!	#NULL!	#NULL!	#NULL!	#NULL!	#NULL!	#NULL!	#NULL!	#NULL!	#NULL!	#NULL!	#NULL!	#NULL!	#NULL!	#NULL!	#NULL!
43423	1483	12.1	44.39	4.32	24	430	2.186	25.329	1.432	421	4.24	18.2	1000	237	17.11	8.28	0.92	149.7	0	1076	17	35.49	3.7	1	110	0.656	16.046	1.396	143	0.89	32.1	404	213	6.03	6.09	1.077	57.3	0	2	#NULL!	#NULL!	2	#NULL!	#NULL!	2	#NULL!	#NULL!	1	4
43424	1623	12.9	60.09	4.56	0	380	2.154	26.653	1.994	267	4.85	36.2	1123	225	10.31	9.47	1.049	87.8	0	2849	37.5	124.44	10.21	141	2395	2.724	34.079	2.832	718	2.48	47.4	1767	466	26.16	13.65	1.882	177.7	0	2	#NULL!	#NULL!	2	#NULL!	#NULL!	1	7	120	2	#NULL!
43425	2262	14.1	110.09	16.2	0	256	1.454	20.094	1.347	207	4.73	15.4	739	312	10.67	13.78	1.415	93.8	0	2510	22.7	89.84	7.15	1977	5150	3.361	31.096	2.821	755	9.31	39.9	1525	434	25.07	23.94	2.194	148.9	0	2	#NULL!	#NULL!	2	#NULL!	#NULL!	2	#NULL!	#NULL!	2	#NULL!
43426	#NULL!	#NULL!	#NULL!	#NULL!	#NULL!	#NULL!	#NULL!	#NULL!	#NULL!	#NULL!	#NULL!	#NULL!	#NULL!	#NULL!	#NULL!	#NULL!	#NULL!	#NULL!	#NULL!	#NULL!	#NULL!	#NULL!	#NULL!	#NULL!	#NULL!	#NULL!	#NULL!	#NULL!	#NULL!	#NULL!	#NULL!	#NULL!	#NULL!	#NULL!	#NULL!	#NULL!	#NULL!	#NULL!	2	#NULL!	#NULL!	2	#NULL!	#NULL!	2	#NULL!	#NULL!	2	#NULL!
43427	1371	9.5	58.54	5.85	13	904	1.734	12.384	0.851	205	3.99	46.2	1031	184	6.45	7.99	0.859	85.6	0	1294	5.8	48.41	3.47	6	37	1.002	12.251	0.948	148	1.9	63.4	567	134	5.94	4.21	0.639	60.5	0	#NULL!	#NULL!	#NULL!	#NULL!	#NULL!	#NULL!	#NULL!	#NULL!	#NULL!	#NULL!	#NULL!
43429	#NULL!	#NULL!	#NULL!	#NULL!	#NULL!	#NULL!	#NULL!	#NULL!	#NULL!	#NULL!	#NULL!	#NULL!	#NULL!	#NULL!	#NULL!	#NULL!	#NULL!	#NULL!	#NULL!	#NULL!	#NULL!	#NULL!	#NULL!	#NULL!	#NULL!	#NULL!	#NULL!	#NULL!	#NULL!	#NULL!	#NULL!	#NULL!	#NULL!	#NULL!	#NULL!	#NULL!	#NULL!	#NULL!	2	#NULL!	#NULL!	2	#NULL!	#NULL!	2	#NULL!	#NULL!	2	#NULL!
43433	1911	27.8	76.75	9.72	1281	5167	2.245	17.982	1.922	513	2.87	257.9	1740	447	8.09	7.92	1.457	50.7	37.3	2206	23.2	70.65	6.41	133	2498	2.506	33.084	2.751	379	3.76	207.1	2192	535	8.35	9.95	1.565	140.2	37.3	2	#NULL!	#NULL!	1	3	480	2	#NULL!	#NULL!	1	3
43435	2010	32.2	82.68	10.09	284	1119	1.372	20.478	1.485	552	18.17	129.4	604	374	17.89	84.02	5.258	149.4	0	948	5.8	38.93	1.95	16	187	0.696	11.696	0.809	177	1.04	7.5	293	124	5.86	4.74	0.538	70.5	0	1	5	480	1	4	480	2	#NULL!	#NULL!	1	3
43436	976	8.4	36.19	3.46	17	144	1.08	14.239	1.248	225	3.06	99.2	509	117	9.82	7.03	0.686	40.1	0	1183	4.4	36.85	2.04	45	61	2.037	28.852	2.827	403	8.91	131.9	756	90	23.42	7.25	0.493	36.9	0	#NULL!	#NULL!	#NULL!	#NULL!	#NULL!	#NULL!	#NULL!	#NULL!	#NULL!	#NULL!	#NULL!
43437	918	7.1	26.83	1.97	4	193	0.866	7.529	0.505	113	1.3	43.1	488	97	4.6	2.64	0.508	30.6	0	#NULL!	#NULL!	#NULL!	#NULL!	#NULL!	#NULL!	#NULL!	#NULL!	#NULL!	#NULL!	#NULL!	#NULL!	#NULL!	#NULL!	#NULL!	#NULL!	#NULL!	#NULL!	#NULL!	#NULL!	#NULL!	#NULL!	#NULL!	#NULL!	#NULL!	#NULL!	#NULL!	#NULL!	#NULL!	#NULL!
43438	546	2.8	20.34	0.99	40	196	1.528	5.966	0.357	139	2.39	7.9	604	94	3.41	3.22	0.332	28.2	0	3598	27.8	170.86	7.55	677	2137	7.536	53.64	4.711	1929	23.52	151.9	3230	540	62.08	45.26	1.949	212.7	0	2	#NULL!	#NULL!	2	#NULL!	#NULL!	2	#NULL!	#NULL!	2	#NULL!
43439	2994	16.1	101.67	5.91	80	433	2.069	13.458	1.979	296	6.18	126.7	1408	344	12.27	16.87	1.423	90.9	0	#NULL!	#NULL!	#NULL!	#NULL!	#NULL!	#NULL!	#NULL!	#NULL!	#NULL!	#NULL!	#NULL!	#NULL!	#NULL!	#NULL!	#NULL!	#NULL!	#NULL!	#NULL!	#NULL!	2	#NULL!	#NULL!	2	#NULL!	#NULL!	2	#NULL!	#NULL!	2	#NULL!
43441	897	7.5	46.05	3.01	18	45	1.422	9.542	0.726	184	1.3	0.2	298	127	9.97	4.36	0.487	63.9	0	1058	10.4	34.91	3	0	66	0.939	10.545	0.599	148	2.84	10.5	418	153	9.18	10.23	0.77	81.9	0	2	#NULL!	#NULL!	2	#NULL!	#NULL!	2	#NULL!	#NULL!	2	#NULL!
43442	1285	5.9	57.01	2	10	123	0.626	8.281	0.472	81	2.02	40.7	767	127	7.22	7.8	0.406	42.9	0	1363	5.4	53.51	2.27	6	108	1.918	23.66	2.172	273	5.19	76.2	309	118	15.33	8.56	0.503	76.9	0	#NULL!	#NULL!	#NULL!	#NULL!	#NULL!	#NULL!	#NULL!	#NULL!	#NULL!	#NULL!	#NULL!
43444	1528	10.2	55.19	3.87	0	185	2.473	15.745	1.569	342	6.37	1.2	503	178	15.6	7.02	0.929	86.1	0	956	7.8	35.47	1.79	144	496	1.801	9.496	0.956	184	1.52	6.4	489	124	10.02	4.32	0.67	33.3	0	2	#NULL!	#NULL!	2	#NULL!	#NULL!	2	#NULL!	#NULL!	2	#NULL!
43447	1370	13.2	41.47	8.8	0	1316	1.023	21.982	1.079	356	0.26	7.9	247	209	8.53	5.56	1.08	106.4	24.2	1810	15.1	54.21	12.01	15	14972	1.786	26.274	1.675	450	2.27	83.2	1472	383	10.83	8.51	0.906	98.2	52.1	2	#NULL!	#NULL!	2	#NULL!	#NULL!	2	#NULL!	#NULL!	2	#NULL!
43448	829	1.3	43.73	7.63	0	171	1.231	8.391	0.513	147	2.02	72.2	600	69	13.84	5.86	0.829	30.7	0	1094	3.6	50.81	9.11	26	73	2.084	17.396	0.709	134	1.97	117.3	1034	134	28.36	7.49	0.977	27.5	0	#NULL!	#NULL!	#NULL!	#NULL!	#NULL!	#NULL!	#NULL!	#NULL!	#NULL!	#NULL!	#NULL!
43452	834	6.8	40.04	3.88	17	870	0.861	10.218	1.128	191	1.41	57.6	242	119	4.79	4.01	0.54	61.1	0	1469	9.9	28.12	3.13	229	920	0.955	17.209	0.992	305	3.55	81.5	437	253	9.74	5.53	1.084	147.7	26.5	2	#NULL!	#NULL!	2	#NULL!	#NULL!	2	#NULL!	#NULL!	2	#NULL!
43454	1091	5.7	36.51	2.59	239	611	2.787	4.115	0.895	168	6.52	15.7	1694	196	4.23	7.24	0.484	78.9	0	#NULL!	#NULL!	#NULL!	#NULL!	#NULL!	#NULL!	#NULL!	#NULL!	#NULL!	#NULL!	#NULL!	#NULL!	#NULL!	#NULL!	#NULL!	#NULL!	#NULL!	#NULL!	#NULL!	#NULL!	#NULL!	#NULL!	#NULL!	#NULL!	#NULL!	#NULL!	#NULL!	#NULL!	#NULL!	#NULL!
43457	1126	9.9	50.21	3.86	3	197	0.967	9.469	0.587	223	0.61	19.9	422	161	9.36	6.69	0.776	56.2	0.2	1446	13.4	53.61	8.53	271	1516	1.162	29.678	2.284	251	6.75	167.1	455	214	10.67	13.77	0.884	166	0	1	2	60	1	5	10	2	#NULL!	#NULL!	1	5
43458	1111	7.4	26.5	1.07	2	206	1.94	15.595	1.231	265	2.86	7.4	898	183	11.53	6.57	0.691	67.6	0	821	12	31.04	2.35	2	315	0.631	12.147	0.742	123	1.6	10.9	278	131	6.59	6.32	0.635	51.1	0	2	#NULL!	#NULL!	2	#NULL!	#NULL!	2	#NULL!	#NULL!	2	#NULL!
43459	1611	8.2	54.41	4.29	204	1041	1.224	23.405	1.561	280	2.23	31.3	597	169	11.66	6.12	0.769	91.6	0	1493	5.1	53.62	6.62	50	554	0.679	14.646	0.79	128	3.67	13.5	474	201	9.27	5.74	1.009	115.1	0	2	#NULL!	#NULL!	2	#NULL!	#NULL!	2	#NULL!	#NULL!	1	2
43460	1706	18.4	60.06	6.06	27	1285	1.175	12.93	0.706	270	1.46	27.2	580	200	11.03	7.11	1.061	64.5	0	2054	8.6	85.38	4.14	34	183	2.636	36.515	2.975	384	9.05	82.4	1259	186	22.44	11.1	0.902	84.9	0	#NULL!	#NULL!	#NULL!	#NULL!	#NULL!	#NULL!	#NULL!	#NULL!	#NULL!	#NULL!	#NULL!
43461	#NULL!	#NULL!	#NULL!	#NULL!	#NULL!	#NULL!	#NULL!	#NULL!	#NULL!	#NULL!	#NULL!	#NULL!	#NULL!	#NULL!	#NULL!	#NULL!	#NULL!	#NULL!	#NULL!	#NULL!	#NULL!	#NULL!	#NULL!	#NULL!	#NULL!	#NULL!	#NULL!	#NULL!	#NULL!	#NULL!	#NULL!	#NULL!	#NULL!	#NULL!	#NULL!	#NULL!	#NULL!	#NULL!	#NULL!	#NULL!	#NULL!	#NULL!	#NULL!	#NULL!	#NULL!	#NULL!	#NULL!	#NULL!	#NULL!
43462	2245	24.6	67.55	7.72	119	1023	2.627	39.271	3.467	395	7.39	209.4	752	307	19.86	18.79	1.814	109.2	0	#NULL!	#NULL!	#NULL!	#NULL!	#NULL!	#NULL!	#NULL!	#NULL!	#NULL!	#NULL!	#NULL!	#NULL!	#NULL!	#NULL!	#NULL!	#NULL!	#NULL!	#NULL!	#NULL!	2	#NULL!	#NULL!	2	#NULL!	#NULL!	1	5	60	2	#NULL!
43465	2787	14.1	165.93	12.23	3	675	1.918	24.29	1.325	306	1.4	20.5	484	330	12.68	9.76	2.089	210.8	0	2229	12.4	90.5	5.17	0	3190	1.126	14.89	0.991	309	3.01	33.7	658	226	16.07	9.93	1.648	75.6	0	2	#NULL!	#NULL!	2	#NULL!	#NULL!	2	#NULL!	#NULL!	2	#NULL!
43466	1093	14.1	37.69	5.52	191	822	1.432	11.802	1.255	238	1.56	201.5	683	221	4.82	4.78	0.807	19.1	0	2076	27.3	70.89	11.14	907	2226	3.414	49.984	3.156	827	8.72	338.9	1500	425	20.3	14.44	2.222	133.2	0	2	#NULL!	#NULL!	2	#NULL!	#NULL!	2	#NULL!	#NULL!	1	5
43467	1532	11.4	70.58	4.67	51	285	1.393	17.289	0.766	207	3.76	46.6	681	206	10.09	6.62	0.796	156.6	0	2415	17.2	91.61	6.93	80	2300	3.315	13.547	1.635	410	9.13	137	1830	311	9.27	9.62	1.099	69.1	0	2	#NULL!	#NULL!	2	#NULL!	#NULL!	2	#NULL!	#NULL!	1	5
43470	#NULL!	#NULL!	#NULL!	#NULL!	#NULL!	#NULL!	#NULL!	#NULL!	#NULL!	#NULL!	#NULL!	#NULL!	#NULL!	#NULL!	#NULL!	#NULL!	#NULL!	#NULL!	#NULL!	#NULL!	#NULL!	#NULL!	#NULL!	#NULL!	#NULL!	#NULL!	#NULL!	#NULL!	#NULL!	#NULL!	#NULL!	#NULL!	#NULL!	#NULL!	#NULL!	#NULL!	#NULL!	#NULL!	2	#NULL!	#NULL!	2	#NULL!	#NULL!	2	#NULL!	#NULL!	2	#NULL!
43471	#NULL!	#NULL!	#NULL!	#NULL!	#NULL!	#NULL!	#NULL!	#NULL!	#NULL!	#NULL!	#NULL!	#NULL!	#NULL!	#NULL!	#NULL!	#NULL!	#NULL!	#NULL!	#NULL!	#NULL!	#NULL!	#NULL!	#NULL!	#NULL!	#NULL!	#NULL!	#NULL!	#NULL!	#NULL!	#NULL!	#NULL!	#NULL!	#NULL!	#NULL!	#NULL!	#NULL!	#NULL!	#NULL!	#NULL!	#NULL!	#NULL!	#NULL!	#NULL!	#NULL!	#NULL!	#NULL!	#NULL!	#NULL!	#NULL!
43473	#NULL!	#NULL!	#NULL!	#NULL!	#NULL!	#NULL!	#NULL!	#NULL!	#NULL!	#NULL!	#NULL!	#NULL!	#NULL!	#NULL!	#NULL!	#NULL!	#NULL!	#NULL!	#NULL!	#NULL!	#NULL!	#NULL!	#NULL!	#NULL!	#NULL!	#NULL!	#NULL!	#NULL!	#NULL!	#NULL!	#NULL!	#NULL!	#NULL!	#NULL!	#NULL!	#NULL!	#NULL!	#NULL!	2	#NULL!	#NULL!	2	#NULL!	#NULL!	1	4	120	2	#NULL!
43474	735	4.2	32.26	1.89	0	48	1.191	8.052	0.616	137	1.55	0.6	275	74	6.57	2.14	0.221	39.8	0	1210	6.3	51.44	7.97	104	680	1.902	12.57	1.928	192	5.98	167.4	446	117	7.09	7.47	0.396	33.9	0	2	#NULL!	#NULL!	2	#NULL!	#NULL!	2	#NULL!	#NULL!	2	#NULL!
43477	1611	6.9	86.68	6.86	4	215	1.183	12.944	0.909	193	3.65	28	443	130	7.29	5.33	0.486	84	0	#NULL!	#NULL!	#NULL!	#NULL!	#NULL!	#NULL!	#NULL!	#NULL!	#NULL!	#NULL!	#NULL!	#NULL!	#NULL!	#NULL!	#NULL!	#NULL!	#NULL!	#NULL!	#NULL!	#NULL!	#NULL!	#NULL!	#NULL!	#NULL!	#NULL!	#NULL!	#NULL!	#NULL!	#NULL!	#NULL!
43480	1004	29.2	24.24	4.57	296	16011	0.786	10.108	1.205	531	0.28	132.9	674	282	12.74	6.17	1.056	36.3	0	1051	11.5	30.06	6.15	107	3570	1.332	11.454	1.054	187	3.53	106.1	911	188	9.08	6.98	0.802	113.2	0	2	#NULL!	#NULL!	2	#NULL!	#NULL!	2	#NULL!	#NULL!	2	#NULL!
43482	2020	10.4	107.16	6.76	2	134	1.367	15.81	0.86	162	2.95	5.1	424	175	11.38	8.77	0.984	63	0	#NULL!	#NULL!	#NULL!	#NULL!	#NULL!	#NULL!	#NULL!	#NULL!	#NULL!	#NULL!	#NULL!	#NULL!	#NULL!	#NULL!	#NULL!	#NULL!	#NULL!	#NULL!	#NULL!	1	3	60	1	3	240	2	#NULL!	#NULL!	1	2
43484	1803	8	56.85	1.68	0	456	0.934	13.123	0.905	269	4.58	271	353	147	9.49	12.51	0.721	65.9	0	2759	8.7	145.42	14.04	1	177	1.601	17.314	1.176	222	10.39	13.3	508	235	10.28	7.85	0.977	120.4	0	2	#NULL!	#NULL!	1	2	120	2	#NULL!	#NULL!	2	#NULL!
43487	2322	10.5	95.78	4.92	1025	2868	2.517	25.732	2.337	445	8.25	139.9	667	178	21.61	8.23	0.831	93.1	0	1012	8.7	30.26	2.45	4	202	1.367	18.034	1.389	160	3.01	30.2	454	134	8.48	6.83	0.538	58.6	0	2	#NULL!	#NULL!	2	#NULL!	#NULL!	1	5	20	1	4
43488	1583	8.3	84.55	5.97	224	553	1.155	15.077	1.531	178	2	103.6	509	167	7.64	6.08	0.879	72.9	18.7	325	0.9	22.01	0.57	25	160	0.259	4.087	0.347	20	2.28	4.2	430	68	2.3	5.7	0.234	20.2	0	2	#NULL!	#NULL!	1	7	480	1	2	60	2	#NULL!
43489	1859	15.2	106.01	11.39	137	984	2.308	13.472	1.126	239	3.31	29.6	719	284	9.28	8.66	1.192	113.7	0	1016	10	40.96	5.04	1533	3474	0.914	8.877	1.117	108	3.72	138	256	117	6.48	6.15	0.463	44.7	0	2	#NULL!	#NULL!	2	#NULL!	#NULL!	2	#NULL!	#NULL!	2	#NULL!
43490	1356	9.4	73.61	5.56	7	456	1.552	15.897	1.264	253	4.96	6.5	751	207	19.56	6.22	0.839	53.8	0	1358	19.9	63.72	6.13	107	612	1.417	22.865	1.992	307	4.71	56.8	653	224	7.22	9.69	0.809	51.5	0	1	5	120	2	#NULL!	#NULL!	2	#NULL!	#NULL!	1	5
43492	1550	13.5	51.43	4.57	0	514	1.903	20.656	1.272	522	3.04	29.2	508	248	16.16	10.34	1.196	71.4	30.3	#NULL!	#NULL!	#NULL!	#NULL!	#NULL!	#NULL!	#NULL!	#NULL!	#NULL!	#NULL!	#NULL!	#NULL!	#NULL!	#NULL!	#NULL!	#NULL!	#NULL!	#NULL!	#NULL!	2	#NULL!	#NULL!	1	5	360	1	5	60	2	#NULL!
43493	397	3.4	6.9	0.91	14	184	1.008	7.421	0.843	221	3.2	47.9	380	65	8.66	4.07	0.172	22.9	0	1359	11	43.73	2.69	26	191	1.348	27.01	1.77	336	2.74	12.8	616	203	10.55	6.88	0.725	64.9	0	2	#NULL!	#NULL!	2	#NULL!	#NULL!	2	#NULL!	#NULL!	2	#NULL!
43503	1444	6.2	50.98	2.37	5	150	2.695	15.545	0.974	246	5.34	14.9	1130	204	10.41	11.94	0.782	91.7	0	660	10.9	30.12	11.01	6	14	0.947	7.362	0.523	88	0.14	7.6	222	208	4.79	3.85	0.787	46.3	0	2	#NULL!	#NULL!	2	#NULL!	#NULL!	2	#NULL!	#NULL!	2	#NULL!
43504	2571	16.8	89.37	8.53	12	1174	1.593	24.129	1.035	415	3.62	57.7	690	231	15.49	11.54	1.489	135.2	0	1799	13.5	73.09	8.58	4	604	1.173	18.812	1.215	224	2.68	50.5	436	199	11.36	7.36	1.182	121.6	0	#NULL!	#NULL!	#NULL!	#NULL!	#NULL!	#NULL!	#NULL!	#NULL!	#NULL!	#NULL!	#NULL!
43505	3278	32.7	131.9	8.71	123	739	2.606	16.146	1.897	560	4.04	73.8	1701	431	21.87	15.16	1.928	143.1	43.7	1568	10.2	71.91	6.27	355	5493	1.022	11.269	0.902	218	2.03	32.9	478	138	9.48	7.13	0.743	57	0	2	#NULL!	#NULL!	2	#NULL!	#NULL!	2	#NULL!	#NULL!	2	#NULL!
43506	2099	6.1	101.81	3.77	12	123	2.638	26.853	1.902	155	4.85	40.3	801	181	14.65	12.92	0.805	56.6	0	2021	22.7	69.03	3.11	7	106	3.851	44.844	3.578	502	5.32	102.2	1558	365	25.71	12.58	1.274	123.1	0	#NULL!	#NULL!	#NULL!	#NULL!	#NULL!	#NULL!	#NULL!	#NULL!	#NULL!	#NULL!	#NULL!
43510	1491	7.2	53.38	4.67	44	1172	2.148	38.66	1.943	162	3.11	28.6	861	227	7.5	7.1	0.947	128.5	0	2807	14	92.7	6.16	108	519	3.045	26.431	2.373	450	5.63	413.8	2059	367	11.67	13.18	1.302	138.5	0	2	#NULL!	#NULL!	1	2	30	2	#NULL!	#NULL!	1	1
43511	2284	13.9	66.88	4.11	89	430	3.589	33.555	2.987	1654	6.26	101.8	1652	318	24.55	22.93	1.136	120.6	0	1756	9.5	62.11	2.31	35	180	1.736	19.876	1.109	225	2.7	60.5	839	187	10.78	6.86	1.002	80.8	0	2	#NULL!	#NULL!	2	#NULL!	#NULL!	1	5	30	1	2
43515	#NULL!	#NULL!	#NULL!	#NULL!	#NULL!	#NULL!	#NULL!	#NULL!	#NULL!	#NULL!	#NULL!	#NULL!	#NULL!	#NULL!	#NULL!	#NULL!	#NULL!	#NULL!	#NULL!	#NULL!	#NULL!	#NULL!	#NULL!	#NULL!	#NULL!	#NULL!	#NULL!	#NULL!	#NULL!	#NULL!	#NULL!	#NULL!	#NULL!	#NULL!	#NULL!	#NULL!	#NULL!	#NULL!	#NULL!	#NULL!	#NULL!	#NULL!	#NULL!	#NULL!	#NULL!	#NULL!	#NULL!	#NULL!	#NULL!
43517	1347	18.4	32.53	4.4	446	1467	0.906	10.138	1.242	256	0.96	34.6	373	196	7.09	4.7	0.857	42.8	0	1895	24.8	33.58	8.68	2615	7665	1.754	18.856	1.691	665	2.15	110.6	769	281	14.09	7.46	1.403	143.2	0	2	#NULL!	#NULL!	2	#NULL!	#NULL!	2	#NULL!	#NULL!	2	#NULL!
43520	714	7.1	31.73	6.49	3	590	0.856	10.234	0.729	143	0.85	15.5	132	101	4.54	4.43	0.576	44.8	0	1034	12.2	40.14	1.72	17	305	1.249	12.369	1.158	300	1.08	142.3	372	146	10.13	6.76	0.574	62.5	0	2	#NULL!	#NULL!	2	#NULL!	#NULL!	2	#NULL!	#NULL!	2	#NULL!
43521	1769	9.9	69.57	5.96	0	145	0.654	10.657	0.949	196	0.55	30.9	437	111	7.53	3.66	0.907	33.7	0	898	5.4	40.86	5.16	0	104	0.873	6.263	0.457	123	0.63	12.7	281	90	4.86	1.98	0.553	27	0	1	2	60	2	#NULL!	#NULL!	2	#NULL!	#NULL!	2	#NULL!
43522	#NULL!	#NULL!	#NULL!	#NULL!	#NULL!	#NULL!	#NULL!	#NULL!	#NULL!	#NULL!	#NULL!	#NULL!	#NULL!	#NULL!	#NULL!	#NULL!	#NULL!	#NULL!	#NULL!	#NULL!	#NULL!	#NULL!	#NULL!	#NULL!	#NULL!	#NULL!	#NULL!	#NULL!	#NULL!	#NULL!	#NULL!	#NULL!	#NULL!	#NULL!	#NULL!	#NULL!	#NULL!	#NULL!	#NULL!	#NULL!	#NULL!	#NULL!	#NULL!	#NULL!	#NULL!	#NULL!	#NULL!	#NULL!	#NULL!
43523	1597	12	76.83	4.58	945	2007	1.378	15.166	1.09	315	3.98	74.6	529	165	10.68	7.92	0.684	101.8	0	1087	19.3	32.49	4.54	282	12543	2.09	13.117	1.7	882	4.25	65.8	1243	215	25.5	8.94	0.603	40.6	0	2	#NULL!	#NULL!	1	1	120	2	#NULL!	#NULL!	2	#NULL!
43524	1808	18.2	78.07	5.67	466	1187	1.246	17.78	1.679	360	2.88	104.9	340	218	12.09	8.67	1.158	103.7	0	1069	11	27.56	2.29	308	691	1.416	11.216	1.439	214	1.97	111.4	836	190	7.57	5.17	0.71	80.4	0	2	#NULL!	#NULL!	2	#NULL!	#NULL!	2	#NULL!	#NULL!	2	#NULL!
43529	737	7.6	36.62	2.18	9	1512	0.795	18.33	1.318	147	3.52	39	510	213	6.47	7.89	0.795	49.4	0	#NULL!	#NULL!	#NULL!	#NULL!	#NULL!	#NULL!	#NULL!	#NULL!	#NULL!	#NULL!	#NULL!	#NULL!	#NULL!	#NULL!	#NULL!	#NULL!	#NULL!	#NULL!	#NULL!	2	#NULL!	#NULL!	1	2	15	2	#NULL!	#NULL!	2	#NULL!
43530	#NULL!	#NULL!	#NULL!	#NULL!	#NULL!	#NULL!	#NULL!	#NULL!	#NULL!	#NULL!	#NULL!	#NULL!	#NULL!	#NULL!	#NULL!	#NULL!	#NULL!	#NULL!	#NULL!	#NULL!	#NULL!	#NULL!	#NULL!	#NULL!	#NULL!	#NULL!	#NULL!	#NULL!	#NULL!	#NULL!	#NULL!	#NULL!	#NULL!	#NULL!	#NULL!	#NULL!	#NULL!	#NULL!	#NULL!	#NULL!	#NULL!	#NULL!	#NULL!	#NULL!	#NULL!	#NULL!	#NULL!	#NULL!	#NULL!
43532	#NULL!	#NULL!	#NULL!	#NULL!	#NULL!	#NULL!	#NULL!	#NULL!	#NULL!	#NULL!	#NULL!	#NULL!	#NULL!	#NULL!	#NULL!	#NULL!	#NULL!	#NULL!	#NULL!	#NULL!	#NULL!	#NULL!	#NULL!	#NULL!	#NULL!	#NULL!	#NULL!	#NULL!	#NULL!	#NULL!	#NULL!	#NULL!	#NULL!	#NULL!	#NULL!	#NULL!	#NULL!	#NULL!	2	#NULL!	#NULL!	2	#NULL!	#NULL!	1	7	30	2	#NULL!
43534	1736	41.5	42.15	4.14	53	504	1.759	31.248	2.666	417	6.59	38.4	403	261	18.11	16.68	0.978	66.9	0	2537	57.5	103.72	13.94	73	667	2.415	48.632	4.16	536	15.4	86	1031	439	21.25	19.18	1.884	198.5	0	2	#NULL!	#NULL!	1	4	120	2	#NULL!	#NULL!	1	3
43536	2403	26	77.56	3.67	101	509	3.017	21.802	1.938	487	6.5	25.2	1547	338	20.4	10.83	1.416	105.1	0	6068	47.7	233.75	17.3	86	5341	5.812	73.441	5.785	1039	12.99	287.9	3298	692	41.24	23.9	3.157	223.1	0	2	#NULL!	#NULL!	2	#NULL!	#NULL!	1	3	30	1	7
43539	1316	14.4	48.17	4.74	216	2323	0.728	33.013	3.073	144	2.07	79.6	260	299	7.57	4.43	0.827	123.6	0	141	1.6	3.98	0.97	0	231	0.125	1.346	0.087	26	0.02	6.3	71	39	1.15	0.59	0.197	10.4	0	2	#NULL!	#NULL!	2	#NULL!	#NULL!	2	#NULL!	#NULL!	2	#NULL!
43540	1704	17.5	31.81	3.31	42	221	4.1	31.832	3.066	476	10.76	41.5	2172	425	18.98	15.83	1.023	101.9	0	979	14.2	36.04	2.08	2	342	0.857	14.634	1.136	106	1.07	46.7	653	242	6.08	6.77	0.661	71.5	0	2	#NULL!	#NULL!	1	5	120	1	4	60	2	#NULL!
43542	1059	12.8	52.97	7.18	2869	8101	1.574	15.412	1.539	245	3.03	153.4	530	182	8.07	10.35	1.125	90.2	0	1651	24.1	72.12	8.3	1389	4253	2.513	31.052	2.455	320	4.66	191	1144	364	13.14	16.35	1.422	86.4	0.7	2	#NULL!	#NULL!	1	4	30	2	#NULL!	#NULL!	2	#NULL!
43546	1662	22.4	43.79	12.26	184	2493	2.037	25.57	1.864	750	2.01	258.4	1709	370	13.07	8.01	1.541	134.1	0	1620	16.4	63.12	5.79	68	13186	2.424	21.264	2.213	632	5.45	146	1217	258	21.28	12.15	0.891	73	0	2	#NULL!	#NULL!	2	#NULL!	#NULL!	2	#NULL!	#NULL!	2	#NULL!
43547	1506	8.9	62.49	4.34	17	158	1.983	12.866	0.985	223	4.79	90.3	1114	210	8.3	9.15	0.665	69.6	0	1763	8.9	73.56	2.79	637	1653	2.739	15.048	1.494	344	8.12	76.4	1984	220	16.68	13.61	0.97	68.4	0	#NULL!	#NULL!	#NULL!	#NULL!	#NULL!	#NULL!	#NULL!	#NULL!	#NULL!	#NULL!	#NULL!
43548	2560	13.5	119.62	4.65	5	273	3.358	33.17	3.019	421	8.56	30.3	1236	268	25.7	14.67	1.094	117.6	0	1320	6.3	58.19	4.04	1	245	1.53	15.46	0.929	221	3.43	8.6	596	119	10.27	9.55	0.616	78	0	2	#NULL!	#NULL!	2	#NULL!	#NULL!	2	#NULL!	#NULL!	2	#NULL!
43549	#NULL!	#NULL!	#NULL!	#NULL!	#NULL!	#NULL!	#NULL!	#NULL!	#NULL!	#NULL!	#NULL!	#NULL!	#NULL!	#NULL!	#NULL!	#NULL!	#NULL!	#NULL!	#NULL!	#NULL!	#NULL!	#NULL!	#NULL!	#NULL!	#NULL!	#NULL!	#NULL!	#NULL!	#NULL!	#NULL!	#NULL!	#NULL!	#NULL!	#NULL!	#NULL!	#NULL!	#NULL!	#NULL!	2	#NULL!	#NULL!	1	4	30	2	#NULL!	#NULL!	2	#NULL!
43552	2053	6.2	65.44	5.91	587	1545	1.266	14.329	1.119	208	2.4	11.8	880	180	7.79	6.37	0.621	74.2	59.4	1400	4.9	48.95	3.49	25	253	0.9	14.597	0.891	175	2.11	10.3	501	98	7.94	6.43	0.631	70.5	0	1	1	240	1	7	180	2	#NULL!	#NULL!	2	#NULL!
43553	997	10	37.25	4.99	1406	3822	0.631	11.655	0.829	158	0.96	54	907	304	8.15	5.31	1.225	85.2	0	573	1.6	24.46	2.35	242	763	0.851	4.649	0.462	78	2.79	15	413	102	3.46	2.01	0.449	78.9	0	2	#NULL!	#NULL!	1	4	600	2	#NULL!	#NULL!	1	2
43554	594	5.6	23.62	1.56	0	107	0.725	3.84	0.4	62	1.84	16.1	310	83	4.11	3.16	0.333	39.8	0	337	2.9	13.56	1.22	1858	4060	0.809	1.749	0.294	62	1.73	25.9	473	68	2.31	2.32	0.243	20.9	0	#NULL!	#NULL!	#NULL!	#NULL!	#NULL!	#NULL!	#NULL!	#NULL!	#NULL!	#NULL!	#NULL!
43557	1212	9.9	52.96	2.12	16	2637	1.463	15.904	1.076	300	1.76	24.8	726	159	9.02	7.84	0.683	75.2	0	602	11.8	17.58	2.28	144	1439	0.595	13.928	1.047	126	0.9	40	376	135	4.93	2.76	0.412	33.3	0	2	#NULL!	#NULL!	1	3	60	2	#NULL!	#NULL!	2	#NULL!
43559	1135	11.7	34.94	3.81	1046	4902	0.9	9.613	0.5	425	0.79	194.7	753	153	9.86	4.68	0.748	80.5	0	1046	8	39.77	3.57	10	2091	1.181	19.289	1.114	344	3.57	10	523	134	9.21	10.7	0.677	113.4	0	2	#NULL!	#NULL!	1	5	60	1	5	60	1	1
43560	2086	8	78.83	2.68	50	382	1.75	20.794	1.123	325	7.12	8.4	764	191	15.16	19.55	1.284	118.5	0	1124	10.9	40.24	3.1	1128	2746	0.695	11.205	0.909	123	3.09	23.3	193	137	13.91	9.13	1.024	40.5	0	1	1	10	1	2	20	2	#NULL!	#NULL!	2	#NULL!
43561	1614	31.3	37.39	5.68	4687	20398	2.308	40.73	3.772	545	1.8	164.2	691	544	16.47	10.88	1.882	152.6	7.6	992	24.3	18.53	3.77	2194	8792	1.683	10.918	1.338	339	4.98	93.9	684	374	10.4	6.11	1.375	95.1	0	2	#NULL!	#NULL!	1	3	60	1	7	120	1	6
43564	4173	33.1	188.92	12.95	176	1736	3.627	70.361	4.103	409	5.82	130.7	1982	627	24.77	26.84	2.422	252.7	0	#NULL!	#NULL!	#NULL!	#NULL!	#NULL!	#NULL!	#NULL!	#NULL!	#NULL!	#NULL!	#NULL!	#NULL!	#NULL!	#NULL!	#NULL!	#NULL!	#NULL!	#NULL!	#NULL!	2	#NULL!	#NULL!	2	#NULL!	#NULL!	1	7	25	2	#NULL!
43565	2570	26.4	119.11	8.05	42	392	1.837	24.673	1.719	293	2.06	258.5	1036	412	10.32	9.11	1.658	68.6	0	1710	9.4	58.21	3.35	51	378	1.088	12.146	0.482	383	1.99	63.7	725	121	14.02	7.34	0.749	91.7	0	2	#NULL!	#NULL!	2	#NULL!	#NULL!	2	#NULL!	#NULL!	2	#NULL!
43566	603	6.4	12.54	1.36	1474	3415	1.361	11.224	1.088	259	3.42	30.1	675	119	8.61	7.31	0.368	43	0	1135	6.9	45.3	3.28	7	182	2.169	9.787	1.143	282	5.08	19.1	958	136	10.38	9.88	0.516	73.4	0	#NULL!	#NULL!	#NULL!	#NULL!	#NULL!	#NULL!	#NULL!	#NULL!	#NULL!	#NULL!	#NULL!
43567	1218	13.6	26.43	3.48	23	677	1.743	21.687	1.891	301	3.13	77.6	420	199	13.73	7.72	1.003	74	0	1056	17.3	20.31	4.32	122	3577	1.98	18.263	1.697	448	4.13	172.5	634	252	11.41	6.97	0.873	72.6	0	2	#NULL!	#NULL!	2	#NULL!	#NULL!	2	#NULL!	#NULL!	2	#NULL!
43569	1563	18.8	42.77	6.8	4	463	1.011	17.684	1.175	330	0.83	33.4	490	226	13.64	7.19	1.371	62.5	0	#NULL!	#NULL!	#NULL!	#NULL!	#NULL!	#NULL!	#NULL!	#NULL!	#NULL!	#NULL!	#NULL!	#NULL!	#NULL!	#NULL!	#NULL!	#NULL!	#NULL!	#NULL!	#NULL!	2	#NULL!	#NULL!	2	#NULL!	#NULL!	1	5	50	1	5
43570	1714	11.9	52.55	7.1	14	2644	1.85	16.326	1.532	326	3.1	347.5	1019	236	15.65	8.54	0.816	43.5	0	1826	12	73.11	7.22	929	3386	1.916	24.527	1.936	375	5.28	248.6	419	226	12.43	6.2	1.376	69.5	0	2	#NULL!	#NULL!	1	7	9999	2	#NULL!	#NULL!	2	#NULL!
43572	1221	10.8	22.54	7.36	3	224	1.05	14.174	1.014	173	0.85	777.4	765	234	5.7	2.8	1.06	60.7	0	1948	20.5	63.96	9.09	46	868	2.1	22.87	0.927	444	1.67	11.7	970	241	15.43	7.13	1.266	137.8	0	2	#NULL!	#NULL!	1	3	60	1	4	120	2	#NULL!
43575	1972	8.3	79.77	4.23	169	452	4.856	35.241	1.974	332	5.27	118.3	1772	219	28.87	8.34	1.965	113	0	2608	10	100.17	5.57	0	209	1.643	42.671	2.218	309	2.66	371.8	673	212	13.74	7.69	0.959	125.7	0	2	#NULL!	#NULL!	2	#NULL!	#NULL!	2	#NULL!	#NULL!	1	3
43576	1696	10.9	67.48	4.48	16	216	2.007	23.477	1.958	279	5.42	75.5	1090	214	11.59	11.95	0.883	119.2	0	2071	10.7	88.52	4.49	5	670	2.052	16.544	1.19	458	6.32	516.3	2047	203	10.35	11.36	0.83	125.7	0	#NULL!	#NULL!	#NULL!	#NULL!	#NULL!	#NULL!	#NULL!	#NULL!	#NULL!	#NULL!	#NULL!
43577	3706	10.4	153.69	5.97	8	126	3.217	47.548	3.175	568	7.53	16	1490	252	20.53	18.4	1.842	215.4	0	1910	6.2	63.57	1.64	0	53	1.792	16.233	0.895	314	6.16	29.9	735	145	11.73	14.15	1.129	109.3	0	#NULL!	#NULL!	#NULL!	#NULL!	#NULL!	#NULL!	#NULL!	#NULL!	#NULL!	#NULL!	#NULL!
43578	1542	4.6	89.5	3.71	5	114	2.339	13.288	1.638	209	7.91	47	1094	156	10.91	7.42	0.704	70.3	0	#NULL!	#NULL!	#NULL!	#NULL!	#NULL!	#NULL!	#NULL!	#NULL!	#NULL!	#NULL!	#NULL!	#NULL!	#NULL!	#NULL!	#NULL!	#NULL!	#NULL!	#NULL!	#NULL!	#NULL!	#NULL!	#NULL!	#NULL!	#NULL!	#NULL!	#NULL!	#NULL!	#NULL!	#NULL!	#NULL!
43583	2071	10.4	89.65	5.17	48	535	1.297	14.768	1.325	298	4.43	21.2	1050	249	10.35	11.89	0.929	82.6	42.4	#NULL!	#NULL!	#NULL!	#NULL!	#NULL!	#NULL!	#NULL!	#NULL!	#NULL!	#NULL!	#NULL!	#NULL!	#NULL!	#NULL!	#NULL!	#NULL!	#NULL!	#NULL!	#NULL!	2	#NULL!	#NULL!	1	5	240	1	5	60	2	#NULL!
43585	2914	27.1	134.54	18.19	331	1984	2.2	42.201	2.625	733	3.65	49.8	450	597	22.53	18.86	2.669	175.8	0	3239	38.9	159.35	22.04	105	783	3.106	32.652	2.404	747	1.65	163.2	621	674	24.19	13.48	3.474	146.6	0	1	5	480	1	5	360	2	#NULL!	#NULL!	2	#NULL!
43586	1639	11.4	45.79	2.61	200	863	1.302	17.559	1.317	302	5.2	39.9	815	181	13.85	11.68	0.794	70	0	1101	7.8	23.44	1.76	23	38	1.001	20.235	1.45	168	1.88	78.3	557	170	7.7	3.91	0.718	47.9	0	2	#NULL!	#NULL!	1	3	240	2	#NULL!	#NULL!	2	#NULL!
43588	1147	6.8	50.97	4.17	80	412	1.199	8.669	0.741	179	2.05	20	783	136	7.03	6.87	0.753	47.9	0	1762	9	64.18	2.52	0	118	1.015	10.471	0.505	207	1.49	8.1	674	112	9.93	5.93	0.692	74.4	0	2	#NULL!	#NULL!	2	#NULL!	#NULL!	2	#NULL!	#NULL!	2	#NULL!
43592	933	4.4	48.22	3.2	92	452	0.568	8.977	0.525	165	2.32	14.1	194	104	6.14	5.17	0.618	43.4	0	723	7.7	32.78	2.48	832	2850	0.733	10.712	0.743	121	0.68	40	262	133	5.52	4.14	0.664	48.8	0	1	3	60	1	5	15	2	#NULL!	#NULL!	2	#NULL!
43599	1753	13	50.54	15.11	28	251	2.306	15.448	2.669	313	6.51	118.8	1154	381	15.27	12.5	1.711	67.8	0	#NULL!	#NULL!	#NULL!	#NULL!	#NULL!	#NULL!	#NULL!	#NULL!	#NULL!	#NULL!	#NULL!	#NULL!	#NULL!	#NULL!	#NULL!	#NULL!	#NULL!	#NULL!	#NULL!	2	#NULL!	#NULL!	2	#NULL!	#NULL!	2	#NULL!	#NULL!	2	#NULL!
43601	1635	12.8	72.81	7.05	60	1625	1.831	20.581	1.695	352	4.22	150.1	737	232	17.59	13.2	0.987	50.2	0	2383	15.1	82.53	5.93	960	2463	3.156	58.316	4.359	1109	11	354.5	873	264	39.32	7.48	1.076	122.6	0	2	#NULL!	#NULL!	2	#NULL!	#NULL!	2	#NULL!	#NULL!	1	3
43602	2362	15.1	85.8	5.59	8	1162	2.122	13.563	1.324	473	4.81	34.7	2255	226	13.15	15.1	0.834	70.9	0	2290	14.5	89.13	7.8	32	1506	4.207	32.065	2.233	1400	27.02	214.3	1623	236	26.27	13.81	2.195	180.5	0	2	#NULL!	#NULL!	1	5	480	2	#NULL!	#NULL!	2	#NULL!
43603	2378	26.4	65.47	7.9	763	1731	4.796	34.784	5.305	985	19.56	91.1	2162	492	15.93	22.33	1.991	162.7	0	1393	28.1	15.06	4.94	4417	13976	3.193	24.384	4.892	1017	15.07	191.5	1651	393	11.8	16.46	1.721	93.4	0	2	#NULL!	#NULL!	2	#NULL!	#NULL!	2	#NULL!	#NULL!	2	#NULL!
43606	1354	12.3	27.24	3.44	792	1870	1.717	24.324	1.883	309	3.74	111.2	811	230	14.87	5.15	0.903	48.2	1.1	1360	7.9	57.57	2.59	137	426	0.936	13.781	0.513	220	2.46	90.7	479	132	7.99	6.19	0.838	61.1	0.5	2	#NULL!	#NULL!	2	#NULL!	#NULL!	2	#NULL!	#NULL!	2	#NULL!
43607	1380	8.7	47.16	3.57	44	659	1.075	19.382	1.315	247	1.09	57.4	280	181	8.33	5.53	0.888	64.6	0.1	2426	11.7	113.17	5.8	21	6436	1.798	15.87	1.255	549	7.08	113.7	1202	262	12.1	17.2	1.113	116.8	0	1	2	120	1	2	360	1	2	40	2	#NULL!
43612	1015	4.6	53.25	3.72	5	290	1.243	9.331	0.49	126	3.09	10.6	331	126	5.84	3.7	0.573	59.2	0	985	3.6	32.72	1.74	0	43	0.543	10.037	0.651	192	0.82	78.2	255	105	5.84	3.2	0.432	34.2	22.3	1	5	360	2	#NULL!	#NULL!	2	#NULL!	#NULL!	2	#NULL!
43616	2045	10.9	83.62	3.95	20	553	0.919	11.494	0.843	119	0.73	131.1	522	172	9.55	6.4	0.926	46.7	0	2154	19.4	103.34	7.04	1538	4753	1.398	20.685	1.624	292	2.76	80.7	954	278	13.85	10.07	1.284	86.5	0	2	#NULL!	#NULL!	1	2	10	2	#NULL!	#NULL!	2	#NULL!
43617	2308	5	100.56	5.07	3	40	1.814	51.234	3.069	180	10.76	5.7	600	221	13.78	9.3	0.995	118.2	0	2169	18.6	116.42	7.73	3	101	1.075	22.699	1.704	163	3.72	44.8	892	296	10.21	12.74	1.49	80.3	0	2	#NULL!	#NULL!	1	5	240	2	#NULL!	#NULL!	2	#NULL!
43618	1080	6	30.54	6.13	0	195	2.112	14.355	2.299	494	8.36	61	901	163	11.43	6.17	0.497	74.6	0	464	2	13.25	1.4	1	179	0.423	3.58	0.245	49	0.95	133.1	183	42	1.77	1.98	0.195	21	0	2	#NULL!	#NULL!	2	#NULL!	#NULL!	2	#NULL!	#NULL!	2	#NULL!
43619	1095	6.5	44.47	3.49	21	119	1.219	14.952	1.187	330	3.05	171.7	511	111	11.95	7.23	0.377	34.4	0	920	5.2	26.3	1.62	21	163	1.5	9.363	0.77	262	2.93	80.1	721	94	7.59	5.03	0.337	43.7	0	#NULL!	#NULL!	#NULL!	#NULL!	#NULL!	#NULL!	#NULL!	#NULL!	#NULL!	#NULL!	#NULL!
43622	1768	15.1	72.16	8.75	35	732	1.446	48.178	2.594	167	2.8	23.3	468	259	13.71	10.06	1.167	125.7	0.5	894	16.4	17.68	2.2	31	1619	0.721	30.607	1.952	176	1.16	21.7	355	215	6.94	4.34	0.577	122.9	0	2	#NULL!	#NULL!	2	#NULL!	#NULL!	2	#NULL!	#NULL!	1	5
43623	2733	26.5	103.9	11.66	7	1416	2.278	28.403	1.555	529	5.44	55	1183	314	18.91	15.14	1.75	207	0	1804	17.1	75.09	6.64	35	292	0.985	13.392	1.289	320	1	129.2	556	214	8.35	4.57	0.997	65.7	0	#NULL!	#NULL!	#NULL!	#NULL!	#NULL!	#NULL!	#NULL!	#NULL!	#NULL!	#NULL!	#NULL!
43626	1386	16	57.61	4.32	136	731	1.467	11.522	1.451	282	3.92	99.7	1024	199	8.96	8.97	0.986	98.3	0	1288	14.5	54.42	4.28	12	244	0.764	8.067	0.83	318	1.42	78.4	698	166	6.75	5.02	0.94	68.5	0	#NULL!	#NULL!	#NULL!	#NULL!	#NULL!	#NULL!	#NULL!	#NULL!	#NULL!	#NULL!	#NULL!
43628	1337	13.5	46.64	3.2	17	1160	1.68	22.701	1.453	412	4.72	39.4	787	203	17.17	10.39	0.873	70.1	0.2	#NULL!	#NULL!	#NULL!	#NULL!	#NULL!	#NULL!	#NULL!	#NULL!	#NULL!	#NULL!	#NULL!	#NULL!	#NULL!	#NULL!	#NULL!	#NULL!	#NULL!	#NULL!	#NULL!	2	#NULL!	#NULL!	2	#NULL!	#NULL!	1	3	20	1	3
43629	4079	34.4	152.35	13.25	186	4297	2.414	29.405	1.996	572	1.45	269.7	1124	578	24.91	13.99	2.466	142.4	0	2336	39.2	61	10.8	229	1934	4.866	45.578	5.539	856	14.17	412.6	1666	649	39.37	21	1.892	73.4	0	2	#NULL!	#NULL!	2	#NULL!	#NULL!	2	#NULL!	#NULL!	2	#NULL!
43631	1796	11	65.7	5.66	0	337	3.626	16.131	1.67	283	9.55	11.9	2202	286	9.59	13.52	1.041	127.6	0	1812	15.2	57.25	10.15	0	38	2.72	22.376	1.786	669	4.64	31.7	1354	387	25.51	11.23	1.338	66.1	0	1	3	60	1	7	15	1	5	30	1	2
43632	865	12.2	36.71	3.7	380	7492	0.998	11.254	0.853	276	1.03	42.6	381	178	6.62	5.17	0.684	46	0	#NULL!	#NULL!	#NULL!	#NULL!	#NULL!	#NULL!	#NULL!	#NULL!	#NULL!	#NULL!	#NULL!	#NULL!	#NULL!	#NULL!	#NULL!	#NULL!	#NULL!	#NULL!	#NULL!	2	#NULL!	#NULL!	1	2	120	2	#NULL!	#NULL!	2	#NULL!
43634	2385	27.7	81.74	32.6	9	11327	4.113	32.136	3.13	870	10.25	158.6	2256	655	33.21	21.84	2.377	98.9	0	1522	13.6	37.3	10.09	1732	5586	1.935	29.977	2.519	582	4.07	163.5	1518	266	20.61	12.11	1.001	111.7	0	1	1	10	2	#NULL!	#NULL!	1	3	30	1	1
43635	1042	5.5	46.5	4.03	31	583	0.957	15.825	0.718	140	0.66	28.7	459	153	5.24	2.98	0.6	50.4	0	950	5.9	30.75	2.45	18	117	1.066	8.785	0.573	234	1.33	132.2	545	172	6.22	3.49	0.713	50.4	0	2	#NULL!	#NULL!	1	7	240	2	#NULL!	#NULL!	2	#NULL!
43637	3398	27.5	139.94	5.41	0	256	2.884	42.161	2.76	775	6.14	36.6	1091	293	28	18.36	1.268	137.2	0	3690	22.3	144.86	13.85	86	311	4.561	27.408	2.308	812	9.1	206.1	1186	366	35	15.97	2.262	285.5	0	#NULL!	#NULL!	#NULL!	#NULL!	#NULL!	#NULL!	#NULL!	#NULL!	#NULL!	#NULL!	#NULL!
43640	2245	11.6	83.6	4.98	0	199	3.043	58.153	3.326	329	5.02	17.6	1409	350	25.73	16.14	2.221	232.9	0	3071	13.6	98.77	6.28	204	651	4.537	50.175	4.968	604	14.66	233.1	2624	376	30.2	17.84	1.283	133.2	0	1	5	120	2	#NULL!	#NULL!	2	#NULL!	#NULL!	2	#NULL!
43641	1997	10.7	74.57	4.86	2	242	1.551	18.346	1.118	442	3.69	10.6	456	220	11.41	8.65	1.362	116.3	0	1681	5.2	45.14	0.65	2	129	0.517	10.047	0.652	78	3.16	2.4	348	84	6.98	6.95	0.466	64.1	0	2	#NULL!	#NULL!	2	#NULL!	#NULL!	1	3	30	2	#NULL!
43647	1105	4.5	44.82	2.66	0	151	0.64	14.558	0.931	96	1.46	110.3	413	94	5.33	3.26	0.498	52.4	0	1403	12.4	44.67	9.92	10	1443	0.998	28.593	1.369	280	2.03	37.3	455	173	10.63	8.1	1.102	114.1	0	2	#NULL!	#NULL!	1	4	230	2	#NULL!	#NULL!	2	#NULL!
43648	1788	19.7	54.53	3.54	671	1744	2.289	17.916	2.276	335	5.35	123.8	929	286	19.08	8.27	1.067	56.8	0	#NULL!	#NULL!	#NULL!	#NULL!	#NULL!	#NULL!	#NULL!	#NULL!	#NULL!	#NULL!	#NULL!	#NULL!	#NULL!	#NULL!	#NULL!	#NULL!	#NULL!	#NULL!	#NULL!	#NULL!	#NULL!	#NULL!	#NULL!	#NULL!	#NULL!	#NULL!	#NULL!	#NULL!	#NULL!	#NULL!
43650	1152	7.4	47.33	3.19	43	346	0.918	9.272	0.526	195	2.16	40.8	484	142	6.74	5.06	0.583	54.6	0	1787	19.3	66.75	6.44	12	639	2.482	29.695	2.695	686	5.72	137.2	893	297	19.42	18.41	0.99	67.6	0	2	#NULL!	#NULL!	2	#NULL!	#NULL!	1	5	20	1	5
43651	1222	8	34.56	3.5	32	213	1.003	9.172	0.588	264	1.66	146.2	487	124	6.39	3.56	0.588	46.1	0	851	8.7	14.39	2.87	1591	3864	2.134	17.822	1.999	395	6.48	124.1	558	112	7.55	7.69	0.324	31.5	0	2	#NULL!	#NULL!	2	#NULL!	#NULL!	1	3	30	1	1
43652	#NULL!	#NULL!	#NULL!	#NULL!	#NULL!	#NULL!	#NULL!	#NULL!	#NULL!	#NULL!	#NULL!	#NULL!	#NULL!	#NULL!	#NULL!	#NULL!	#NULL!	#NULL!	#NULL!	#NULL!	#NULL!	#NULL!	#NULL!	#NULL!	#NULL!	#NULL!	#NULL!	#NULL!	#NULL!	#NULL!	#NULL!	#NULL!	#NULL!	#NULL!	#NULL!	#NULL!	#NULL!	#NULL!	#NULL!	#NULL!	#NULL!	#NULL!	#NULL!	#NULL!	#NULL!	#NULL!	#NULL!	#NULL!	#NULL!
43657	656	0	34.76	6.08	0	0	0.918	6.56	0.39	106	1.96	79	522	58	11.78	6.6	0.538	18	0	1148	0	60.83	10.64	0	0	1.603	11.48	0.686	182	3.43	137.9	917	105	20.65	11.55	0.938	31.5	0	#NULL!	#NULL!	#NULL!	#NULL!	#NULL!	#NULL!	#NULL!	#NULL!	#NULL!	#NULL!	#NULL!
43658	1626	10.9	67.54	3.68	0	223	1.48	9.201	0.689	158	2.78	34.4	770	143	6.64	5.59	0.89	52.4	0	1866	19.7	42.49	3.85	46	720	2.064	20.182	1.354	299	3.09	98.2	907	224	10.94	8.31	1.419	100.3	0	#NULL!	#NULL!	#NULL!	#NULL!	#NULL!	#NULL!	#NULL!	#NULL!	#NULL!	#NULL!	#NULL!
43660	1935	7.3	67.1	3.18	180	529	1.435	32.659	2.14	289	1.88	551	903	208	10.59	7.98	0.762	125.3	0	853	4.5	32.66	1.37	0	167	0.463	7.153	0.497	100	1.37	6.4	271	72	5.08	3.84	0.399	21	0	2	#NULL!	#NULL!	2	#NULL!	#NULL!	1	3	20	2	#NULL!
43661	1096	9.1	56.33	5.65	26	926	1.148	9.199	0.704	201	1.4	69.9	344	101	6.87	4.62	0.409	65.5	0	1198	17.7	40.55	8.19	30	1583	1.024	19.742	1.19	225	3.76	72.1	360	176	12.16	12.71	1.092	94.8	0	2	#NULL!	#NULL!	2	#NULL!	#NULL!	2	#NULL!	#NULL!	2	#NULL!
43662	922	10.8	39.96	2.89	16	1973	1.344	9.491	0.666	175	3.13	18.3	735	203	7.31	8.15	0.631	64.6	0	858	13.4	39.06	4.12	533	2340	1.354	10.216	0.862	127	4.58	36.1	795	189	5.67	10.28	0.689	34.4	0	1	5	240	1	5	240	1	4	120	2	#NULL!
43664	#NULL!	#NULL!	#NULL!	#NULL!	#NULL!	#NULL!	#NULL!	#NULL!	#NULL!	#NULL!	#NULL!	#NULL!	#NULL!	#NULL!	#NULL!	#NULL!	#NULL!	#NULL!	#NULL!	#NULL!	#NULL!	#NULL!	#NULL!	#NULL!	#NULL!	#NULL!	#NULL!	#NULL!	#NULL!	#NULL!	#NULL!	#NULL!	#NULL!	#NULL!	#NULL!	#NULL!	#NULL!	#NULL!	#NULL!	#NULL!	#NULL!	#NULL!	#NULL!	#NULL!	#NULL!	#NULL!	#NULL!	#NULL!	#NULL!
43665	#NULL!	#NULL!	#NULL!	#NULL!	#NULL!	#NULL!	#NULL!	#NULL!	#NULL!	#NULL!	#NULL!	#NULL!	#NULL!	#NULL!	#NULL!	#NULL!	#NULL!	#NULL!	#NULL!	#NULL!	#NULL!	#NULL!	#NULL!	#NULL!	#NULL!	#NULL!	#NULL!	#NULL!	#NULL!	#NULL!	#NULL!	#NULL!	#NULL!	#NULL!	#NULL!	#NULL!	#NULL!	#NULL!	#NULL!	#NULL!	#NULL!	#NULL!	#NULL!	#NULL!	#NULL!	#NULL!	#NULL!	#NULL!	#NULL!
43666	2254	13.4	82.26	8.42	6	669	1.386	29.699	2.385	281	4.3	34.6	367	204	14.58	11.58	1.015	130.1	0	1314	6.8	32.34	6.81	94	334	0.645	11.31	0.594	110	2.88	14	505	212	11.83	8.91	1.215	182.5	0	2	#NULL!	#NULL!	2	#NULL!	#NULL!	2	#NULL!	#NULL!	2	#NULL!
43672	2015	30.3	87.13	12.39	2292	7499	2.226	12.203	1.279	351	5.66	118.2	1176	432	11.43	9.36	1.631	81.7	21.8	2216	32.7	110.31	19.6	1799	7117	2.085	24.695	2.221	477	2.53	192.6	985	578	15.4	15.92	3.362	116.9	12.1	2	#NULL!	#NULL!	2	#NULL!	#NULL!	2	#NULL!	#NULL!	2	#NULL!
43673	783	4	37.15	11.54	0	0	1.581	7.589	1.96	221	4.43	75.9	786	162	10.44	4.43	0.879	23.7	0	598	3	28.41	8.83	0	0	1.209	5.803	1.499	169	3.39	58	562	117	7.98	3.41	0.66	18.1	0	#NULL!	#NULL!	#NULL!	#NULL!	#NULL!	#NULL!	#NULL!	#NULL!	#NULL!	#NULL!	#NULL!
43674	3407	18.4	168.14	6.13	63	239	1.793	25.637	1.419	509	5.66	16.2	491	264	26.19	16.21	1.293	124.6	0	1631	12.3	77.93	6.26	25	830	1.628	13.505	1.167	291	2.74	29.1	451	154	8.33	5.59	0.653	62.9	0	2	#NULL!	#NULL!	2	#NULL!	#NULL!	2	#NULL!	#NULL!	2	#NULL!
43676	951	4.6	43.18	5.73	1	2966	1.439	9.385	0.763	66	2.18	70.4	779	120	17.76	6.74	0.789	22.8	0	840	5.7	35.08	5.25	567	5578	1.276	8.175	0.777	74	1.77	93	704	128	16.1	5.9	0.768	20.6	0	#NULL!	#NULL!	#NULL!	#NULL!	#NULL!	#NULL!	#NULL!	#NULL!	#NULL!	#NULL!	#NULL!
43680	1163	10.3	57.63	5.7	53	766	1.585	11.887	1.142	271	7.38	17.8	802	197	8.2	5.69	0.559	92.1	15.1	908	12.5	43.34	4.59	55	1072	1.494	18.53	1.819	230	1.16	129.6	496	181	5.85	4.78	0.713	46.6	0	1	2	60	1	5	180	2	#NULL!	#NULL!	1	3
43681	977	7.8	25.62	2.46	492	1394	2.006	14.772	1.392	198	4.66	37.5	789	176	12.2	6.24	0.696	46.4	0	#NULL!	#NULL!	#NULL!	#NULL!	#NULL!	#NULL!	#NULL!	#NULL!	#NULL!	#NULL!	#NULL!	#NULL!	#NULL!	#NULL!	#NULL!	#NULL!	#NULL!	#NULL!	#NULL!	#NULL!	#NULL!	#NULL!	#NULL!	#NULL!	#NULL!	#NULL!	#NULL!	#NULL!	#NULL!	#NULL!
43682	1295	10.3	68.83	5.45	44	206	1.742	17.333	1.375	335	3.88	15.6	523	184	12.33	7.51	0.688	53.1	0	1160	5.5	40.49	9.46	15	20	2.234	25.658	2.438	575	8.76	66.6	668	253	24.82	11.69	1.151	48.8	0	2	#NULL!	#NULL!	2	#NULL!	#NULL!	2	#NULL!	#NULL!	2	#NULL!
43685	2194	7	99.72	8.69	3	271	2.368	18.21	1.435	217	7.8	5.4	1393	229	12.73	14.98	1.175	127.6	0	2091	7.1	103.37	5.16	1	295	2.501	14.471	1.034	207	7.8	6.5	1965	213	19.08	15.34	0.834	106.1	0	#NULL!	#NULL!	#NULL!	#NULL!	#NULL!	#NULL!	#NULL!	#NULL!	#NULL!	#NULL!	#NULL!
43686	#NULL!	#NULL!	#NULL!	#NULL!	#NULL!	#NULL!	#NULL!	#NULL!	#NULL!	#NULL!	#NULL!	#NULL!	#NULL!	#NULL!	#NULL!	#NULL!	#NULL!	#NULL!	#NULL!	#NULL!	#NULL!	#NULL!	#NULL!	#NULL!	#NULL!	#NULL!	#NULL!	#NULL!	#NULL!	#NULL!	#NULL!	#NULL!	#NULL!	#NULL!	#NULL!	#NULL!	#NULL!	#NULL!	#NULL!	#NULL!	#NULL!	#NULL!	#NULL!	#NULL!	#NULL!	#NULL!	#NULL!	#NULL!	#NULL!
43687	#NULL!	#NULL!	#NULL!	#NULL!	#NULL!	#NULL!	#NULL!	#NULL!	#NULL!	#NULL!	#NULL!	#NULL!	#NULL!	#NULL!	#NULL!	#NULL!	#NULL!	#NULL!	#NULL!	#NULL!	#NULL!	#NULL!	#NULL!	#NULL!	#NULL!	#NULL!	#NULL!	#NULL!	#NULL!	#NULL!	#NULL!	#NULL!	#NULL!	#NULL!	#NULL!	#NULL!	#NULL!	#NULL!	#NULL!	#NULL!	#NULL!	#NULL!	#NULL!	#NULL!	#NULL!	#NULL!	#NULL!	#NULL!	#NULL!
43688	1588	11	40.82	4.88	1486	3871	0.958	18.053	1.053	221	3.26	52.1	416	165	7.76	3.54	0.776	115	33.8	3394	41.4	124.2	11.03	126	631	3.581	30.391	2.918	647	7.59	44	1709	527	21.31	19.49	2.289	175.1	0	2	#NULL!	#NULL!	2	#NULL!	#NULL!	2	#NULL!	#NULL!	1	1
43691	2363	19.4	71.07	6.42	1798	4153	2.876	21.529	1.4	464	2.58	102.4	801	283	16.59	9.1	1.268	124.6	0	2207	21.7	67.42	8.87	899	2885	1.905	21.923	1.791	412	41.57	247.2	667	286	26.38	10.3	1.608	121.3	21.8	2	#NULL!	#NULL!	2	#NULL!	#NULL!	1	7	15	2	#NULL!
43692	280	0.8	5.06	0.12	0	632	0.24	4.083	0.228	40	0.1	2.1	40	25	3.79	0.92	0.386	25.8	0	3883	45.3	178.02	22.64	268	1749	2.657	44.917	4.701	532	10.6	274	707	493	28.59	35.02	2.732	137.1	0	2	#NULL!	#NULL!	2	#NULL!	#NULL!	2	#NULL!	#NULL!	2	#NULL!
43693	#NULL!	#NULL!	#NULL!	#NULL!	#NULL!	#NULL!	#NULL!	#NULL!	#NULL!	#NULL!	#NULL!	#NULL!	#NULL!	#NULL!	#NULL!	#NULL!	#NULL!	#NULL!	#NULL!	#NULL!	#NULL!	#NULL!	#NULL!	#NULL!	#NULL!	#NULL!	#NULL!	#NULL!	#NULL!	#NULL!	#NULL!	#NULL!	#NULL!	#NULL!	#NULL!	#NULL!	#NULL!	#NULL!	#NULL!	#NULL!	#NULL!	#NULL!	#NULL!	#NULL!	#NULL!	#NULL!	#NULL!	#NULL!	#NULL!
43695	3797	24.7	155.98	12.9	1692	4300	2.204	18.107	1.659	363	2.49	37	1406	380	19.98	15.78	2.048	151.7	50	3304	27.2	128.84	6.17	19	197	1.672	33.36	1.646	332	2.09	14.3	1184	386	20.92	11.21	1.569	125.1	36.2	2	#NULL!	#NULL!	2	#NULL!	#NULL!	2	#NULL!	#NULL!	1	1
43698	1693	2.5	82.41	2.43	0	157	3.51	4.505	0.921	137	11.07	7	2332	257	2.08	8.63	0.665	100.6	0	1218	6.5	54.18	1.5	1	141	2.949	6.074	1.048	140	7.54	14.4	1624	167	3.19	7.4	0.591	65.4	0	#NULL!	#NULL!	#NULL!	#NULL!	#NULL!	#NULL!	#NULL!	#NULL!	#NULL!	#NULL!	#NULL!
43702	431	1.6	23.07	2.89	2	165	0.341	6.536	0.356	73	4.31	1.7	119	104	2.22	1.42	0.288	57.9	0	#NULL!	#NULL!	#NULL!	#NULL!	#NULL!	#NULL!	#NULL!	#NULL!	#NULL!	#NULL!	#NULL!	#NULL!	#NULL!	#NULL!	#NULL!	#NULL!	#NULL!	#NULL!	#NULL!	2	#NULL!	#NULL!	2	#NULL!	#NULL!	2	#NULL!	#NULL!	2	#NULL!
43706	1549	16.2	39.13	4.28	0	687	1.504	18.03	1.166	271	3.93	306.1	572	172	20.22	4.58	0.853	56.8	0	1591	7.4	64.75	3.52	82	489	1.19	15.132	0.945	250	2.69	6.4	867	141	7.1	5.66	0.495	77	0	2	#NULL!	#NULL!	2	#NULL!	#NULL!	2	#NULL!	#NULL!	2	#NULL!
43711	2033	18.6	41.95	4.59	127	1411	2.09	36.259	2.309	628	3.48	275.5	707	276	18.39	11.17	1.301	95.2	0.1	3493	16.4	127.33	9.81	4	815	4.375	50.162	2.802	1134	13.85	123.6	2013	284	28.55	20.95	1.303	253.9	0	2	#NULL!	#NULL!	1	2	60	2	#NULL!	#NULL!	2	#NULL!
43712	763	2.9	33.91	2.44	1	15	1.025	5.384	0.523	120	2.77	7	505	70	4.29	4.92	0.236	24.5	0	#NULL!	#NULL!	#NULL!	#NULL!	#NULL!	#NULL!	#NULL!	#NULL!	#NULL!	#NULL!	#NULL!	#NULL!	#NULL!	#NULL!	#NULL!	#NULL!	#NULL!	#NULL!	#NULL!	#NULL!	#NULL!	#NULL!	#NULL!	#NULL!	#NULL!	#NULL!	#NULL!	#NULL!	#NULL!	#NULL!
43721	721	5.2	19.03	0.98	0	0	0.236	5.305	0.412	129	0	2.8	91	64	4.47	1.58	0.283	4.3	0	#NULL!	#NULL!	#NULL!	#NULL!	#NULL!	#NULL!	#NULL!	#NULL!	#NULL!	#NULL!	#NULL!	#NULL!	#NULL!	#NULL!	#NULL!	#NULL!	#NULL!	#NULL!	#NULL!	2	#NULL!	#NULL!	2	#NULL!	#NULL!	2	#NULL!	#NULL!	1	5
43722	#NULL!	#NULL!	#NULL!	#NULL!	#NULL!	#NULL!	#NULL!	#NULL!	#NULL!	#NULL!	#NULL!	#NULL!	#NULL!	#NULL!	#NULL!	#NULL!	#NULL!	#NULL!	#NULL!	#NULL!	#NULL!	#NULL!	#NULL!	#NULL!	#NULL!	#NULL!	#NULL!	#NULL!	#NULL!	#NULL!	#NULL!	#NULL!	#NULL!	#NULL!	#NULL!	#NULL!	#NULL!	#NULL!	2	#NULL!	#NULL!	2	#NULL!	#NULL!	2	#NULL!	#NULL!	2	#NULL!
43723	1849	17.1	80.58	10.56	7	2961	2.39	12.318	1.33	429	4.41	121.5	1199	395	10.09	10.92	2.137	112.2	0	1504	18	43.26	6.16	253	2758	1.99	37.847	2.209	574	3.66	161.2	855	368	20.09	11.64	1.292	102.1	0	2	#NULL!	#NULL!	2	#NULL!	#NULL!	2	#NULL!	#NULL!	2	#NULL!
43726	577	8.7	18.57	16.11	229	610	2.37	26.024	2.711	501	7	76.2	1471	165	21.03	17.14	0.537	11.2	0	1523	13.8	48.77	0.85	30	149	1.674	21.258	1.579	281	4.94	37.2	757	219	17.37	9.21	0.742	112.6	0	2	#NULL!	#NULL!	2	#NULL!	#NULL!	2	#NULL!	#NULL!	2	#NULL!
43727	2182	18.6	64.11	5.95	478	622	2.241	18.288	1.825	497	4.17	23.6	1122	274	13.96	7.67	1.142	104.2	0	1246	10.1	29.38	1.68	44	155	1.909	9.805	0.956	248	2.62	20.8	858	165	5.33	4.09	0.674	56.9	0	2	#NULL!	#NULL!	2	#NULL!	#NULL!	2	#NULL!	#NULL!	2	#NULL!
43731	3582	15.3	129.06	8.41	28	2367	4.073	35.587	2.553	345	8.96	19	1287	359	17.71	25.66	1.29	163.4	0	3779	22.1	144.67	9.06	330	1480	3.073	37.102	2.123	440	4.96	48.5	1354	377	21.99	20.23	1.623	179.2	0	2	#NULL!	#NULL!	2	#NULL!	#NULL!	2	#NULL!	#NULL!	2	#NULL!
43733	#NULL!	#NULL!	#NULL!	#NULL!	#NULL!	#NULL!	#NULL!	#NULL!	#NULL!	#NULL!	#NULL!	#NULL!	#NULL!	#NULL!	#NULL!	#NULL!	#NULL!	#NULL!	#NULL!	#NULL!	#NULL!	#NULL!	#NULL!	#NULL!	#NULL!	#NULL!	#NULL!	#NULL!	#NULL!	#NULL!	#NULL!	#NULL!	#NULL!	#NULL!	#NULL!	#NULL!	#NULL!	#NULL!	2	#NULL!	#NULL!	2	#NULL!	#NULL!	2	#NULL!	#NULL!	2	#NULL!
43734	#NULL!	#NULL!	#NULL!	#NULL!	#NULL!	#NULL!	#NULL!	#NULL!	#NULL!	#NULL!	#NULL!	#NULL!	#NULL!	#NULL!	#NULL!	#NULL!	#NULL!	#NULL!	#NULL!	#NULL!	#NULL!	#NULL!	#NULL!	#NULL!	#NULL!	#NULL!	#NULL!	#NULL!	#NULL!	#NULL!	#NULL!	#NULL!	#NULL!	#NULL!	#NULL!	#NULL!	#NULL!	#NULL!	#NULL!	#NULL!	#NULL!	#NULL!	#NULL!	#NULL!	#NULL!	#NULL!	#NULL!	#NULL!	#NULL!
43736	1149	9.8	38.36	2.23	1	122	0.841	9.676	0.59	203	1.57	14.2	364	123	8.75	4.88	0.629	58.7	27.9	1091	4.5	47.7	2.74	0	123	0.756	6.866	0.396	97	1.11	1	309	89	3.06	3.7	0.554	33.8	37.1	2	#NULL!	#NULL!	2	#NULL!	#NULL!	2	#NULL!	#NULL!	2	#NULL!
43737	1830	9.6	82.99	6.33	7	439	1.413	13.18	0.699	326	1.16	34.9	870	157	11.02	5.88	0.857	103	0	3107	19.7	132.28	10.81	23	131	1.743	19.658	1.221	474	4.5	33	506	247	17.79	10.92	1.368	110.6	0	2	#NULL!	#NULL!	1	3	10	2	#NULL!	#NULL!	2	#NULL!
43740	2212	8.9	67.3	8.89	8	258	0.866	16.699	1.958	253	4.85	64.5	328	151	9.37	6.89	0.794	71.2	31.8	1958	23.7	85.82	10.02	1571	3972	1.414	29.362	2.26	397	4.35	76.1	204	219	14.07	10.67	1.08	115.6	0	2	#NULL!	#NULL!	2	#NULL!	#NULL!	2	#NULL!	#NULL!	2	#NULL!
43741	2808	19.4	87.5	10.28	671	2747	1.912	45.596	2.577	505	2.37	193.7	1465	315	18.08	10.67	1.532	143.4	0.4	2445	11.3	75.21	5.03	56	577	2.118	35.516	3.138	245	13.8	35.3	1114	196	14.43	9.7	1.05	81	0	1	5	120	1	7	60	2	#NULL!	#NULL!	1	5
43742	892	4.2	50.84	2.71	0	57	0.958	6.344	0.391	104	1.5	1.5	361	89	3.55	3.12	0.604	40.9	0	2310	20.4	94.55	8.07	79	774	1.364	29.974	1.946	458	2.28	134.8	691	308	15.8	9.3	1.576	107.2	0	2	#NULL!	#NULL!	2	#NULL!	#NULL!	2	#NULL!	#NULL!	2	#NULL!
43744	3548	15	198.19	21.16	23	513	1.375	30.648	2.413	256	4.72	16.2	628	271	12.12	11.3	0.952	117.7	0	2375	11.6	142.59	13.21	1	155	0.885	21.339	1.766	183	1.02	231.8	419	200	8.93	7.37	0.933	54.1	0	2	#NULL!	#NULL!	2	#NULL!	#NULL!	2	#NULL!	#NULL!	2	#NULL!
43746	#NULL!	#NULL!	#NULL!	#NULL!	#NULL!	#NULL!	#NULL!	#NULL!	#NULL!	#NULL!	#NULL!	#NULL!	#NULL!	#NULL!	#NULL!	#NULL!	#NULL!	#NULL!	#NULL!	#NULL!	#NULL!	#NULL!	#NULL!	#NULL!	#NULL!	#NULL!	#NULL!	#NULL!	#NULL!	#NULL!	#NULL!	#NULL!	#NULL!	#NULL!	#NULL!	#NULL!	#NULL!	#NULL!	2	#NULL!	#NULL!	2	#NULL!	#NULL!	2	#NULL!	#NULL!	2	#NULL!
43748	1013	16	31.92	4.54	47	1247	1.591	11.199	1.314	515	2.09	87.4	616	206	13.74	7.07	1.076	56.8	0	801	7.9	34.52	1.49	34	275	1.44	10.835	1.013	356	4.46	16	657	138	12.51	10.43	0.522	46.6	0	2	#NULL!	#NULL!	2	#NULL!	#NULL!	2	#NULL!	#NULL!	2	#NULL!
43757	1138	8.4	41.91	3.68	0	10	0.719	10.627	0.619	96	1.53	2.4	450	180	5.06	4.8	0.506	24	0	1907	31.8	49.85	6.23	7	358	1.863	15.065	1.522	313	3.14	49.1	1008	349	15	10.09	1.396	75.7	0	2	#NULL!	#NULL!	1	3	180	1	7	30	2	#NULL!
43762	1820	10.1	73.78	6.36	786	2911	2.518	23.563	1.823	297	4.45	102.2	1128	249	9.32	8.3	1.116	106.7	0	438	3.6	13.43	0.93	46	142	0.487	2.316	0.459	39	0.93	33.7	262	66	1.39	1.61	0.222	14.2	0	#NULL!	#NULL!	#NULL!	#NULL!	#NULL!	#NULL!	#NULL!	#NULL!	#NULL!	#NULL!	#NULL!
43764	2807	17.3	116.53	8.01	32	704	1.968	46.639	3.167	381	1.57	555.3	1148	303	20.08	8.32	1.161	127.3	0	#NULL!	#NULL!	#NULL!	#NULL!	#NULL!	#NULL!	#NULL!	#NULL!	#NULL!	#NULL!	#NULL!	#NULL!	#NULL!	#NULL!	#NULL!	#NULL!	#NULL!	#NULL!	#NULL!	2	#NULL!	#NULL!	2	#NULL!	#NULL!	2	#NULL!	#NULL!	2	#NULL!
43766	#NULL!	#NULL!	#NULL!	#NULL!	#NULL!	#NULL!	#NULL!	#NULL!	#NULL!	#NULL!	#NULL!	#NULL!	#NULL!	#NULL!	#NULL!	#NULL!	#NULL!	#NULL!	#NULL!	#NULL!	#NULL!	#NULL!	#NULL!	#NULL!	#NULL!	#NULL!	#NULL!	#NULL!	#NULL!	#NULL!	#NULL!	#NULL!	#NULL!	#NULL!	#NULL!	#NULL!	#NULL!	#NULL!	2	#NULL!	#NULL!	1	3	30	2	#NULL!	#NULL!	1	3
43767	1248	20.1	40.54	5.03	207	1309	2.307	18.281	2.665	528	6.59	62	996	254	12.18	12.03	0.921	55.9	0	1983	26.9	74.63	8.3	35	383	2.493	32.977	3.436	667	6.14	84.8	1005	364	17.04	13.95	1.473	80.6	0	2	#NULL!	#NULL!	2	#NULL!	#NULL!	2	#NULL!	#NULL!	2	#NULL!
43768	1302	8.7	58.16	4.39	1	525	1.404	20.995	1.183	195	1.43	21	471	179	8.59	7.03	0.776	77	0	2659	16.7	138.81	11.58	3528	9004	2.025	28.978	1.87	481	3.45	104.4	363	260	15.15	12.95	0.907	141.6	0.3	2	#NULL!	#NULL!	2	#NULL!	#NULL!	2	#NULL!	#NULL!	2	#NULL!
43769	836	5.6	12.54	2.08	89	406	0.369	2.376	0.498	136	0.13	168.2	144	92	2.09	0.96	0.433	6.4	42.1	1405	6.7	44.82	2.86	11	259	0.89	13.685	0.264	265	1.74	60.1	215	102	7.15	4.81	0.558	71.7	33.6	2	#NULL!	#NULL!	1	6	120	2	#NULL!	#NULL!	2	#NULL!
43770	2905	39.8	126.68	24.16	150	9854	3.459	35.535	2.772	564	6.26	182.4	1804	851	19.11	15.26	3.731	106.5	0	3036	45.6	146.08	37.75	758	5882	3.252	30.363	1.707	819	2.32	69.9	1295	737	22.73	13.93	3.084	138.6	0	2	#NULL!	#NULL!	1	5	60	2	#NULL!	#NULL!	1	4
43771	2370	20.1	115.97	18.06	35	403	2.118	29.944	1.985	357	5.48	153.9	994	442	16.63	18.06	1.831	116.8	0	2108	15.5	94.71	5.86	25	142	2.045	21.351	1.979	270	3.33	43.4	756	267	13.96	11.95	1.218	77.8	0	2	#NULL!	#NULL!	2	#NULL!	#NULL!	2	#NULL!	#NULL!	2	#NULL!
43772	2981	25.8	121.74	10.16	3	442	4.377	36.483	2.161	719	6.91	26.2	1259	396	23.27	14.28	1.74	134.7	0	2201	22.4	93.79	11.84	808	2713	2.833	31.636	3.004	413	6.56	30.3	700	353	18.47	14.84	1.843	106	0	1	5	180	1	5	180	2	#NULL!	#NULL!	2	#NULL!
43774	1054	16.5	29.99	2.08	1634	4217	0.683	12.574	1.245	105	0.26	46.7	265	176	5.9	4.47	0.816	36.4	0	807	17.9	16.4	2.08	1099	2770	0.653	11.938	1.337	297	2.92	115.9	248	156	8.11	7.48	0.674	58.9	0	2	#NULL!	#NULL!	1	5	240	1	2	20	2	#NULL!
43775	1844	15.5	90.05	8.81	156	1321	2.816	17.497	2.313	258	5.69	130.9	1577	469	12.25	10.7	1.42	78.5	0	1342	9.8	47.71	3.33	32	419	3.658	21.8	1.847	192	8.81	26.5	1601	483	11.7	11.82	0.983	76.2	0	2	#NULL!	#NULL!	1	5	120	2	#NULL!	#NULL!	2	#NULL!
43779	522	6.3	18.46	1.77	132	545	0.534	3.289	0.304	76	0.39	82.2	298	93	1.99	1.87	0.398	10.5	0	1350	18.6	33.04	4.04	404	2222	1.76	10.125	1.199	214	2.93	208.3	1323	263	6.14	5.79	1.027	71.8	0	1	1	30	2	#NULL!	#NULL!	2	#NULL!	#NULL!	1	5
43783	1845	11.5	67.23	5.35	11	3089	1.938	10.551	1.174	188	3.3	169.3	1084	262	8.93	8.24	1.056	77.8	0	1107	7.6	46.78	5.03	46	801	1.319	9.984	1.186	157	3.42	42.9	424	140	8.11	5.5	0.833	53.3	0	#NULL!	#NULL!	#NULL!	#NULL!	#NULL!	#NULL!	#NULL!	#NULL!	#NULL!	#NULL!	#NULL!
43790	2067	5.6	104.09	7.19	0	271	2.244	11.733	0.894	255	4.31	4	930	187	9.45	8.24	1.074	78.3	10.8	1833	8.1	78.35	6.07	0	113	2.592	30.226	2.712	640	8.8	64.3	870	184	26.67	8.05	0.899	79.7	0	1	2	30	1	7	30	2	#NULL!	#NULL!	2	#NULL!
43791	1394	8	58.57	6.03	16	236	1.344	14.88	0.897	202	2.48	56.8	573	171	10.49	6.41	0.833	78.7	0	2429	20	79.31	4.8	71	277	2.852	50.966	4.027	587	10.06	30.1	630	277	19.6	19.21	1.173	172.7	0	#NULL!	#NULL!	#NULL!	#NULL!	#NULL!	#NULL!	#NULL!	#NULL!	#NULL!	#NULL!	#NULL!
43793	#NULL!	#NULL!	#NULL!	#NULL!	#NULL!	#NULL!	#NULL!	#NULL!	#NULL!	#NULL!	#NULL!	#NULL!	#NULL!	#NULL!	#NULL!	#NULL!	#NULL!	#NULL!	#NULL!	#NULL!	#NULL!	#NULL!	#NULL!	#NULL!	#NULL!	#NULL!	#NULL!	#NULL!	#NULL!	#NULL!	#NULL!	#NULL!	#NULL!	#NULL!	#NULL!	#NULL!	#NULL!	#NULL!	2	#NULL!	#NULL!	1	6	60	2	#NULL!	#NULL!	2	#NULL!
43794	911	11.3	24.45	3.04	0	62	0.839	18.344	0.822	171	0.57	13	457	168	7.58	5.05	0.701	60.2	0	1355	10.7	53.79	7.22	34	209	1.367	10.177	1.172	144	2.77	100.6	750	200	6.34	8.73	0.713	33.1	0	2	#NULL!	#NULL!	2	#NULL!	#NULL!	2	#NULL!	#NULL!	2	#NULL!
43795	1048	5.7	53.97	4.42	49	2202	0.787	17.91	1.116	197	1.66	12.2	303	115	7.07	5.7	0.402	113.5	0	820	6.1	35.57	2.6	169	212	0.98	9.842	0.946	172	1.69	138.2	969	130	5.49	4.15	0.67	48.7	0	2	#NULL!	#NULL!	2	#NULL!	#NULL!	2	#NULL!	#NULL!	2	#NULL!
43797	1209	5.2	27.7	1.99	4	290	1.428	10.392	0.893	340	4.19	35.8	1051	118	9.61	8.71	0.464	30.8	0	#NULL!	#NULL!	#NULL!	#NULL!	#NULL!	#NULL!	#NULL!	#NULL!	#NULL!	#NULL!	#NULL!	#NULL!	#NULL!	#NULL!	#NULL!	#NULL!	#NULL!	#NULL!	#NULL!	#NULL!	#NULL!	#NULL!	#NULL!	#NULL!	#NULL!	#NULL!	#NULL!	#NULL!	#NULL!	#NULL!
43799	1120	7.4	28.59	2.37	1	448	1.932	11.802	0.927	283	3.73	9.9	895	170	8.4	6.67	0.642	82.4	0	1455	3.6	60.9	1.28	0	74	2.484	22.846	1.86	142	5.36	1.4	1110	231	7.82	13.54	0.799	153.2	0	2	#NULL!	#NULL!	2	#NULL!	#NULL!	2	#NULL!	#NULL!	2	#NULL!
43804	1417	8.7	43.89	1.3	1	116	0.989	8.509	0.952	109	2.83	4.4	639	129	7.1	6.17	0.637	48.7	0	959	5.9	28.46	1.49	0	50	0.691	11.379	0.843	179	1.08	35.6	256	84	7.98	2.84	0.391	28.6	0	2	#NULL!	#NULL!	2	#NULL!	#NULL!	2	#NULL!	#NULL!	1	3
43808	2366	22.4	116.34	10.21	1421	3705	2.195	18.564	1.431	314	2.49	30.4	965	226	11.25	6.46	1.05	51.5	0	1647	6.2	77.61	2.4	44	339	1.508	14.468	0.688	241	6.52	23	543	146	12.72	12.54	0.674	103.5	0	1	1	20	1	2	10	2	#NULL!	#NULL!	2	#NULL!
43809	1688	12.2	75.81	5	2	184	0.98	13.153	1.117	273	1.97	28.7	750	168	6.67	6.1	0.872	74.8	0	2090	20.1	77.77	5.9	24	496	2.869	26.246	2.257	759	5.92	348.1	1706	290	23.82	15.76	0.847	109	0	#NULL!	#NULL!	#NULL!	#NULL!	#NULL!	#NULL!	#NULL!	#NULL!	#NULL!	#NULL!	#NULL!
43812	1119	6.2	30.89	2.65	50	329	1.499	18.45	1.543	218	4.2	33.4	576	148	12.71	4.85	0.442	43.4	0	1285	11.1	42.21	4.14	1934	4870	1.43	14.4	1.344	223	1.62	131.1	579	189	8.01	5.03	0.755	33.7	0	#NULL!	#NULL!	#NULL!	#NULL!	#NULL!	#NULL!	#NULL!	#NULL!	#NULL!	#NULL!	#NULL!
43816	2254	24.5	139.53	10.15	303	7088	2.277	30.584	2.001	562	4.41	70.6	911	329	16.57	11.9	1.858	141.9	0	1419	26.5	60.78	7	351	1329	1.094	11.281	1.453	412	2.35	95.6	328	273	8.24	6.2	1.127	45.8	0	2	#NULL!	#NULL!	1	5	180	1	5	60	2	#NULL!
43817	2327	10.3	107.13	11.63	2061	9641	1.484	15.492	1.001	342	1.68	157.8	657	207	11.12	5.67	0.713	103.9	0	1644	14.7	50.22	5.29	730	3275	1.079	23.997	1.546	273	1.91	137.6	509	206	10.69	7.7	1.309	83.8	0	2	#NULL!	#NULL!	2	#NULL!	#NULL!	1	5	20	1	5
43818	1399	13.3	52.46	5.76	36	1024	1.961	21.378	0.798	226	1.67	42	1001	309	10.25	5.93	1.678	72.2	0.2	940	11.5	35.6	4.13	15	660	1.093	14.549	1.183	284	1.99	87.5	740	185	5.9	6.02	0.681	115.4	0	2	#NULL!	#NULL!	1	5	360	2	#NULL!	#NULL!	1	4
43821	1033	5.1	31.52	1.81	5	240	0.524	8.039	0.702	178	1.5	57.9	228	106	6.49	4.75	0.532	39.6	0	#NULL!	#NULL!	#NULL!	#NULL!	#NULL!	#NULL!	#NULL!	#NULL!	#NULL!	#NULL!	#NULL!	#NULL!	#NULL!	#NULL!	#NULL!	#NULL!	#NULL!	#NULL!	#NULL!	#NULL!	#NULL!	#NULL!	#NULL!	#NULL!	#NULL!	#NULL!	#NULL!	#NULL!	#NULL!	#NULL!
43822	1460	7.4	84.49	8.93	124	3739	1.5	11.585	0.865	193	3.1	10.9	592	243	8.18	9.44	0.816	49.9	0	1425	3.4	61.67	3.9	0	95	1.482	23.458	1.247	145	4.67	1.6	362	166	9.17	8.91	0.873	70.1	0	2	#NULL!	#NULL!	2	#NULL!	#NULL!	2	#NULL!	#NULL!	2	#NULL!
43824	1045	8.1	40.19	4.14	56	339	1.417	15.278	1.502	183	1.96	29.8	176	154	8.27	6.63	0.633	60.1	11.2	1697	17.8	35.96	4.85	0	61	1.87	22.776	1.543	379	4.3	9.3	771	315	18.2	7.84	1.339	146.3	11.2	2	#NULL!	#NULL!	2	#NULL!	#NULL!	2	#NULL!	#NULL!	2	#NULL!
43829	1172	12.8	40.65	2.76	43	2313	1.773	9.925	0.766	225	3.39	49.5	896	213	6.93	6.85	0.67	75.7	0	#NULL!	#NULL!	#NULL!	#NULL!	#NULL!	#NULL!	#NULL!	#NULL!	#NULL!	#NULL!	#NULL!	#NULL!	#NULL!	#NULL!	#NULL!	#NULL!	#NULL!	#NULL!	#NULL!	2	#NULL!	#NULL!	2	#NULL!	#NULL!	2	#NULL!	#NULL!	2	#NULL!
43830	1585	27.6	92.11	11.48	201	2391	1.139	15.987	1.342	323	2.11	63.3	537	222	7.88	7.95	1.143	45	0	1128	9.8	29.58	3.21	226	1443	1.087	44.267	1.582	234	7.44	43.1	550	214	10.98	5.25	0.834	216.9	0.1	2	#NULL!	#NULL!	2	#NULL!	#NULL!	1	5	120	2	#NULL!
43832	2156	9.6	78.61	6.51	2	113	2.732	16.337	1.939	166	7.07	48.1	1683	285	12.32	6.91	1.228	58.4	0	1726	9.5	51.07	2.1	1	251	2.735	14.331	1.596	188	7.6	91.3	1560	234	11.69	9.16	0.881	79.9	0	#NULL!	#NULL!	#NULL!	#NULL!	#NULL!	#NULL!	#NULL!	#NULL!	#NULL!	#NULL!	#NULL!
43835	2059	17.7	78.23	4.55	0	283	1.411	18.633	1.071	268	1.48	17.7	583	197	13.36	9.54	1.058	80.1	0	1143	7.3	35.02	3.64	35	62	2.01	16.531	1.52	314	4.12	168.4	537	103	10.62	5.05	0.414	23.1	0	#NULL!	#NULL!	#NULL!	#NULL!	#NULL!	#NULL!	#NULL!	#NULL!	#NULL!	#NULL!	#NULL!
43838	#NULL!	#NULL!	#NULL!	#NULL!	#NULL!	#NULL!	#NULL!	#NULL!	#NULL!	#NULL!	#NULL!	#NULL!	#NULL!	#NULL!	#NULL!	#NULL!	#NULL!	#NULL!	#NULL!	#NULL!	#NULL!	#NULL!	#NULL!	#NULL!	#NULL!	#NULL!	#NULL!	#NULL!	#NULL!	#NULL!	#NULL!	#NULL!	#NULL!	#NULL!	#NULL!	#NULL!	#NULL!	#NULL!	2	#NULL!	#NULL!	2	#NULL!	#NULL!	2	#NULL!	#NULL!	2	#NULL!
43839	#NULL!	#NULL!	#NULL!	#NULL!	#NULL!	#NULL!	#NULL!	#NULL!	#NULL!	#NULL!	#NULL!	#NULL!	#NULL!	#NULL!	#NULL!	#NULL!	#NULL!	#NULL!	#NULL!	#NULL!	#NULL!	#NULL!	#NULL!	#NULL!	#NULL!	#NULL!	#NULL!	#NULL!	#NULL!	#NULL!	#NULL!	#NULL!	#NULL!	#NULL!	#NULL!	#NULL!	#NULL!	#NULL!	2	#NULL!	#NULL!	2	#NULL!	#NULL!	2	#NULL!	#NULL!	1	5
43840	2193	6.8	105.93	7.87	212	569	2.478	22.58	2.172	293	11.36	70.7	1088	278	15.27	9.3	0.994	93.7	0	#NULL!	#NULL!	#NULL!	#NULL!	#NULL!	#NULL!	#NULL!	#NULL!	#NULL!	#NULL!	#NULL!	#NULL!	#NULL!	#NULL!	#NULL!	#NULL!	#NULL!	#NULL!	#NULL!	2	#NULL!	#NULL!	2	#NULL!	#NULL!	2	#NULL!	#NULL!	2	#NULL!
43841	1513	20.6	48.88	4.82	6368	13876	1.449	15.842	1.721	343	1.68	239.3	512	202	13.7	6.62	1.081	72.2	0	1077	7.1	44.78	3.23	48	111	0.696	18.256	1.505	198	0.59	152.5	573	135	4.58	2.6	0.446	56.2	0	2	#NULL!	#NULL!	2	#NULL!	#NULL!	2	#NULL!	#NULL!	2	#NULL!
43843	3120	37.3	105.9	9.93	84	1709	2.702	32.562	2.401	562	2.64	163.4	1470	499	18.47	13.93	1.99	131.6	0	2700	19.4	119.85	11.51	23	1066	1.689	30.314	1.671	378	4.15	41.8	594	328	15.66	14.58	1.482	81	0	2	#NULL!	#NULL!	1	5	30	1	2	60	1	3
43844	2105	17.3	75.78	8.87	811	10296	2.741	22.006	1.52	480	6.61	206.2	1237	349	14.78	11.57	1.672	103.3	0	1857	15.4	46.92	4.86	1026	5764	2.194	25.066	1.603	464	4.47	137.3	940	389	19.93	10.4	2.008	154.4	0	2	#NULL!	#NULL!	2	#NULL!	#NULL!	2	#NULL!	#NULL!	2	#NULL!
43845	1337	9.4	36.45	5.89	12	547	0.949	7.198	1.057	118	2.57	185.6	307	153	8.12	5.89	0.81	61	0	953	5.8	40.82	2.15	826	2197	1.272	6.554	0.732	135	3.53	23	937	128	4	7.34	0.746	51.6	0	#NULL!	#NULL!	#NULL!	#NULL!	#NULL!	#NULL!	#NULL!	#NULL!	#NULL!	#NULL!	#NULL!
43847	1844	21.1	41.75	6.01	1372	4150	1.654	31.689	2.267	355	4.71	111.7	624	323	16.41	15.41	1.539	145	2.1	1545	25.8	47.89	7.38	86	1265	1.926	21.059	2.014	354	1.71	182	1178	299	16.77	9.08	1.452	83	0	2	#NULL!	#NULL!	2	#NULL!	#NULL!	2	#NULL!	#NULL!	2	#NULL!
43851	#NULL!	#NULL!	#NULL!	#NULL!	#NULL!	#NULL!	#NULL!	#NULL!	#NULL!	#NULL!	#NULL!	#NULL!	#NULL!	#NULL!	#NULL!	#NULL!	#NULL!	#NULL!	#NULL!	#NULL!	#NULL!	#NULL!	#NULL!	#NULL!	#NULL!	#NULL!	#NULL!	#NULL!	#NULL!	#NULL!	#NULL!	#NULL!	#NULL!	#NULL!	#NULL!	#NULL!	#NULL!	#NULL!	#NULL!	#NULL!	#NULL!	#NULL!	#NULL!	#NULL!	#NULL!	#NULL!	#NULL!	#NULL!	#NULL!
43852	944	9.6	27.44	2.11	80	3186	0.831	9.923	1.052	186	1.04	57.2	497	124	4.9	3.7	0.625	42	0	1491	19	39.71	4.62	163	6341	0.984	11.278	1.91	325	1.22	177.2	1187	196	7.09	3.42	1.04	24.6	0	2	#NULL!	#NULL!	2	#NULL!	#NULL!	2	#NULL!	#NULL!	2	#NULL!
43854	#NULL!	#NULL!	#NULL!	#NULL!	#NULL!	#NULL!	#NULL!	#NULL!	#NULL!	#NULL!	#NULL!	#NULL!	#NULL!	#NULL!	#NULL!	#NULL!	#NULL!	#NULL!	#NULL!	#NULL!	#NULL!	#NULL!	#NULL!	#NULL!	#NULL!	#NULL!	#NULL!	#NULL!	#NULL!	#NULL!	#NULL!	#NULL!	#NULL!	#NULL!	#NULL!	#NULL!	#NULL!	#NULL!	#NULL!	#NULL!	#NULL!	#NULL!	#NULL!	#NULL!	#NULL!	#NULL!	#NULL!	#NULL!	#NULL!
43855	655	2.6	33.89	6.64	22	120	0.9	6.749	0.393	106	1.63	63.3	370	61	8.62	4.83	0.537	31.1	0	#NULL!	#NULL!	#NULL!	#NULL!	#NULL!	#NULL!	#NULL!	#NULL!	#NULL!	#NULL!	#NULL!	#NULL!	#NULL!	#NULL!	#NULL!	#NULL!	#NULL!	#NULL!	#NULL!	#NULL!	#NULL!	#NULL!	#NULL!	#NULL!	#NULL!	#NULL!	#NULL!	#NULL!	#NULL!	#NULL!
43856	2209	21.2	70.47	9.89	182	903	3.292	40.189	2.638	1185	7.09	39.4	1317	441	23.94	19.53	2.011	148.1	22.3	2511	39	95.76	9.07	14584	33463	4.283	36.582	3.393	992	8.97	90.7	2187	584	25.97	21.15	1.789	100.4	0	2	#NULL!	#NULL!	1	3	30	2	#NULL!	#NULL!	1	3
43857	1858	0	0	0	0	0	1.08	22.162	1.988	260	0.86	0	172	260	0.86	0.44	0.216	26	168.4	#NULL!	#NULL!	#NULL!	#NULL!	#NULL!	#NULL!	#NULL!	#NULL!	#NULL!	#NULL!	#NULL!	#NULL!	#NULL!	#NULL!	#NULL!	#NULL!	#NULL!	#NULL!	#NULL!	2	#NULL!	#NULL!	2	#NULL!	#NULL!	2	#NULL!	#NULL!	2	#NULL!
43861	1226	7.9	42.45	3.08	21	438	1.942	14.206	1.02	230	4.11	11.7	991	184	9.74	7.44	0.654	66.9	0	1472	10.8	58.36	2.93	559	1520	2.263	10.916	1.458	233	4.63	68.1	1325	242	11.11	7.07	0.829	48.8	0	2	#NULL!	#NULL!	2	#NULL!	#NULL!	1	4	27	2	#NULL!
43863	2919	22.2	83.83	7.7	86	1281	2.936	24.233	1.577	361	5.79	597.3	2330	363	13.1	13.08	1.437	142.4	0	884	5.4	57.93	5.93	0	2	0.201	6.093	0.506	80	0.09	3	122	85	3.04	1.66	0.452	8.3	0	2	#NULL!	#NULL!	2	#NULL!	#NULL!	1	5	15	1	3
43864	1755	17.3	68.73	9.63	72	1532	1.874	28.651	1.436	340	3.57	18.7	496	264	13.18	14.61	1.301	139.6	0	1914	20.5	77.32	11.19	415	7930	1.653	36.235	4.622	311	8.98	197.2	567	401	14.74	23.59	1.585	138.6	0	2	#NULL!	#NULL!	1	5	300	2	#NULL!	#NULL!	2	#NULL!
43865	2341	29.4	89.74	11.81	63	1564	3.738	37.638	4.388	906	7.97	140	1230	438	26.91	17.62	1.526	108.7	0	1770	19	61.61	5.61	54	303	1.283	14.8	0.737	204	1.49	143	594	210	10.11	6.15	1.066	55.1	0	2	#NULL!	#NULL!	2	#NULL!	#NULL!	2	#NULL!	#NULL!	2	#NULL!
43868	2008	7	70.47	2.45	14	114	2.588	30.042	2.245	378	9.74	19.2	1022	271	16.53	17.93	1.027	134.7	28.1	1630	10	63.27	6.19	0	443	0.994	13.876	0.767	265	1.86	4.1	751	165	6.55	5.65	0.947	67.9	0	2	#NULL!	#NULL!	1	3	180	2	#NULL!	#NULL!	1	7
43871	1563	12.9	67.37	4.67	39	584	0.98	9.155	0.987	182	2.72	160.7	314	181	7.54	5.82	0.891	61.1	0	1816	16.5	83.65	6.25	70	645	1.108	15.555	1.416	360	2.76	86.1	362	244	13.98	11.79	1.024	79.7	0	2	#NULL!	#NULL!	2	#NULL!	#NULL!	2	#NULL!	#NULL!	2	#NULL!
43873	1844	2.5	72.42	3.47	0	28	0.644	29.48	1.978	62	1.88	6.1	138	109	6.53	5.12	0.416	119.2	0	281	0	6.09	0.46	0	0	0.194	23.389	1.023	7	0.58	0	44	55	1.78	1.77	0.143	47.1	0	2	#NULL!	#NULL!	2	#NULL!	#NULL!	1	3	30	1	3
43876	1863	14.9	72.86	7.67	14	1251	1.935	19.989	1.29	300	4.49	17.8	1103	229	12.14	11.95	1.07	112.2	0	#NULL!	#NULL!	#NULL!	#NULL!	#NULL!	#NULL!	#NULL!	#NULL!	#NULL!	#NULL!	#NULL!	#NULL!	#NULL!	#NULL!	#NULL!	#NULL!	#NULL!	#NULL!	#NULL!	2	#NULL!	#NULL!	2	#NULL!	#NULL!	2	#NULL!	#NULL!	1	2
43878	1818	10.6	68.33	3.92	114	667	3.133	11.127	1.258	295	6.84	51.9	1436	242	12.53	9.04	0.991	91.4	0	#NULL!	#NULL!	#NULL!	#NULL!	#NULL!	#NULL!	#NULL!	#NULL!	#NULL!	#NULL!	#NULL!	#NULL!	#NULL!	#NULL!	#NULL!	#NULL!	#NULL!	#NULL!	#NULL!	#NULL!	#NULL!	#NULL!	#NULL!	#NULL!	#NULL!	#NULL!	#NULL!	#NULL!	#NULL!	#NULL!
43882	2523	22.9	108.23	7.85	81	801	2.357	22.047	1.587	348	4.92	87.3	1430	353	17.93	16.28	1.516	124	0	2163	18.1	93.92	10.38	68	1056	1.601	17.97	1.463	374	3.08	71	962	270	11.18	8.44	1.6	96.3	0	2	#NULL!	#NULL!	2	#NULL!	#NULL!	2	#NULL!	#NULL!	2	#NULL!
43884	1756	8.1	66.39	3.52	10	349	2.787	25.06	2.501	572	9.61	209	1229	198	23.37	15.45	0.701	85.5	0	1603	6.2	62.29	3.38	25	217	1.159	18.748	1.041	178	2.58	54.8	810	147	7.95	6.02	0.845	80.3	0	2	#NULL!	#NULL!	2	#NULL!	#NULL!	2	#NULL!	#NULL!	2	#NULL!
43886	732	5	29.09	2.06	1006	1989	0.742	16.317	0.866	110	1.46	36.7	422	94	4.68	3.33	0.473	44.8	0	1775	11.7	69.98	3.21	0	29	4.338	19.5	1.644	242	2.75	5.3	1240	237	11.71	8.21	1.146	89.9	0	2	#NULL!	#NULL!	2	#NULL!	#NULL!	1	5	240	2	#NULL!
43887	1930	17.6	63.61	6.11	57	742	2.352	17.766	1.267	259	4.24	55.7	1038	288	11.76	10.34	1.094	79.6	0	#NULL!	#NULL!	#NULL!	#NULL!	#NULL!	#NULL!	#NULL!	#NULL!	#NULL!	#NULL!	#NULL!	#NULL!	#NULL!	#NULL!	#NULL!	#NULL!	#NULL!	#NULL!	#NULL!	2	#NULL!	#NULL!	2	#NULL!	#NULL!	2	#NULL!	#NULL!	2	#NULL!
43888	#NULL!	#NULL!	#NULL!	#NULL!	#NULL!	#NULL!	#NULL!	#NULL!	#NULL!	#NULL!	#NULL!	#NULL!	#NULL!	#NULL!	#NULL!	#NULL!	#NULL!	#NULL!	#NULL!	#NULL!	#NULL!	#NULL!	#NULL!	#NULL!	#NULL!	#NULL!	#NULL!	#NULL!	#NULL!	#NULL!	#NULL!	#NULL!	#NULL!	#NULL!	#NULL!	#NULL!	#NULL!	#NULL!	2	#NULL!	#NULL!	2	#NULL!	#NULL!	2	#NULL!	#NULL!	2	#NULL!
43893	1844	19.5	65.65	8.47	18	1305	1.39	24.141	1.63	343	3.98	72.9	659	245	15.94	13.67	1.628	121.6	0	307	2.2	10.01	1.89	225	508	0.194	2.136	0.343	80	1.68	85.5	121	54	1.23	1.13	0.197	29	0	2	#NULL!	#NULL!	2	#NULL!	#NULL!	2	#NULL!	#NULL!	2	#NULL!
43895	1305	8.5	40.97	2.98	147	399	1.077	21.79	1.765	254	1.34	150.9	272	176	7.18	7.44	0.646	68	21.8	1587	18.3	36.59	6.15	35	666	1.266	22.047	1.829	227	0.82	44.4	325	297	10.6	8.19	1.151	66.4	49.8	2	#NULL!	#NULL!	2	#NULL!	#NULL!	2	#NULL!	#NULL!	1	4
43896	2420	9.9	96.5	3.19	14	184	2.868	55.437	2.846	358	3.55	24.8	437	318	13.1	8.78	1.269	124.7	37.4	1138	7.6	39.77	2.43	0	44	2.849	17.158	0.703	264	0.6	5.4	373	201	8.21	4.67	0.848	62.8	0	2	#NULL!	#NULL!	1	3	20	2	#NULL!	#NULL!	2	#NULL!
43897	934	0.1	53.31	12.31	0	8	1.292	9.357	0.576	147	2.76	110.7	744	81	16.62	9.33	0.763	26	0	680	0	39.03	9.06	0	0	0.952	6.846	0.416	109	2.04	81.6	550	60	12.24	6.88	0.559	19.2	0	#NULL!	#NULL!	#NULL!	#NULL!	#NULL!	#NULL!	#NULL!	#NULL!	#NULL!	#NULL!	#NULL!
43898	2072	8.1	86.52	5.05	1	99	0.882	38.314	2.401	237	1.19	107.3	337	194	7.71	4.96	0.895	113.2	0	#NULL!	#NULL!	#NULL!	#NULL!	#NULL!	#NULL!	#NULL!	#NULL!	#NULL!	#NULL!	#NULL!	#NULL!	#NULL!	#NULL!	#NULL!	#NULL!	#NULL!	#NULL!	#NULL!	2	#NULL!	#NULL!	2	#NULL!	#NULL!	1	5	15	1	5
43901	#NULL!	#NULL!	#NULL!	#NULL!	#NULL!	#NULL!	#NULL!	#NULL!	#NULL!	#NULL!	#NULL!	#NULL!	#NULL!	#NULL!	#NULL!	#NULL!	#NULL!	#NULL!	#NULL!	#NULL!	#NULL!	#NULL!	#NULL!	#NULL!	#NULL!	#NULL!	#NULL!	#NULL!	#NULL!	#NULL!	#NULL!	#NULL!	#NULL!	#NULL!	#NULL!	#NULL!	#NULL!	#NULL!	#NULL!	#NULL!	#NULL!	#NULL!	#NULL!	#NULL!	#NULL!	#NULL!	#NULL!	#NULL!	#NULL!
43902	2792	46.7	101.76	5.81	9	279	2.109	17.026	1.812	772	1.84	64.9	1545	429	23.62	12.37	1.877	122.2	0	1647	20	50.49	10.1	158	1197	2.69	18.561	3.335	745	10.19	165.4	1022	300	20.65	15.09	1.348	139.3	0	1	2	60	2	#NULL!	#NULL!	1	7	30	1	3
43905	1596	12.5	41.41	2.87	60	1582	2.016	20.749	2.209	490	4.92	114.9	820	220	19.95	13.11	0.844	62.8	10.4	1250	17	57.07	4.2	597	2447	1.856	14.663	1.63	507	4.55	198.8	1005	203	14.23	11.93	0.69	71	0	2	#NULL!	#NULL!	1	7	240	2	#NULL!	#NULL!	2	#NULL!
43907	862	4.6	30.55	6.74	19	136	1.33	18.463	2.845	483	8.5	160.3	482	120	11.65	4.49	0.239	46	0	1132	4.3	27.97	2.62	8	193	0.537	7.225	0.175	213	1.14	0	426	80	6.43	3.51	0.317	57.6	0	2	#NULL!	#NULL!	2	#NULL!	#NULL!	2	#NULL!	#NULL!	2	#NULL!
43908	#NULL!	#NULL!	#NULL!	#NULL!	#NULL!	#NULL!	#NULL!	#NULL!	#NULL!	#NULL!	#NULL!	#NULL!	#NULL!	#NULL!	#NULL!	#NULL!	#NULL!	#NULL!	#NULL!	#NULL!	#NULL!	#NULL!	#NULL!	#NULL!	#NULL!	#NULL!	#NULL!	#NULL!	#NULL!	#NULL!	#NULL!	#NULL!	#NULL!	#NULL!	#NULL!	#NULL!	#NULL!	#NULL!	2	#NULL!	#NULL!	1	5	60	1	7	15	1	5
43912	#NULL!	#NULL!	#NULL!	#NULL!	#NULL!	#NULL!	#NULL!	#NULL!	#NULL!	#NULL!	#NULL!	#NULL!	#NULL!	#NULL!	#NULL!	#NULL!	#NULL!	#NULL!	#NULL!	#NULL!	#NULL!	#NULL!	#NULL!	#NULL!	#NULL!	#NULL!	#NULL!	#NULL!	#NULL!	#NULL!	#NULL!	#NULL!	#NULL!	#NULL!	#NULL!	#NULL!	#NULL!	#NULL!	2	#NULL!	#NULL!	2	#NULL!	#NULL!	1	1	60	2	#NULL!
43913	1650	4.5	52.63	1.48	1	115	1.023	20.55	0.728	121	2.28	75.6	399	288	5.77	5.39	0.659	30.8	0	1989	16.7	66.07	28.2	5	2157	1.182	39.299	3.07	423	4.76	189.2	860	282	8.79	9.89	1.446	76.8	0	2	#NULL!	#NULL!	1	1	30	2	#NULL!	#NULL!	1	5
43914	1433	25.3	31.93	6.49	259	597	1.644	17.82	2.291	513	3.64	45.5	421	274	23.14	7.39	1.381	51.9	0	953	7.7	28.75	2.6	0	143	0.67	20.536	1.146	181	0.7	123.7	193	108	6.4	3.83	0.561	59.9	0	2	#NULL!	#NULL!	2	#NULL!	#NULL!	2	#NULL!	#NULL!	2	#NULL!
43916	1014	7.4	48.3	5.84	0	132	2.474	16.863	1.13	257	1.9	13	458	185	11.52	6.4	0.633	39.3	0	1468	7.5	69.96	3.37	1	130	2.342	20.847	1.082	228	2.69	7.1	759	171	6.72	5.4	0.558	59.1	0	2	#NULL!	#NULL!	2	#NULL!	#NULL!	2	#NULL!	#NULL!	2	#NULL!
43918	1163	6.6	48.8	2.59	2	204	0.903	9.727	0.852	147	3.72	0.9	688	135	7.01	6.93	0.484	71.8	0	1300	2.9	41.6	0.97	3	123	1.689	12.684	0.901	182	4.41	2.6	933	107	8.84	7.88	0.463	62.9	0	2	#NULL!	#NULL!	2	#NULL!	#NULL!	2	#NULL!	#NULL!	2	#NULL!
43919	2105	16.8	79.55	6.03	0	156	2.819	17.622	1.817	213	6.76	149.5	1407	250	9	13.59	0.729	82.5	0	2030	8	70.33	5.03	8	80	2.618	17.74	1.534	261	8.27	91.7	1204	186	11.81	13.07	0.777	70.2	0	#NULL!	#NULL!	#NULL!	#NULL!	#NULL!	#NULL!	#NULL!	#NULL!	#NULL!	#NULL!	#NULL!
43920	1901	6.9	64.01	4.28	12	213	1.658	18.728	1.779	242	2.68	234	689	314	9.1	8.27	1.477	134.5	0	1155	13.3	40.14	3.95	0	649	0.659	22.131	1.46	160	1.37	86.2	335	133	5.79	3.59	0.505	61	0	2	#NULL!	#NULL!	2	#NULL!	#NULL!	2	#NULL!	#NULL!	1	1
43924	1851	12.5	68.49	4.03	35	323	2.063	20.015	1.922	596	7.5	21	1485	253	13.22	15.73	0.828	110.9	11.2	1260	10.2	53.92	5.75	80	424	2.779	20.087	1.94	390	4.96	24.7	1324	256	10.02	10.74	0.731	75.5	0	2	#NULL!	#NULL!	2	#NULL!	#NULL!	2	#NULL!	#NULL!	1	2
43927	1023	4.1	38.56	4.89	13	23	0.437	14.892	1.013	92	0.57	34.3	197	137	4.15	3.68	0.446	39.3	0	#NULL!	#NULL!	#NULL!	#NULL!	#NULL!	#NULL!	#NULL!	#NULL!	#NULL!	#NULL!	#NULL!	#NULL!	#NULL!	#NULL!	#NULL!	#NULL!	#NULL!	#NULL!	#NULL!	2	#NULL!	#NULL!	1	7	20	2	#NULL!	#NULL!	2	#NULL!
43929	#NULL!	#NULL!	#NULL!	#NULL!	#NULL!	#NULL!	#NULL!	#NULL!	#NULL!	#NULL!	#NULL!	#NULL!	#NULL!	#NULL!	#NULL!	#NULL!	#NULL!	#NULL!	#NULL!	#NULL!	#NULL!	#NULL!	#NULL!	#NULL!	#NULL!	#NULL!	#NULL!	#NULL!	#NULL!	#NULL!	#NULL!	#NULL!	#NULL!	#NULL!	#NULL!	#NULL!	#NULL!	#NULL!	2	#NULL!	#NULL!	2	#NULL!	#NULL!	1	3	60	2	#NULL!
43930	1270	7.2	45.39	7.86	51	303	1.449	7.181	0.816	152	2.43	203.6	742	109	12.2	5.55	1.004	36	0	752	8	29.28	4.57	2	123	1.078	6.961	0.397	108	1.96	64	635	89	8.99	4.87	0.62	37.8	0	#NULL!	#NULL!	#NULL!	#NULL!	#NULL!	#NULL!	#NULL!	#NULL!	#NULL!	#NULL!	#NULL!
43933	853	3.4	40.64	2.04	1366	4024	1.728	4.132	0.515	82	4.56	1	1131	123	2.22	4.6	0.376	45	0	1265	11.6	36.69	3.99	712	1670	2.524	10.3	1.227	282	6.32	189	1657	231	9.15	9.33	0.483	48.3	0	#NULL!	#NULL!	#NULL!	#NULL!	#NULL!	#NULL!	#NULL!	#NULL!	#NULL!	#NULL!	#NULL!
43935	3144	9.7	169.88	21.94	8	285	3.234	48.478	4.255	304	9.36	155.1	1837	368	11.34	16.07	1.202	154.1	0	743	3	29.57	1.37	0	3	0.791	18.725	1.023	150	0.99	0	229	87	5.85	3.55	0.449	63.6	0	2	#NULL!	#NULL!	2	#NULL!	#NULL!	2	#NULL!	#NULL!	1	1
43936	1355	6.3	46.67	1.95	53	416	1.652	8.573	1.052	222	3.8	149.3	988	120	5.48	5.61	0.622	53.1	0	676	3.4	31.25	1.23	5	40	1.955	4.808	0.526	14	0.86	7.8	329	61	2.4	3.12	0.423	21.9	0	2	#NULL!	#NULL!	2	#NULL!	#NULL!	2	#NULL!	#NULL!	2	#NULL!
43937	2204	10.2	125.7	3.9	11	180	2.687	17.073	1.061	218	2.31	4.5	1111	526	13.45	15.17	3.046	99.3	0	1236	7.7	46.29	1.68	38	152	2.716	20.476	1.978	327	4.88	26.1	812	191	7.02	7.75	0.677	105.3	0	2	#NULL!	#NULL!	2	#NULL!	#NULL!	2	#NULL!	#NULL!	2	#NULL!
43940	1725	9.7	66.9	4.25	0	187	1.801	16.896	1.182	288	4.09	12.3	678	246	13	9.16	1.113	120.9	0	1713	6.9	81.92	10.39	0	733	2.443	14.964	1.471	314	5.16	64.9	683	196	11.18	10.92	0.804	112.9	0	2	#NULL!	#NULL!	2	#NULL!	#NULL!	2	#NULL!	#NULL!	2	#NULL!
43941	1549	8.2	74.67	5.02	1	402	1.064	18.323	0.657	398	1.97	7.4	745	161	9.16	6.23	0.686	104.9	0	2942	11.6	111.65	8.17	430	1077	2.333	35.967	2.046	459	4.9	36.6	438	215	20.03	13.82	1.036	132	0.6	2	#NULL!	#NULL!	2	#NULL!	#NULL!	1	5	40	2	#NULL!
43944	1370	10	29.64	4.23	6	369	0.645	14.159	0.986	273	1.15	33.8	324	185	12.13	5.74	0.958	91.2	0	#NULL!	#NULL!	#NULL!	#NULL!	#NULL!	#NULL!	#NULL!	#NULL!	#NULL!	#NULL!	#NULL!	#NULL!	#NULL!	#NULL!	#NULL!	#NULL!	#NULL!	#NULL!	#NULL!	2	#NULL!	#NULL!	1	5	180	2	#NULL!	#NULL!	2	#NULL!
43947	#NULL!	#NULL!	#NULL!	#NULL!	#NULL!	#NULL!	#NULL!	#NULL!	#NULL!	#NULL!	#NULL!	#NULL!	#NULL!	#NULL!	#NULL!	#NULL!	#NULL!	#NULL!	#NULL!	#NULL!	#NULL!	#NULL!	#NULL!	#NULL!	#NULL!	#NULL!	#NULL!	#NULL!	#NULL!	#NULL!	#NULL!	#NULL!	#NULL!	#NULL!	#NULL!	#NULL!	#NULL!	#NULL!	#NULL!	#NULL!	#NULL!	#NULL!	#NULL!	#NULL!	#NULL!	#NULL!	#NULL!	#NULL!	#NULL!
43955	1988	15.9	67.92	6.18	38	675	1.566	11.179	1.024	237	2.47	71.1	985	254	13.8	6.97	1.306	72.8	0	2569	19.7	134.14	14.3	2088	5935	2.4	31.136	1.773	429	4.49	16.3	1176	405	14.66	14.13	2.258	289.2	11.2	2	#NULL!	#NULL!	2	#NULL!	#NULL!	2	#NULL!	#NULL!	2	#NULL!
43956	#NULL!	#NULL!	#NULL!	#NULL!	#NULL!	#NULL!	#NULL!	#NULL!	#NULL!	#NULL!	#NULL!	#NULL!	#NULL!	#NULL!	#NULL!	#NULL!	#NULL!	#NULL!	#NULL!	#NULL!	#NULL!	#NULL!	#NULL!	#NULL!	#NULL!	#NULL!	#NULL!	#NULL!	#NULL!	#NULL!	#NULL!	#NULL!	#NULL!	#NULL!	#NULL!	#NULL!	#NULL!	#NULL!	2	#NULL!	#NULL!	2	#NULL!	#NULL!	1	7	40	2	#NULL!
43959	1733	18.8	61.06	7.24	133	2071	3.316	24.767	2.582	558	7.51	153.1	1470	351	14.91	9.44	1.004	91.7	0	1068	16.2	30.8	5.1	4581	11951	1.564	15.74	1.542	271	2.52	101.6	916	275	10.53	5.68	1.046	58.3	0	2	#NULL!	#NULL!	2	#NULL!	#NULL!	2	#NULL!	#NULL!	1	3
43966	2504	27.3	101.4	6.66	12	284	3.212	19.387	1.55	417	5.3	151.7	1846	473	14.02	20.35	1.873	109.4	0	1786	14.6	55.21	3.85	20	529	1.808	14.578	1.204	223	3.02	111.8	927	259	8.04	7.68	1.221	77.4	0	2	#NULL!	#NULL!	2	#NULL!	#NULL!	2	#NULL!	#NULL!	2	#NULL!
43967	570	9.8	19.85	2.49	69	3572	0.936	5.147	0.686	237	1.98	106.4	495	109	5.14	3.97	0.35	23.1	0	671	7.3	26.45	2.02	397	1013	0.909	5.405	0.503	77	2.18	17.7	498	90	3.05	3.74	0.49	43.8	0	#NULL!	#NULL!	#NULL!	#NULL!	#NULL!	#NULL!	#NULL!	#NULL!	#NULL!	#NULL!	#NULL!
43969	#NULL!	#NULL!	#NULL!	#NULL!	#NULL!	#NULL!	#NULL!	#NULL!	#NULL!	#NULL!	#NULL!	#NULL!	#NULL!	#NULL!	#NULL!	#NULL!	#NULL!	#NULL!	#NULL!	#NULL!	#NULL!	#NULL!	#NULL!	#NULL!	#NULL!	#NULL!	#NULL!	#NULL!	#NULL!	#NULL!	#NULL!	#NULL!	#NULL!	#NULL!	#NULL!	#NULL!	#NULL!	#NULL!	2	#NULL!	#NULL!	2	#NULL!	#NULL!	2	#NULL!	#NULL!	2	#NULL!
43971	2035	17.7	67.33	5	2	273	3.091	34.307	2.87	686	9.31	48.2	1649	409	24.9	10.52	1.744	137.1	0	1351	14.2	39.63	3.92	6	428	2.176	18.706	1.954	458	6.7	56.5	722	229	25.24	4.83	0.994	67.2	0	2	#NULL!	#NULL!	2	#NULL!	#NULL!	2	#NULL!	#NULL!	2	#NULL!
43974	#NULL!	#NULL!	#NULL!	#NULL!	#NULL!	#NULL!	#NULL!	#NULL!	#NULL!	#NULL!	#NULL!	#NULL!	#NULL!	#NULL!	#NULL!	#NULL!	#NULL!	#NULL!	#NULL!	#NULL!	#NULL!	#NULL!	#NULL!	#NULL!	#NULL!	#NULL!	#NULL!	#NULL!	#NULL!	#NULL!	#NULL!	#NULL!	#NULL!	#NULL!	#NULL!	#NULL!	#NULL!	#NULL!	#NULL!	#NULL!	#NULL!	#NULL!	#NULL!	#NULL!	#NULL!	#NULL!	#NULL!	#NULL!	#NULL!
43976	1838	10.7	44.43	2.04	289	714	0.751	7.242	0.953	124	1.06	55.3	397	200	10.4	6.71	0.796	40.5	47	1879	15.8	70.46	2.37	31	749	1.474	17.257	2.122	252	5.69	87.5	688	188	12.74	10.19	0.922	123	0	1	5	60	1	5	30	1	7	360	2	#NULL!
43977	2686	19	98.95	9.27	261	1677	9.739	30.779	0.91	480	3.02	51.3	1302	565	16.18	12.7	1.937	101.6	0	1613	6.3	83.69	5.38	1	240	3.234	17.8	1.177	293	3.29	3.8	741	185	8.13	6.43	0.585	83.8	0	2	#NULL!	#NULL!	2	#NULL!	#NULL!	1	5	60	2	#NULL!
43981	2782	12.2	99.49	5.25	1	373	1.969	16.173	0.976	315	4.97	66.5	1497	219	13.85	11.13	1.469	167.4	21.1	2775	16	122.83	6.91	2	390	3.544	22.012	2.104	215	4.13	17.8	876	233	12	11.55	1.403	106.8	0	2	#NULL!	#NULL!	1	7	10	1	7	15	2	#NULL!
43983	535	4.5	18.56	1.01	25	75	1.126	12.26	1.074	164	3.86	23.7	399	68	7.05	4.46	0.234	37.3	0	1198	6.7	56.01	2.06	6	285	1.591	17.673	1.131	248	3.85	26.4	672	130	11.9	5.81	0.73	88.5	0	#NULL!	#NULL!	#NULL!	#NULL!	#NULL!	#NULL!	#NULL!	#NULL!	#NULL!	#NULL!	#NULL!
43984	1559	13.7	50.04	3.87	34	156	1.711	18.056	1.824	462	4.89	52.6	627	198	15.44	13.42	0.82	65.4	0	1490	8.2	59.03	3.55	30	161	2.117	20.426	1.786	409	5.8	46.3	875	181	15.7	9.42	0.726	81.2	0	#NULL!	#NULL!	#NULL!	#NULL!	#NULL!	#NULL!	#NULL!	#NULL!	#NULL!	#NULL!	#NULL!
43985	10436	51.6	446.95	46.97	60	277	6.21	63.421	4.884	1746	7.98	262.7	2132	745	51.59	30.08	3.35	330.8	28.1	602	2.2	22.43	1.39	18	41	1.436	16.435	1.692	246	5.33	14.4	224	48	16.71	1.59	0.329	16.1	0	2	#NULL!	#NULL!	1	7	90	1	7	20	2	#NULL!
43986	1708	10.6	63.48	6.33	70	1312	1.398	19.738	1.268	335	2.58	148.9	837	160	8.25	5.9	0.832	91.4	0	3098	15.9	127.03	9.78	51	2176	2.169	33.254	2.267	419	2.22	255.9	909	318	15.53	9.59	1.502	166.9	15.7	2	#NULL!	#NULL!	2	#NULL!	#NULL!	2	#NULL!	#NULL!	2	#NULL!
43987	#NULL!	#NULL!	#NULL!	#NULL!	#NULL!	#NULL!	#NULL!	#NULL!	#NULL!	#NULL!	#NULL!	#NULL!	#NULL!	#NULL!	#NULL!	#NULL!	#NULL!	#NULL!	#NULL!	#NULL!	#NULL!	#NULL!	#NULL!	#NULL!	#NULL!	#NULL!	#NULL!	#NULL!	#NULL!	#NULL!	#NULL!	#NULL!	#NULL!	#NULL!	#NULL!	#NULL!	#NULL!	#NULL!	#NULL!	#NULL!	#NULL!	#NULL!	#NULL!	#NULL!	#NULL!	#NULL!	#NULL!	#NULL!	#NULL!
43989	#NULL!	#NULL!	#NULL!	#NULL!	#NULL!	#NULL!	#NULL!	#NULL!	#NULL!	#NULL!	#NULL!	#NULL!	#NULL!	#NULL!	#NULL!	#NULL!	#NULL!	#NULL!	#NULL!	#NULL!	#NULL!	#NULL!	#NULL!	#NULL!	#NULL!	#NULL!	#NULL!	#NULL!	#NULL!	#NULL!	#NULL!	#NULL!	#NULL!	#NULL!	#NULL!	#NULL!	#NULL!	#NULL!	2	#NULL!	#NULL!	1	4	120	1	5	25	2	#NULL!
43990	1603	10.1	55.64	4.97	1099	3029	1.292	25.027	1.261	353	1.49	291.6	744	224	11.61	7.73	1.075	103.7	0.1	1523	13.1	53.43	3.31	174	588	2.255	10.423	1.655	296	4.54	123.8	1386	255	9.06	9.5	1	99.1	0	#NULL!	#NULL!	#NULL!	#NULL!	#NULL!	#NULL!	#NULL!	#NULL!	#NULL!	#NULL!	#NULL!
43991	1238	15.5	35.16	4.89	3979	6852	1.091	11.729	1.57	322	1.87	196.6	657	208	7.18	3.88	0.987	46.1	0	1005	10.4	32.52	4.07	181	447	1.453	19.29	1.096	148	4.2	49.5	630	229	6.23	5.98	0.765	73	0	2	#NULL!	#NULL!	2	#NULL!	#NULL!	2	#NULL!	#NULL!	2	#NULL!
43992	1397	12.9	33.25	2.94	39	882	2.003	21.612	2.127	307	5.53	44.4	498	182	18.36	6.62	1.108	83.9	0	3082	25	95.61	15.09	0	18357	4.099	44.305	3.726	1011	9.13	93.8	1775	636	36.1	15.88	1.894	217.2	1.6	2	#NULL!	#NULL!	2	#NULL!	#NULL!	2	#NULL!	#NULL!	2	#NULL!
43993	#NULL!	#NULL!	#NULL!	#NULL!	#NULL!	#NULL!	#NULL!	#NULL!	#NULL!	#NULL!	#NULL!	#NULL!	#NULL!	#NULL!	#NULL!	#NULL!	#NULL!	#NULL!	#NULL!	#NULL!	#NULL!	#NULL!	#NULL!	#NULL!	#NULL!	#NULL!	#NULL!	#NULL!	#NULL!	#NULL!	#NULL!	#NULL!	#NULL!	#NULL!	#NULL!	#NULL!	#NULL!	#NULL!	2	#NULL!	#NULL!	2	#NULL!	#NULL!	2	#NULL!	#NULL!	2	#NULL!
43995	1346	10.6	60.95	4.04	46	345	2.089	15.877	0.869	264	1.95	27.7	502	134	9.62	5.83	0.692	42.6	0	1065	12	46.1	3.27	32	514	1.382	12.368	0.661	171	0.74	36.6	651	170	8.61	5.6	0.716	53.3	0	2	#NULL!	#NULL!	2	#NULL!	#NULL!	2	#NULL!	#NULL!	2	#NULL!
43999	#NULL!	#NULL!	#NULL!	#NULL!	#NULL!	#NULL!	#NULL!	#NULL!	#NULL!	#NULL!	#NULL!	#NULL!	#NULL!	#NULL!	#NULL!	#NULL!	#NULL!	#NULL!	#NULL!	#NULL!	#NULL!	#NULL!	#NULL!	#NULL!	#NULL!	#NULL!	#NULL!	#NULL!	#NULL!	#NULL!	#NULL!	#NULL!	#NULL!	#NULL!	#NULL!	#NULL!	#NULL!	#NULL!	2	#NULL!	#NULL!	2	#NULL!	#NULL!	1	7	60	2	#NULL!
44000	2046	12.7	57.09	5.1	60	459	3.582	43.882	4.282	563	13.19	92.9	969	215	32.92	12.52	0.891	86.3	0	1800	15.9	68.35	5.94	78	1301	1.598	13.733	1.185	255	3.49	34.7	760	247	11.34	9.79	1.228	102.8	0	2	#NULL!	#NULL!	2	#NULL!	#NULL!	1	7	30	2	#NULL!
44001	1142	6.3	19.17	4.07	12	6411	0.905	10.104	1.202	265	0.69	24	311	256	6.42	3.66	0.511	20.2	58.4	1735	12.7	61.22	6.29	1490	3764	1.636	16.86	0.917	244	2.58	48.9	744	250	7.04	7.6	0.943	100.5	0	2	#NULL!	#NULL!	2	#NULL!	#NULL!	2	#NULL!	#NULL!	2	#NULL!
44005	2068	16.1	52.17	5.28	6	60	2.211	18.647	0.589	130	3.43	9.1	352	224	24.76	18.97	1.66	63.3	0	#NULL!	#NULL!	#NULL!	#NULL!	#NULL!	#NULL!	#NULL!	#NULL!	#NULL!	#NULL!	#NULL!	#NULL!	#NULL!	#NULL!	#NULL!	#NULL!	#NULL!	#NULL!	#NULL!	2	#NULL!	#NULL!	2	#NULL!	#NULL!	1	4	25	2	#NULL!
44006	968	9.1	22.53	1.79	26	48	1.779	6.08	0.676	204	2.36	110.1	1346	182	6.87	5.72	0.568	51.4	0	557	7.2	20.46	2.1	0	53	0.632	11.648	1.31	142	1.99	12.2	165	86	7.25	3.49	0.427	36.4	0	#NULL!	#NULL!	#NULL!	#NULL!	#NULL!	#NULL!	#NULL!	#NULL!	#NULL!	#NULL!	#NULL!
44009	1822	11.2	72.64	4.88	46	119	2.34	11.467	1.471	192	5.13	71.1	1308	272	7.96	9.63	1.138	88.8	0	1652	6.5	63.35	2.64	439	1396	2.699	8.286	1.028	280	7.09	59.9	1596	253	8.72	9.41	1.139	81.3	0	#NULL!	#NULL!	#NULL!	#NULL!	#NULL!	#NULL!	#NULL!	#NULL!	#NULL!	#NULL!	#NULL!
44010	2665	17.8	88.1	7.4	958	2826	3.941	27.471	2.374	567	9.51	23.4	1569	406	25.94	15.5	1.446	165.8	0	2890	26.3	125.16	10.78	429	2219	4.429	46.139	3.429	665	37.83	41.3	1283	466	31.93	18.21	2.181	153.1	0	2	#NULL!	#NULL!	2	#NULL!	#NULL!	2	#NULL!	#NULL!	2	#NULL!
44011	2335	19.1	108.4	10.75	60	2151	1.72	22.372	1.937	474	6.05	36	1010	479	12.59	9.68	1.56	110.9	0	#NULL!	#NULL!	#NULL!	#NULL!	#NULL!	#NULL!	#NULL!	#NULL!	#NULL!	#NULL!	#NULL!	#NULL!	#NULL!	#NULL!	#NULL!	#NULL!	#NULL!	#NULL!	#NULL!	2	#NULL!	#NULL!	2	#NULL!	#NULL!	2	#NULL!	#NULL!	2	#NULL!
44012	2286	7	62.51	7.9	0	75	1.896	21.156	0.944	274	1.02	5	375	144	9.78	4.76	0.937	82.2	0	#NULL!	#NULL!	#NULL!	#NULL!	#NULL!	#NULL!	#NULL!	#NULL!	#NULL!	#NULL!	#NULL!	#NULL!	#NULL!	#NULL!	#NULL!	#NULL!	#NULL!	#NULL!	#NULL!	2	#NULL!	#NULL!	2	#NULL!	#NULL!	2	#NULL!	#NULL!	2	#NULL!
44013	1430	10.2	50.99	5.05	52	202	3.435	24.717	2.603	453	6.67	32.9	841	223	15.96	5.87	0.775	51.9	2.3	859	10	12.59	1.51	1042	2611	3.217	23.551	2.832	325	7.64	58.9	696	194	16.6	7.31	0.684	39.6	0	2	#NULL!	#NULL!	2	#NULL!	#NULL!	2	#NULL!	#NULL!	2	#NULL!
44015	#NULL!	#NULL!	#NULL!	#NULL!	#NULL!	#NULL!	#NULL!	#NULL!	#NULL!	#NULL!	#NULL!	#NULL!	#NULL!	#NULL!	#NULL!	#NULL!	#NULL!	#NULL!	#NULL!	#NULL!	#NULL!	#NULL!	#NULL!	#NULL!	#NULL!	#NULL!	#NULL!	#NULL!	#NULL!	#NULL!	#NULL!	#NULL!	#NULL!	#NULL!	#NULL!	#NULL!	#NULL!	#NULL!	2	#NULL!	#NULL!	2	#NULL!	#NULL!	1	7	30	2	#NULL!
44019	#NULL!	#NULL!	#NULL!	#NULL!	#NULL!	#NULL!	#NULL!	#NULL!	#NULL!	#NULL!	#NULL!	#NULL!	#NULL!	#NULL!	#NULL!	#NULL!	#NULL!	#NULL!	#NULL!	#NULL!	#NULL!	#NULL!	#NULL!	#NULL!	#NULL!	#NULL!	#NULL!	#NULL!	#NULL!	#NULL!	#NULL!	#NULL!	#NULL!	#NULL!	#NULL!	#NULL!	#NULL!	#NULL!	2	#NULL!	#NULL!	2	#NULL!	#NULL!	1	6	60	1	3
44021	1949	35.4	88.13	12.92	2631	6689	3.044	26.556	3.013	491	3.5	115.8	965	587	23.48	10.38	2.862	242.4	0	2171	15.6	123.4	8.34	94	979	2.526	15.419	1.105	398	4.36	22.7	573	282	12.16	11.74	1.211	93.4	0	2	#NULL!	#NULL!	2	#NULL!	#NULL!	2	#NULL!	#NULL!	2	#NULL!
44022	2619	13.5	144.94	6.12	186	1375	1.674	44.339	2.909	281	2.59	157.5	990	285	15.24	13.19	1.188	166.5	0	1671	11	59.99	3.43	50	4227	1.237	24.37	1.845	324	1.49	28.3	514	227	9.25	5.59	0.803	89	14	2	#NULL!	#NULL!	1	3	60	2	#NULL!	#NULL!	1	5
44028	1456	7.4	53.83	3.36	367	1028	2.412	14.783	1.366	402	8.45	93.9	1368	221	9.99	26.18	1.634	95.5	0	#NULL!	#NULL!	#NULL!	#NULL!	#NULL!	#NULL!	#NULL!	#NULL!	#NULL!	#NULL!	#NULL!	#NULL!	#NULL!	#NULL!	#NULL!	#NULL!	#NULL!	#NULL!	#NULL!	#NULL!	#NULL!	#NULL!	#NULL!	#NULL!	#NULL!	#NULL!	#NULL!	#NULL!	#NULL!	#NULL!
44029	1924	26.4	65.45	7.54	207	3047	1.414	12.756	1.234	420	2.09	76.4	718	323	15.28	7.17	2.212	78.5	7.8	621	7	23.84	4.73	16	661	0.657	5.924	0.442	145	0.44	98.5	362	165	4	3.03	0.604	24.2	0	1	3	120	2	#NULL!	#NULL!	1	3	45	1	1
44032	1259	11.8	36.96	7.11	13	1029	2.155	24.923	1.912	538	7.06	11	573	201	21.95	8.23	0.838	80.4	0	1505	14.2	50.55	7.1	1260	13332	2.214	25.508	3.824	727	8.86	53	895	254	9.2	10.95	1.133	124.4	0	2	#NULL!	#NULL!	1	2	30	2	#NULL!	#NULL!	2	#NULL!
44033	1991	18.5	81.85	6.18	1096	2992	2.136	19.05	1.777	355	4.39	71.3	751	254	14.05	10.03	1.599	172.5	0.1	#NULL!	#NULL!	#NULL!	#NULL!	#NULL!	#NULL!	#NULL!	#NULL!	#NULL!	#NULL!	#NULL!	#NULL!	#NULL!	#NULL!	#NULL!	#NULL!	#NULL!	#NULL!	#NULL!	2	#NULL!	#NULL!	2	#NULL!	#NULL!	1	7	120	2	#NULL!
44034	2071	14.6	76.45	6.06	3	1169	2.11	32.853	2.26	553	2.49	84.7	684	369	14.42	9.28	1.329	175.2	63.6	2264	43.9	82.93	16.92	96	2288	2.562	36.27	3.383	899	10.02	96.3	1145	556	16.45	13.18	2.691	99.7	21.2	2	#NULL!	#NULL!	1	2	120	2	#NULL!	#NULL!	2	#NULL!
44037	2008	17.1	70.78	12.47	38	1714	1.78	22.48	1.593	262	3.39	239.3	783	253	16.96	11.36	1.606	105.5	0	1137	7.3	57.15	7.03	520	1783	0.749	13.634	0.898	153	2.77	85.6	320	96	5.53	5.77	0.435	56.9	0	2	#NULL!	#NULL!	2	#NULL!	#NULL!	1	3	20	1	3
44039	991	9.2	31.78	4.19	240	1067	0.903	12.796	1.326	227	3.53	64.9	333	163	7.65	10.36	0.693	83.1	0	1133	16.4	30.86	2.44	135	622	1.659	16.116	1.157	292	2.73	40.2	697	197	12.41	6.44	0.662	76.2	0	2	#NULL!	#NULL!	2	#NULL!	#NULL!	1	7	15	2	#NULL!
44043	3225	15.2	144.88	11.57	92	733	2.396	33.932	2.113	530	5.47	309	2184	281	18.21	15.15	1.655	149.6	3.7	3276	14.8	162.36	8.56	36	1296	2.567	45.286	2.457	418	6.13	294.3	1378	309	18.39	18.93	1.846	183.6	0	2	#NULL!	#NULL!	2	#NULL!	#NULL!	1	7	30	2	#NULL!
44044	#NULL!	#NULL!	#NULL!	#NULL!	#NULL!	#NULL!	#NULL!	#NULL!	#NULL!	#NULL!	#NULL!	#NULL!	#NULL!	#NULL!	#NULL!	#NULL!	#NULL!	#NULL!	#NULL!	#NULL!	#NULL!	#NULL!	#NULL!	#NULL!	#NULL!	#NULL!	#NULL!	#NULL!	#NULL!	#NULL!	#NULL!	#NULL!	#NULL!	#NULL!	#NULL!	#NULL!	#NULL!	#NULL!	2	#NULL!	#NULL!	2	#NULL!	#NULL!	2	#NULL!	#NULL!	2	#NULL!
44046	1511	15	80.65	6.17	38	1013	1.091	14.251	0.837	253	1.19	11.1	717	204	8.16	7.55	1.473	85.7	0	942	11.8	40.95	2.92	1	9	0.738	16.369	1.335	220	0.39	7.3	460	140	7.68	3.22	0.62	32	0	2	#NULL!	#NULL!	1	5	60	2	#NULL!	#NULL!	2	#NULL!
44048	#NULL!	#NULL!	#NULL!	#NULL!	#NULL!	#NULL!	#NULL!	#NULL!	#NULL!	#NULL!	#NULL!	#NULL!	#NULL!	#NULL!	#NULL!	#NULL!	#NULL!	#NULL!	#NULL!	#NULL!	#NULL!	#NULL!	#NULL!	#NULL!	#NULL!	#NULL!	#NULL!	#NULL!	#NULL!	#NULL!	#NULL!	#NULL!	#NULL!	#NULL!	#NULL!	#NULL!	#NULL!	#NULL!	2	#NULL!	#NULL!	1	7	180	2	#NULL!	#NULL!	2	#NULL!
44050	1438	6.6	45.51	5.22	105	255	2.302	28.264	2.44	381	7.23	149.2	989	172	15.3	12.93	0.683	71.6	0	967	3.2	26.68	1.75	0	195	0.491	9.939	0.664	103	1.76	31	70	79	5.62	5.43	0.308	58.4	11.2	2	#NULL!	#NULL!	2	#NULL!	#NULL!	2	#NULL!	#NULL!	2	#NULL!
44052	1918	12.8	69.08	6.12	35	1051	2.014	11.426	1.004	358	3.56	58.8	1002	193	9.63	7.19	1.049	118.8	0	990	13	33.42	2.1	766	2065	1.271	10.855	0.998	262	2.71	59.9	959	166	10.59	4.87	0.688	44.3	0	2	#NULL!	#NULL!	2	#NULL!	#NULL!	2	#NULL!	#NULL!	2	#NULL!
44053	1054	11.7	47.7	5.11	41	529	0.822	10.475	0.379	126	0.88	19.6	314	143	5.49	3.59	0.694	42.1	0	881	16.2	22.96	1.99	55	421	0.953	6.791	0.773	166	2.09	15.3	461	175	6.01	9.24	0.797	63.7	0	2	#NULL!	#NULL!	1	4	120	2	#NULL!	#NULL!	2	#NULL!
44055	815	8	34.39	4.16	0	1064	0.719	5.347	0.313	314	0.82	19.2	609	88	4.32	4.21	0.544	29.1	0	1113	8.6	49.16	4.42	1	757	1.225	7.997	0.617	259	1.8	16.6	632	111	6.02	4.54	0.776	60.2	0	2	#NULL!	#NULL!	2	#NULL!	#NULL!	2	#NULL!	#NULL!	2	#NULL!
44056	914	6.9	34.19	2.98	8	392	2.366	11.731	1.238	213	6.62	174.4	968	130	10.02	5.21	0.376	72.5	0	910	5.9	43.26	1.98	0	206	1.265	5.594	0.554	81	3.43	10.7	707	107	3.42	4.08	0.447	37.4	0	#NULL!	#NULL!	#NULL!	#NULL!	#NULL!	#NULL!	#NULL!	#NULL!	#NULL!	#NULL!	#NULL!
44057	1978	14	79.91	5.84	66	2885	1.614	25.378	1.606	485	3.97	29.4	954	328	13.71	8.06	1.908	151.4	0	3147	32	71.54	7.33	3526	8577	1.774	20.294	2.482	468	1.76	113.9	1104	433	16.27	10.32	1.891	93.8	99.4	1	6	60	2	#NULL!	#NULL!	1	2	60	2	#NULL!
44058	1241	3.1	52.97	3.81	41	447	3.601	34.895	3.785	501	12.89	37.5	876	110	28.51	5.33	0.176	35.2	0	1389	11.7	59.13	4.15	197	367	0.763	15.679	0.813	153	0.44	35.6	307	142	7.96	4.18	0.634	65.7	0	2	#NULL!	#NULL!	2	#NULL!	#NULL!	2	#NULL!	#NULL!	2	#NULL!
44059	1952	15.1	67.48	4.66	3427	8457	1.781	25.378	1.406	295	2.19	47.7	1224	280	12.38	9.33	1.993	77.9	0	1647	11.4	60.96	4.35	316	1219	1.517	21.322	1.102	357	2.9	17.9	756	197	12.42	10.08	1.034	111.4	0	2	#NULL!	#NULL!	2	#NULL!	#NULL!	2	#NULL!	#NULL!	2	#NULL!
44060	1235	6.6	55.13	2.99	0	379	1.758	16.175	1.074	223	3.84	131.4	704	186	8.42	7.94	0.851	110.9	0	2008	11.6	91.29	4.53	32	1596	2.014	23.4	1.181	327	4	84.9	821	267	13.34	9.86	1.291	92.3	0	2	#NULL!	#NULL!	2	#NULL!	#NULL!	2	#NULL!	#NULL!	2	#NULL!
44061	1169	13.6	32.89	4.41	147	2486	1.184	16.914	1.481	296	0.76	89.9	421	225	10.03	4.56	0.876	60.4	31.2	#NULL!	#NULL!	#NULL!	#NULL!	#NULL!	#NULL!	#NULL!	#NULL!	#NULL!	#NULL!	#NULL!	#NULL!	#NULL!	#NULL!	#NULL!	#NULL!	#NULL!	#NULL!	#NULL!	2	#NULL!	#NULL!	2	#NULL!	#NULL!	2	#NULL!	#NULL!	2	#NULL!
44063	1038	10.2	38.93	4.33	274	1413	2.985	19.918	1.738	484	41.55	31	495	164	14.23	9.84	7.348	56.5	0	2746	13	102.51	4.13	3	256	2.316	19.353	1.202	578	5.14	8.9	1058	280	16.48	13.17	1.164	139	0	2	#NULL!	#NULL!	2	#NULL!	#NULL!	2	#NULL!	#NULL!	2	#NULL!
44064	3598	36.3	126.71	6.86	73	999	3.743	18.282	2.546	228	9.36	42.7	3011	549	16.94	24.7	1.79	132.3	0	2668	38.9	100.54	8.08	3225	8138	3.926	28.113	3.641	414	8.7	62.1	2135	487	13.41	19.39	1.8	223.1	0	2	#NULL!	#NULL!	1	4	10	2	#NULL!	#NULL!	2	#NULL!
44065	2449	24.7	96.17	7.95	225	1772	2.651	17.36	1.474	347	3.61	78.4	1172	324	15.06	11.58	1.603	170.8	0	2046	13.6	58.08	2.94	1257	3102	3.421	21.338	1.192	341	6.05	18.4	1711	281	11.1	11.05	1.27	111.3	0	2	#NULL!	#NULL!	2	#NULL!	#NULL!	2	#NULL!	#NULL!	2	#NULL!
44066	800	4.1	21.71	2.26	51	276	0.985	15.738	1.47	160	2.99	195.6	1549	158	4.33	8.61	0.485	61.1	0	722	7.6	8.35	2.86	51	353	0.59	7.499	0.892	171	0.74	225.1	1479	141	3.22	2.87	0.548	20.1	0	2	#NULL!	#NULL!	2	#NULL!	#NULL!	2	#NULL!	#NULL!	2	#NULL!
44067	3447	13.7	145.52	17.77	47	646	4.18	40.687	3.719	1087	12.62	109.5	1507	333	22.84	21.49	1.908	221.2	0	1573	9.5	50.25	3.4	450	1253	1.249	27.914	1.314	309	1.88	30.3	341	175	11.06	7.43	0.876	113.5	0	2	#NULL!	#NULL!	2	#NULL!	#NULL!	1	6	120	2	#NULL!
44068	2047	14.3	81.09	7.36	2684	7567	2.398	24.178	1.75	354	3.38	79.1	761	223	12.74	9.51	1.029	102.2	15.1	1201	8	62.85	6.19	572	1848	1.214	18.391	1.677	119	1.52	48.1	239	155	5.07	3.78	0.815	59.6	0	2	#NULL!	#NULL!	2	#NULL!	#NULL!	2	#NULL!	#NULL!	2	#NULL!
44069	738	6.2	33.12	1.89	16	615	1.487	7.862	0.746	313	3.36	75.8	669	138	9.35	5.86	0.473	34.4	0	1341	13.7	25.72	2.22	46	453	1.129	9.406	1.235	197	0.96	262.6	781	185	15.38	2.94	1.09	29.4	0	2	#NULL!	#NULL!	2	#NULL!	#NULL!	2	#NULL!	#NULL!	2	#NULL!
44070	1381	9.1	45.47	2.85	3	280	0.971	14.408	1.403	193	3.15	32	225	121	12.17	6.14	0.553	41	0	1007	5.2	40.89	2.5	20	158	0.67	12.759	1.084	84	2.63	5.7	156	113	5.67	8.12	0.502	81.9	0	#NULL!	#NULL!	#NULL!	#NULL!	#NULL!	#NULL!	#NULL!	#NULL!	#NULL!	#NULL!	#NULL!
44071	1255	11.2	42.4	4.69	35	519	0.975	12.77	1.204	246	1.77	134.6	869	165	7.04	6.76	0.983	49.5	0	1204	14.7	43.64	4.48	155	809	1.489	10.2	0.928	333	3.2	125.2	555	179	10.02	8.43	1.195	104	0	2	#NULL!	#NULL!	1	3	30	2	#NULL!	#NULL!	2	#NULL!
44072	893	18.4	30.66	3.04	399	1792	0.502	11.957	1.026	135	0.28	67.2	342	171	4.04	5.47	0.832	47.5	0.3	920	7.2	34.56	3.4	7	146	0.533	7.43	0.49	92	0.94	65.5	302	70	4.48	3.74	0.393	29.4	0	2	#NULL!	#NULL!	2	#NULL!	#NULL!	2	#NULL!	#NULL!	2	#NULL!
44075	2846	13.8	147.31	7.76	37	907	3.008	32.837	2.019	635	8.76	177	1859	343	21.74	17.52	1.443	136.3	0	1891	13.6	73.36	4.71	779	1998	2.112	26.806	1.94	1067	3.28	16.8	569	198	26.97	17.45	1.108	90.7	0	#NULL!	#NULL!	#NULL!	#NULL!	#NULL!	#NULL!	#NULL!	#NULL!	#NULL!	#NULL!	#NULL!
44076	933	3.2	40.14	10.51	16	228	1.334	12.8	0.804	153	2.27	148.6	729	127	18.35	8.24	0.821	32.3	0	1464	10.3	57.87	9.68	71	3460	1.829	22.389	1.318	251	5.29	132.7	847	199	21.79	15.46	1.054	81	0	#NULL!	#NULL!	#NULL!	#NULL!	#NULL!	#NULL!	#NULL!	#NULL!	#NULL!	#NULL!	#NULL!
44077	1147	6	51.73	3.12	0	22	0.836	17.744	1.258	170	3.31	25.7	201	101	7.07	6.58	0.457	60.3	0	476	2.1	18.69	0.79	0	44	0.41	6.894	0.646	62	1.67	8.8	297	42	2.47	2.51	0.268	27.1	0	2	#NULL!	#NULL!	1	1	60	2	#NULL!	#NULL!	1	5
44078	1189	8.3	44.56	3.23	20	216	1.807	9.796	0.916	162	10.81	94.2	532	148	8.26	5.8	1.007	77.8	0	1561	18.1	59.59	7.16	41	3554	2.612	21.319	1.846	353	7.34	77	1169	314	15.19	12.36	0.966	64.2	0	#NULL!	#NULL!	#NULL!	#NULL!	#NULL!	#NULL!	#NULL!	#NULL!	#NULL!	#NULL!	#NULL!
44079	807	8.8	29.67	2.4	21	428	1.072	5.658	0.415	169	1.93	104.1	716	120	3.5	3.51	0.501	39.6	0	#NULL!	#NULL!	#NULL!	#NULL!	#NULL!	#NULL!	#NULL!	#NULL!	#NULL!	#NULL!	#NULL!	#NULL!	#NULL!	#NULL!	#NULL!	#NULL!	#NULL!	#NULL!	#NULL!	2	#NULL!	#NULL!	2	#NULL!	#NULL!	2	#NULL!	#NULL!	2	#NULL!
44081	1510	9.8	44.66	3.88	157	268	1.043	18.858	1.639	215	2.17	92.9	258	181	9.21	5.56	0.747	63.9	11.2	1253	8.7	47.34	3.14	82	453	0.795	15.26	1.258	134	1.36	35.8	390	161	5.02	5.24	0.935	50.9	0	2	#NULL!	#NULL!	2	#NULL!	#NULL!	2	#NULL!	#NULL!	2	#NULL!
44083	2127	12.3	112.53	6.23	0	543	1.646	28.245	2.198	216	7.93	20.1	552	184	10.49	8.25	1.075	119.5	0	1558	10.4	69.19	8.65	12	495	0.902	20.542	1.641	145	1.52	11.9	371	190	8.83	6.92	1.077	67.7	0	1	2	90	1	1	90	1	1	45	2	#NULL!
44088	#NULL!	#NULL!	#NULL!	#NULL!	#NULL!	#NULL!	#NULL!	#NULL!	#NULL!	#NULL!	#NULL!	#NULL!	#NULL!	#NULL!	#NULL!	#NULL!	#NULL!	#NULL!	#NULL!	#NULL!	#NULL!	#NULL!	#NULL!	#NULL!	#NULL!	#NULL!	#NULL!	#NULL!	#NULL!	#NULL!	#NULL!	#NULL!	#NULL!	#NULL!	#NULL!	#NULL!	#NULL!	#NULL!	2	#NULL!	#NULL!	2	#NULL!	#NULL!	2	#NULL!	#NULL!	2	#NULL!
44089	1443	6.3	51.88	5.13	610	4963	0.947	5.343	0.31	248	1.2	22.6	493	178	5.07	3.4	0.531	28.9	0	2953	25.2	141.15	7.65	1306	4476	2.79	23.473	2.388	754	6.32	325.8	896	342	18.75	14.4	1.256	144	0	2	#NULL!	#NULL!	1	2	60	1	5	180	1	3
44090	1877	16.8	78.47	9.69	1370	3579	4.816	28.298	3.175	533	8.21	84.9	1127	373	22.99	15.7	1.173	94.4	22.3	#NULL!	#NULL!	#NULL!	#NULL!	#NULL!	#NULL!	#NULL!	#NULL!	#NULL!	#NULL!	#NULL!	#NULL!	#NULL!	#NULL!	#NULL!	#NULL!	#NULL!	#NULL!	#NULL!	2	#NULL!	#NULL!	2	#NULL!	#NULL!	2	#NULL!	#NULL!	2	#NULL!
44091	1434	14.8	28.89	2.62	609	1386	2.161	16.285	1.546	349	2.53	117.8	1322	299	10.03	6.53	1.115	66.6	0	1445	31.1	22.79	3.06	1056	1816	1.706	10.263	1.886	453	2.39	75	1038	394	9.42	6.04	1.271	64.7	0	2	#NULL!	#NULL!	2	#NULL!	#NULL!	1	7	60	2	#NULL!
44093	2156	8.9	91.35	4.46	40	241	1.391	21.723	1.406	236	5.16	8.5	361	177	13.92	14.61	0.858	141.8	0	2185	19.5	97.4	6.57	6966	16759	1.648	22.587	2.407	562	2	64	740	250	18.91	6.15	1.218	56.8	0	2	#NULL!	#NULL!	2	#NULL!	#NULL!	2	#NULL!	#NULL!	2	#NULL!
44095	1162	5.4	48.95	4.9	10	211	0.732	12.58	0.87	133	0.9	123	139	101	5.55	5.69	0.537	50.4	0	923	4.9	43.23	1.64	62	406	0.668	13.412	0.927	115	0.86	92	358	93	5.39	4.71	0.431	54.7	0	2	#NULL!	#NULL!	2	#NULL!	#NULL!	2	#NULL!	#NULL!	2	#NULL!
44100	2098	6.9	81.66	3.93	80	751	1.349	18.837	1.438	161	4.43	176.3	1623	206	9.44	13.35	0.836	129.9	0	1600	6.6	41.85	3.34	5	272	1.063	11.084	0.718	207	1.93	31.1	777	161	10.28	7.4	0.669	91.1	47	1	3	120	1	5	180	2	#NULL!	#NULL!	1	5
44101	1657	7.3	63.35	3.65	24	131	2.16	6.482	0.736	138	5.29	45.9	1160	241	6.27	7.72	1.061	46.5	0	1433	10.5	36.82	1.85	16	95	2.072	11.217	1.462	179	4.89	39.3	1129	203	10.69	5.46	0.819	38.4	0	#NULL!	#NULL!	#NULL!	#NULL!	#NULL!	#NULL!	#NULL!	#NULL!	#NULL!	#NULL!	#NULL!
44104	1091	7.7	32.09	4.43	100	898	0.706	13.755	0.719	110	1.76	35	394	164	6.23	3.31	0.896	56.5	0	1164	10.4	40.16	4.3	1455	3760	0.812	35.38	1.665	185	6.25	35.9	302	181	9.87	10.61	1.075	168.6	0	2	#NULL!	#NULL!	2	#NULL!	#NULL!	2	#NULL!	#NULL!	2	#NULL!
44105	1720	10.5	61.94	3.01	1252	3126	2.187	12.157	1.361	181	5.69	36	1503	205	7.5	8.63	0.73	54.4	0	1934	12.9	66.66	4.47	14	226	2.494	18.001	1.73	510	7.87	39.3	1292	234	22.49	10.63	1.071	63.4	0	#NULL!	#NULL!	#NULL!	#NULL!	#NULL!	#NULL!	#NULL!	#NULL!	#NULL!	#NULL!	#NULL!
44106	#NULL!	#NULL!	#NULL!	#NULL!	#NULL!	#NULL!	#NULL!	#NULL!	#NULL!	#NULL!	#NULL!	#NULL!	#NULL!	#NULL!	#NULL!	#NULL!	#NULL!	#NULL!	#NULL!	#NULL!	#NULL!	#NULL!	#NULL!	#NULL!	#NULL!	#NULL!	#NULL!	#NULL!	#NULL!	#NULL!	#NULL!	#NULL!	#NULL!	#NULL!	#NULL!	#NULL!	#NULL!	#NULL!	2	#NULL!	#NULL!	2	#NULL!	#NULL!	2	#NULL!	#NULL!	2	#NULL!
44108	2320	15	73.01	12.61	435	1442	3.14	41.359	3.586	650	8.16	119.9	1104	544	33.05	22.42	2.572	155	0	1218	4.4	46.22	7.6	15	25	1.684	15.118	1.481	280	4.29	52.4	447	231	14.29	10.37	1.282	79.6	0	2	#NULL!	#NULL!	2	#NULL!	#NULL!	2	#NULL!	#NULL!	2	#NULL!
44110	3335	29.4	137.24	8.41	250	443	1.163	12.825	1.383	430	4.74	220.5	489	249	18.09	13.72	1.241	85.5	0	1827	11.4	67.08	3.8	15	127	1.594	16.681	1.866	212	3.4	21.5	638	233	8.8	8.96	1.192	107.5	0	2	#NULL!	#NULL!	1	4	180	2	#NULL!	#NULL!	2	#NULL!
44112	984	6.3	19.2	3	22	1982	0.63	5.598	0.421	253	0.82	119.4	360	159	5.87	2.65	0.739	46.2	0	#NULL!	#NULL!	#NULL!	#NULL!	#NULL!	#NULL!	#NULL!	#NULL!	#NULL!	#NULL!	#NULL!	#NULL!	#NULL!	#NULL!	#NULL!	#NULL!	#NULL!	#NULL!	#NULL!	2	#NULL!	#NULL!	2	#NULL!	#NULL!	2	#NULL!	#NULL!	1	3
44114	1516	7.9	45.85	3.4	30	153	1.235	5.779	0.865	179	3.38	11.1	848	200	7.72	5.25	0.597	74.2	0	1403	9.3	83.02	7.63	0	134	0.743	20.381	0.984	202	2.72	4.1	399	199	8.26	9.5	0.898	43.6	0	2	#NULL!	#NULL!	1	3	60	2	#NULL!	#NULL!	1	1
44116	742	6.8	21.05	4.93	1	443	1.104	11.188	0.849	200	3.06	30.3	641	165	9.91	6.18	0.889	50.8	0	#NULL!	#NULL!	#NULL!	#NULL!	#NULL!	#NULL!	#NULL!	#NULL!	#NULL!	#NULL!	#NULL!	#NULL!	#NULL!	#NULL!	#NULL!	#NULL!	#NULL!	#NULL!	#NULL!	2	#NULL!	#NULL!	2	#NULL!	#NULL!	2	#NULL!	#NULL!	2	#NULL!
44117	1706	6.2	87.02	5.17	4	179	1.974	11.059	0.798	153	3.12	23.7	597	147	6.95	6.64	0.605	76.7	0	2458	18.4	100.35	8	37	1491	2.716	25.257	1.975	378	6.5	55.4	994	239	19.95	9.65	1.291	132	0	2	#NULL!	#NULL!	2	#NULL!	#NULL!	2	#NULL!	#NULL!	2	#NULL!
44118	#NULL!	#NULL!	#NULL!	#NULL!	#NULL!	#NULL!	#NULL!	#NULL!	#NULL!	#NULL!	#NULL!	#NULL!	#NULL!	#NULL!	#NULL!	#NULL!	#NULL!	#NULL!	#NULL!	#NULL!	#NULL!	#NULL!	#NULL!	#NULL!	#NULL!	#NULL!	#NULL!	#NULL!	#NULL!	#NULL!	#NULL!	#NULL!	#NULL!	#NULL!	#NULL!	#NULL!	#NULL!	#NULL!	#NULL!	#NULL!	#NULL!	#NULL!	#NULL!	#NULL!	#NULL!	#NULL!	#NULL!	#NULL!	#NULL!
44119	1435	13.2	32.63	8.41	1296	3320	0.975	6.028	0.808	85	1.15	391.1	1064	176	4.67	3.68	0.732	34.4	0	1316	7.3	49.98	3.37	20	166	2.165	18.44	1.605	292	9.15	239.5	1090	188	10.95	11.42	0.657	135.5	0	#NULL!	#NULL!	#NULL!	#NULL!	#NULL!	#NULL!	#NULL!	#NULL!	#NULL!	#NULL!	#NULL!
44120	1372	15	44.8	4.11	1237	3316	1.968	23.055	1.657	477	1.82	70.7	729	266	17.72	6.54	1.271	86.5	0	974	12.9	25.37	2.37	72	3464	1.286	11.504	1.575	239	3.98	105.4	691	215	7.06	6.57	1.194	52.9	0	2	#NULL!	#NULL!	2	#NULL!	#NULL!	2	#NULL!	#NULL!	2	#NULL!
44122	2740	19.6	144	13.04	74	2854	2.546	27.001	1.953	319	9.02	21.9	2033	394	15.11	20.86	1.42	138.3	0	2313	12.6	74.08	3.55	21	310	1.345	16.94	1.313	348	2.17	16.2	764	210	12.67	7.84	0.971	69.7	0	2	#NULL!	#NULL!	1	5	60	2	#NULL!	#NULL!	2	#NULL!
44124	1783	15.7	55.06	6.44	11	934	3.112	38.794	2.588	612	6.94	35.9	937	199	21.1	15.23	0.99	141.8	0	#NULL!	#NULL!	#NULL!	#NULL!	#NULL!	#NULL!	#NULL!	#NULL!	#NULL!	#NULL!	#NULL!	#NULL!	#NULL!	#NULL!	#NULL!	#NULL!	#NULL!	#NULL!	#NULL!	2	#NULL!	#NULL!	2	#NULL!	#NULL!	2	#NULL!	#NULL!	2	#NULL!
44128	798	3.5	31.78	3.13	0	21	1.146	12.93	0.873	80	10.15	6.3	967	142	5.8	6.6	0.642	95.8	0	1130	15.4	59.63	6.15	1932	5458	0.925	7.987	1.384	169	2.06	85.3	483	189	5.4	4	1.053	51.6	0	2	#NULL!	#NULL!	2	#NULL!	#NULL!	2	#NULL!	#NULL!	2	#NULL!
44129	2036	13.4	116.29	10.86	37	817	1.554	18.296	1.279	372	2.87	209.3	1067	236	10.35	8.69	1.333	125.7	0	2355	30.4	118.42	8.96	21	497	2.493	29.108	1.902	475	4.38	23.1	1514	419	19.12	15.69	1.634	103.4	0	2	#NULL!	#NULL!	2	#NULL!	#NULL!	1	4	120	2	#NULL!
44131	2268	11.8	105.08	8.1	12	193	0.912	14.655	0.958	156	2.79	11.3	530	188	8.92	9.84	0.876	58.8	0	1759	15.3	70.63	10.04	0	638	1.984	21.263	1.692	261	6.51	24.1	808	273	13.15	14.92	1.181	114.2	0	2	#NULL!	#NULL!	2	#NULL!	#NULL!	2	#NULL!	#NULL!	2	#NULL!
44132	573	6.6	10.86	2.64	0	2924	0.574	8.066	0.755	162	0.64	87.3	203	81	8.05	2.53	0.395	37.7	0	#NULL!	#NULL!	#NULL!	#NULL!	#NULL!	#NULL!	#NULL!	#NULL!	#NULL!	#NULL!	#NULL!	#NULL!	#NULL!	#NULL!	#NULL!	#NULL!	#NULL!	#NULL!	#NULL!	2	#NULL!	#NULL!	2	#NULL!	#NULL!	2	#NULL!	#NULL!	2	#NULL!
44133	2468	16	100.6	8.77	1739	5038	1.983	24.617	1.366	224	2.53	24.6	600	286	8.84	13.17	1.232	92.9	83.6	2172	25.5	54.52	4.82	3057	7886	1.809	22.48	2.204	249	3.81	39.8	440	352	11.64	17.1	1.474	51.8	70.2	2	#NULL!	#NULL!	2	#NULL!	#NULL!	1	5	40	2	#NULL!
44134	2810	21.6	129.16	32.86	4908	12047	1.908	29.267	2.056	459	2.17	111.3	937	316	15.26	12.7	2.343	168.1	0	2281	9.9	84.67	6.82	35	239	4.503	27.341	2.03	427	8.18	33.4	1821	265	15.45	16.27	1.247	102.3	0	2	#NULL!	#NULL!	2	#NULL!	#NULL!	2	#NULL!	#NULL!	2	#NULL!
44135	2950	11.2	136.85	8.95	28	291	2.059	25.756	2.041	237	3.83	93.8	630	276	14.11	11.3	1.229	158.5	0	#NULL!	#NULL!	#NULL!	#NULL!	#NULL!	#NULL!	#NULL!	#NULL!	#NULL!	#NULL!	#NULL!	#NULL!	#NULL!	#NULL!	#NULL!	#NULL!	#NULL!	#NULL!	#NULL!	#NULL!	#NULL!	#NULL!	#NULL!	#NULL!	#NULL!	#NULL!	#NULL!	#NULL!	#NULL!	#NULL!
44138	1105	21.5	21.49	3.58	10	74	1.142	13.977	1.348	391	2.45	69.4	936	206	13.65	8.7	0.819	37.2	0	2362	28.1	80.82	7.7	18	438	1.891	13.076	1.325	522	3.98	68.2	1272	286	15.05	9.59	1.235	107.2	0	#NULL!	#NULL!	#NULL!	#NULL!	#NULL!	#NULL!	#NULL!	#NULL!	#NULL!	#NULL!	#NULL!
44141	966	21.8	40.94	3.34	28	216	0.645	11.713	0.985	366	1.42	78.6	217	203	10.9	7	0.852	25.6	0	1082	29.3	37.72	4.17	57	280	0.722	10.962	1.013	504	0.19	11.7	395	239	11.5	6.71	1.202	45.5	0	2	#NULL!	#NULL!	2	#NULL!	#NULL!	2	#NULL!	#NULL!	2	#NULL!
44144	#NULL!	#NULL!	#NULL!	#NULL!	#NULL!	#NULL!	#NULL!	#NULL!	#NULL!	#NULL!	#NULL!	#NULL!	#NULL!	#NULL!	#NULL!	#NULL!	#NULL!	#NULL!	#NULL!	#NULL!	#NULL!	#NULL!	#NULL!	#NULL!	#NULL!	#NULL!	#NULL!	#NULL!	#NULL!	#NULL!	#NULL!	#NULL!	#NULL!	#NULL!	#NULL!	#NULL!	#NULL!	#NULL!	2	#NULL!	#NULL!	2	#NULL!	#NULL!	2	#NULL!	#NULL!	2	#NULL!
44145	1581	5	40.79	1.81	8	130	1.829	4.843	0.579	132	4.2	27.8	1178	166	5.29	5.62	0.533	60.2	0	1498	14.8	63.16	7.57	82	319	1.106	26.398	1.6	162	5.22	21.7	573	225	6.47	5.21	0.749	122	0	2	#NULL!	#NULL!	2	#NULL!	#NULL!	2	#NULL!	#NULL!	2	#NULL!
44147	#NULL!	#NULL!	#NULL!	#NULL!	#NULL!	#NULL!	#NULL!	#NULL!	#NULL!	#NULL!	#NULL!	#NULL!	#NULL!	#NULL!	#NULL!	#NULL!	#NULL!	#NULL!	#NULL!	#NULL!	#NULL!	#NULL!	#NULL!	#NULL!	#NULL!	#NULL!	#NULL!	#NULL!	#NULL!	#NULL!	#NULL!	#NULL!	#NULL!	#NULL!	#NULL!	#NULL!	#NULL!	#NULL!	1	4	300	1	7	480	2	#NULL!	#NULL!	2	#NULL!
44148	1626	11.6	61.85	2.2	28	163	1.77	17.278	0.951	276	2.69	38.6	564	184	10.22	7.51	0.688	67.4	0	910	5.9	32.93	1.46	1	4	0.67	11.406	1.033	57	1.15	1.2	146	107	3.99	6.02	0.336	76.5	0	2	#NULL!	#NULL!	1	5	120	2	#NULL!	#NULL!	2	#NULL!
44149	2465	18.4	96.62	6.69	3153	5466	2.762	14.645	1.204	315	3.72	30.2	1026	271	10.71	8.88	1.616	90.4	0	1723	13.2	86.55	5.53	1228	4083	1.874	15.805	1.16	309	2.21	79	413	216	9.94	6.26	1.285	56.4	0	2	#NULL!	#NULL!	2	#NULL!	#NULL!	2	#NULL!	#NULL!	2	#NULL!
44151	1329	6.7	52.57	2.73	0	345	1.262	14.793	0.917	224	3.81	11.2	480	94	12.21	5.16	0.736	61.7	0	1313	5	44.98	6.36	2	27	0.826	25.791	1.514	286	15.61	10.9	570	166	11.28	10.8	1.665	175.1	0	#NULL!	#NULL!	#NULL!	#NULL!	#NULL!	#NULL!	#NULL!	#NULL!	#NULL!	#NULL!	#NULL!
44153	753	7.1	27.62	1.73	506	1138	2.051	8.98	0.647	65	3.2	104.4	954	126	12.77	5.33	0.486	41.6	0	695	9.1	24.95	2.27	583	1295	1.786	9.126	0.555	75	2.93	69.6	923	130	12.03	4.39	0.448	32.9	0	#NULL!	#NULL!	#NULL!	#NULL!	#NULL!	#NULL!	#NULL!	#NULL!	#NULL!	#NULL!	#NULL!
44155	1898	27.5	81.14	20.82	109	320	3.364	22.784	2.933	477	6.28	114.6	1524	524	24.18	14.38	2.144	71.9	0	#NULL!	#NULL!	#NULL!	#NULL!	#NULL!	#NULL!	#NULL!	#NULL!	#NULL!	#NULL!	#NULL!	#NULL!	#NULL!	#NULL!	#NULL!	#NULL!	#NULL!	#NULL!	#NULL!	2	#NULL!	#NULL!	2	#NULL!	#NULL!	2	#NULL!	#NULL!	2	#NULL!
44158	1897	17.9	70.03	4.23	1	301	2.448	26.821	1.369	474	5.14	68.7	1019	272	14.4	10.37	1.134	138.5	0	783	9.2	26.21	2.87	41	284	1.147	9.396	0.55	140	1.09	13.1	514	161	4.1	3.18	0.577	51.6	0	2	#NULL!	#NULL!	2	#NULL!	#NULL!	2	#NULL!	#NULL!	2	#NULL!
44159	2629	16.7	85.78	6.07	1938	4795	3.643	21.606	1.851	520	7.09	129.4	2633	356	20.41	11.97	1.371	113	0	3230	24.8	78.81	8.73	101	661	3.438	39.024	2.746	858	5.98	205.8	1966	370	23.96	18.61	2.047	218.2	0	1	2	60	2	#NULL!	#NULL!	1	3	20	1	4
44160	3092	33	114.02	9.47	937	2689	5.141	37.732	3.457	685	58.12	68.1	871	496	26.26	16.88	10.722	153.9	0.7	1997	19.8	64.95	5.1	65	798	2.291	14.535	1.64	159	7.36	78.4	1629	369	9.36	15.43	1.127	68.7	0	2	#NULL!	#NULL!	2	#NULL!	#NULL!	1	5	15	2	#NULL!
44161	2712	9.1	96.97	8.99	9	329	2.718	19.69	2.638	377	25.03	30.4	1461	199	21.46	9.85	1.094	117.5	0	#NULL!	#NULL!	#NULL!	#NULL!	#NULL!	#NULL!	#NULL!	#NULL!	#NULL!	#NULL!	#NULL!	#NULL!	#NULL!	#NULL!	#NULL!	#NULL!	#NULL!	#NULL!	#NULL!	#NULL!	#NULL!	#NULL!	#NULL!	#NULL!	#NULL!	#NULL!	#NULL!	#NULL!	#NULL!	#NULL!
44162	1301	8.7	38.41	9.44	346	4437	1.625	17.724	1.313	366	5.83	216.6	636	185	7.76	4.43	1.079	126.8	46.5	2088	33.2	50.26	9.89	82	14342	2.408	27.889	3.029	385	7.18	218.3	1527	364	16.16	10.53	2.136	97.7	27.9	2	#NULL!	#NULL!	2	#NULL!	#NULL!	2	#NULL!	#NULL!	2	#NULL!
44163	3095	16.2	108.05	4.53	2	232	3.44	34.147	3.572	480	9.31	4.1	1825	423	16.95	15.88	1.012	103	89.3	1841	12.5	109.21	4.38	627	2334	1.092	18.567	2.079	150	2.14	36.6	710	186	7.9	8.55	1.584	75.7	0	2	#NULL!	#NULL!	2	#NULL!	#NULL!	2	#NULL!	#NULL!	2	#NULL!
44164	1409	17.8	51.71	6.53	19	229	1.378	7.268	0.621	311	1.22	16.2	584	230	12.3	5.59	1.282	64.8	0	2727	22.9	110.73	10.73	163	6054	3.077	13.543	1.485	691	3.45	50.9	1395	291	14.44	7.75	1.176	115.3	0	2	#NULL!	#NULL!	2	#NULL!	#NULL!	2	#NULL!	#NULL!	2	#NULL!
44165	1230	14.6	46.93	6.3	97	6186	1.376	19.04	0.983	415	0.91	52.1	397	208	10.6	6.05	0.874	98.6	0	1711	30.2	93.6	12.62	34	732	1.064	28.548	1.691	321	0.99	57	547	432	8.52	7.64	1.624	47.2	0	2	#NULL!	#NULL!	2	#NULL!	#NULL!	1	7	90	2	#NULL!
44168	830	2.4	25.81	1.13	1	77	0.791	4.95	0.385	70	1.81	41.5	348	65	3.18	3.76	0.335	27	0	1466	7.6	65.76	5.41	2	591	2.019	11.862	1.18	174	5.98	52.2	746	152	7.42	8.52	0.844	87.4	0	#NULL!	#NULL!	#NULL!	#NULL!	#NULL!	#NULL!	#NULL!	#NULL!	#NULL!	#NULL!	#NULL!
44171	1206	21.4	36.8	29.05	671	2141	1.303	18.735	1.776	266	4.06	155.6	597	285	15.59	13.07	1.792	68.6	0	1062	10	36.66	3.25	42	299	1.048	11.641	0.718	341	1.43	46.7	520	135	8.07	4.09	0.634	71.3	0	2	#NULL!	#NULL!	1	5	120	1	3	60	2	#NULL!
44172	1619	8.3	61.81	3.38	1	71	1.832	13.17	0.916	233	3.1	60.1	1037	175	8.12	6.18	0.865	67.7	0	2240	10.7	79.07	4.43	2	105	3.635	20.508	1.796	337	6.18	35.7	1754	249	11.32	10.45	0.921	108.2	0	#NULL!	#NULL!	#NULL!	#NULL!	#NULL!	#NULL!	#NULL!	#NULL!	#NULL!	#NULL!	#NULL!
44174	1476	11.4	46.89	2.66	69	494	1.014	9.48	1.051	225	1.88	281.2	1206	161	8.28	5.57	0.738	48	0	1565	8.5	36.9	5	272	611	1.318	16.567	1.669	331	1.94	529.1	2297	231	8.01	6.68	1.089	53.1	0	#NULL!	#NULL!	#NULL!	#NULL!	#NULL!	#NULL!	#NULL!	#NULL!	#NULL!	#NULL!	#NULL!
44177	2284	22.2	60.81	3.43	483	1201	1.968	24.856	1.85	485	0.78	150.1	510	289	15.81	8.37	1.452	140.7	0	1537	13.8	46.13	2.49	19	128	1.587	23.724	2.089	296	1.12	177.8	782	271	18.49	9.26	0.929	96.9	0	2	#NULL!	#NULL!	1	7	180	2	#NULL!	#NULL!	2	#NULL!
44178	#NULL!	#NULL!	#NULL!	#NULL!	#NULL!	#NULL!	#NULL!	#NULL!	#NULL!	#NULL!	#NULL!	#NULL!	#NULL!	#NULL!	#NULL!	#NULL!	#NULL!	#NULL!	#NULL!	#NULL!	#NULL!	#NULL!	#NULL!	#NULL!	#NULL!	#NULL!	#NULL!	#NULL!	#NULL!	#NULL!	#NULL!	#NULL!	#NULL!	#NULL!	#NULL!	#NULL!	#NULL!	#NULL!	2	#NULL!	#NULL!	2	#NULL!	#NULL!	1	3	60	2	#NULL!
44179	1202	5.1	54.57	10.42	119	403	2.057	16.837	0.949	186	2.38	168.6	856	124	25.6	11.99	1.148	26.9	0	1313	5.9	45.33	7.68	2	334	1.41	16.091	0.951	239	2.87	145.4	556	133	16.19	9.58	0.935	78.3	0	#NULL!	#NULL!	#NULL!	#NULL!	#NULL!	#NULL!	#NULL!	#NULL!	#NULL!	#NULL!	#NULL!
44185	#NULL!	#NULL!	#NULL!	#NULL!	#NULL!	#NULL!	#NULL!	#NULL!	#NULL!	#NULL!	#NULL!	#NULL!	#NULL!	#NULL!	#NULL!	#NULL!	#NULL!	#NULL!	#NULL!	#NULL!	#NULL!	#NULL!	#NULL!	#NULL!	#NULL!	#NULL!	#NULL!	#NULL!	#NULL!	#NULL!	#NULL!	#NULL!	#NULL!	#NULL!	#NULL!	#NULL!	#NULL!	#NULL!	#NULL!	#NULL!	#NULL!	#NULL!	#NULL!	#NULL!	#NULL!	#NULL!	#NULL!	#NULL!	#NULL!
44188	531	0.8	24.58	6.52	1	11	0.671	4.854	0.323	88	1.38	110.7	413	54	8.54	4.84	0.493	13.5	0	509	0.1	24.36	6.25	2	2	0.648	4.767	0.313	73	1.38	73.2	393	48	8.47	4.8	0.447	13.4	0	#NULL!	#NULL!	#NULL!	#NULL!	#NULL!	#NULL!	#NULL!	#NULL!	#NULL!	#NULL!	#NULL!
44189	1496	11.8	67.82	5.13	86	4575	1.439	6.237	0.812	330	1.82	44.1	889	185	10.32	6.39	0.894	80.5	31.2	1145	12.7	36.45	3.08	15	718	1.291	9.323	0.987	241	3.35	92.4	810	190	13.71	5.78	0.667	47.8	31.2	2	#NULL!	#NULL!	2	#NULL!	#NULL!	2	#NULL!	#NULL!	2	#NULL!
44190	379	5.9	14.7	1.96	247	646	0.212	3.563	0.203	74	0.27	25.1	497	96	7.52	0.82	0.367	18	0	665	11.1	27.68	6.39	1540	7429	0.409	14.399	1.2	96	0.74	45.6	237	146	3.85	2.99	0.493	63.2	0	2	#NULL!	#NULL!	2	#NULL!	#NULL!	2	#NULL!	#NULL!	2	#NULL!
44193	#NULL!	#NULL!	#NULL!	#NULL!	#NULL!	#NULL!	#NULL!	#NULL!	#NULL!	#NULL!	#NULL!	#NULL!	#NULL!	#NULL!	#NULL!	#NULL!	#NULL!	#NULL!	#NULL!	#NULL!	#NULL!	#NULL!	#NULL!	#NULL!	#NULL!	#NULL!	#NULL!	#NULL!	#NULL!	#NULL!	#NULL!	#NULL!	#NULL!	#NULL!	#NULL!	#NULL!	#NULL!	#NULL!	2	#NULL!	#NULL!	1	7	120	2	#NULL!	#NULL!	2	#NULL!
44197	2431	10.6	92.47	3.37	3	197	1.353	32.667	1.377	196	4.54	186	797	228	10.02	10.56	0.913	112.6	0	#NULL!	#NULL!	#NULL!	#NULL!	#NULL!	#NULL!	#NULL!	#NULL!	#NULL!	#NULL!	#NULL!	#NULL!	#NULL!	#NULL!	#NULL!	#NULL!	#NULL!	#NULL!	#NULL!	2	#NULL!	#NULL!	2	#NULL!	#NULL!	2	#NULL!	#NULL!	2	#NULL!
44203	1210	8.7	43.46	2.37	15	105	1.055	18.405	1.359	142	2.76	21.1	422	152	6.67	10.27	0.527	82.7	0	#NULL!	#NULL!	#NULL!	#NULL!	#NULL!	#NULL!	#NULL!	#NULL!	#NULL!	#NULL!	#NULL!	#NULL!	#NULL!	#NULL!	#NULL!	#NULL!	#NULL!	#NULL!	#NULL!	2	#NULL!	#NULL!	2	#NULL!	#NULL!	2	#NULL!	#NULL!	2	#NULL!
44204	828	1.8	39.54	7.6	0	4381	0.7	10.245	0.55	121	3.17	80.7	810	83	13.39	5.68	0.754	16.2	0	1444	6.1	64.4	10.98	1263	2825	1.913	15.757	1.192	259	2.69	275.1	1105	160	23.31	9.9	1.321	35.2	0	#NULL!	#NULL!	#NULL!	#NULL!	#NULL!	#NULL!	#NULL!	#NULL!	#NULL!	#NULL!	#NULL!
44205	1893	10.6	72.08	5.5	50	923	1.019	15.893	1.052	123	5.28	29	385	181	15.56	13.92	1.182	64.7	0	1505	7.3	65.53	3.02	14	198	1.488	20.255	2.113	257	4.03	20.3	371	278	18.08	6.82	1.798	39	0	2	#NULL!	#NULL!	1	5	240	2	#NULL!	#NULL!	2	#NULL!
44207	599	3.2	23.69	5.71	452	1240	0.818	11.379	0.431	83	1.79	105.5	608	96	15.07	3.87	0.565	12.9	0	592	2.5	27.46	5.46	532	1148	0.509	7.239	0.366	80	2.17	102.3	554	59	9.13	4.05	0.554	12.4	0	#NULL!	#NULL!	#NULL!	#NULL!	#NULL!	#NULL!	#NULL!	#NULL!	#NULL!	#NULL!	#NULL!
44213	1196	11.3	36.75	12.94	1	74	2.091	15.457	1.604	260	4.48	76.7	838	172	7.72	9.13	1.15	43.1	0	860	5.7	19.74	14.42	398	1543	3.012	25.186	2.992	780	5.59	119.3	641	279	14.42	12.34	1.459	21.1	0	2	#NULL!	#NULL!	2	#NULL!	#NULL!	2	#NULL!	#NULL!	1	2
44217	2013	19.9	101.62	6.97	333	1405	2.476	29.395	2.462	690	6.47	228.6	872	266	22.54	16.85	0.887	68.9	0	992	15.9	37.55	4.34	60	1198	0.858	8.235	1.902	201	0.96	108	527	203	5.28	4.03	0.96	31.1	0	2	#NULL!	#NULL!	2	#NULL!	#NULL!	2	#NULL!	#NULL!	2	#NULL!
44219	882	4.7	32.53	2.15	0	8929	2.599	9.822	1.414	247	5.98	49.1	1060	138	9.51	6.61	0.516	44.7	0	641	7.9	20.5	1.99	20	8935	1.273	2.427	0.786	103	2.76	48.9	776	144	2.19	3.03	0.417	25.4	0	#NULL!	#NULL!	#NULL!	#NULL!	#NULL!	#NULL!	#NULL!	#NULL!	#NULL!	#NULL!	#NULL!
44226	1662	7.8	64.48	7.46	22	299	2.595	24.811	1.513	536	7.83	18.8	1154	214	22.53	15.77	0.864	140.5	0	1200	13.8	61.32	7.96	3110	7972	1.016	13.008	1.287	182	2.91	30.6	700	148	5.5	4.19	0.629	33.1	0	#NULL!	#NULL!	#NULL!	#NULL!	#NULL!	#NULL!	#NULL!	#NULL!	#NULL!	#NULL!	#NULL!
44227	468	5	17.19	3.38	15	149	0.456	5.626	0.493	86	0.57	32	169	60	4.84	2.78	0.353	19.4	0	#NULL!	#NULL!	#NULL!	#NULL!	#NULL!	#NULL!	#NULL!	#NULL!	#NULL!	#NULL!	#NULL!	#NULL!	#NULL!	#NULL!	#NULL!	#NULL!	#NULL!	#NULL!	#NULL!	#NULL!	#NULL!	#NULL!	#NULL!	#NULL!	#NULL!	#NULL!	#NULL!	#NULL!	#NULL!	#NULL!
44229	2177	11.1	76.72	7.97	9	510	1.904	14.063	0.996	260	3.88	39.7	1041	264	16.59	8.02	1.639	122.7	0	2013	18.1	82.3	8.85	99	6683	2.074	14.16	2.289	404	3.36	240.4	1178	317	11.08	8.8	1.18	112.8	0	1	2	60	1	5	240	2	#NULL!	#NULL!	2	#NULL!
44230	2023	19.6	98.83	12.86	982	7464	1.996	27.473	1.893	388	1.37	94.3	767	341	11.88	7.56	1.448	73	0	1348	10.6	55.44	7.55	15	237	1.81	8.657	1.009	228	2.73	32.4	867	245	8.58	7.19	1.145	69.8	0	2	#NULL!	#NULL!	1	3	120	2	#NULL!	#NULL!	1	3
44234	711	1.3	30.64	6.81	0	28	0.874	7.077	0.535	135	1.85	121.2	388	52	11.71	4.54	0.466	17	0	645	1.9	27.59	5.9	0	29	0.878	7.171	0.653	123	2.05	101.9	385	62	11.38	4.61	0.499	18.3	0	#NULL!	#NULL!	#NULL!	#NULL!	#NULL!	#NULL!	#NULL!	#NULL!	#NULL!	#NULL!	#NULL!
44235	1079	10.2	31.28	2.1	35	138	1.539	11.545	1.146	134	2.03	30	568	144	5.98	4.13	0.898	45.2	0	1498	12.3	58.62	4.71	55	270	1.965	16.919	1.544	248	4.75	75.5	965	244	8.74	10.11	1.162	81.1	0	#NULL!	#NULL!	#NULL!	#NULL!	#NULL!	#NULL!	#NULL!	#NULL!	#NULL!	#NULL!	#NULL!
44237	2336	11.9	72.45	6.5	169	798	2.318	16.913	1.265	497	2.15	203.2	1746	215	13.51	7.56	0.989	113.8	0	1726	8.2	77.93	5.24	114	689	1.63	9.214	1.283	270	3.96	269.6	678	206	13.13	7.66	0.928	60.8	0	2	#NULL!	#NULL!	2	#NULL!	#NULL!	2	#NULL!	#NULL!	2	#NULL!
44239	#NULL!	#NULL!	#NULL!	#NULL!	#NULL!	#NULL!	#NULL!	#NULL!	#NULL!	#NULL!	#NULL!	#NULL!	#NULL!	#NULL!	#NULL!	#NULL!	#NULL!	#NULL!	#NULL!	#NULL!	#NULL!	#NULL!	#NULL!	#NULL!	#NULL!	#NULL!	#NULL!	#NULL!	#NULL!	#NULL!	#NULL!	#NULL!	#NULL!	#NULL!	#NULL!	#NULL!	#NULL!	#NULL!	#NULL!	#NULL!	#NULL!	#NULL!	#NULL!	#NULL!	#NULL!	#NULL!	#NULL!	#NULL!	#NULL!
44242	1118	10.6	37.6	2.46	367	977	1.673	13.226	0.918	159	3.43	21.6	819	185	6.55	7.05	0.579	62.7	0	1268	12.2	42.94	1.89	44	359	1.089	9.54	1.095	121	2.32	123	433	174	5.53	6.38	0.607	69.4	0	#NULL!	#NULL!	#NULL!	#NULL!	#NULL!	#NULL!	#NULL!	#NULL!	#NULL!	#NULL!	#NULL!
44244	1077	9.9	39.08	2.87	0	102	1.706	13.219	1.438	459	5.52	122.2	641	182	17.03	13.09	0.679	67.4	0	1142	5.5	39.75	2	2	152	1.976	22.706	1.848	233	5.03	66.8	597	133	5.91	7.51	0.421	56.4	0	#NULL!	#NULL!	#NULL!	#NULL!	#NULL!	#NULL!	#NULL!	#NULL!	#NULL!	#NULL!	#NULL!
44245	1107	11.6	34.27	5.06	0	309	0.589	11.632	0.638	124	0.9	15.3	138	101	7.39	3.82	0.588	53.6	0	1988	13.4	95.2	27.69	0	446	0.942	26.09	1.909	318	2.12	36.4	208	195	12.83	10.14	1.736	125.8	0	1	4	60	1	4	300	2	#NULL!	#NULL!	2	#NULL!
44246	1376	19	41.9	4.53	8	122	3.572	27.762	3.257	562	10.27	6.8	852	292	21.96	10.1	0.945	58.3	0	1545	18.6	67.3	4.09	129	1014	1.043	13.32	1.462	327	2.06	61.6	763	195	10.03	8.2	0.837	62	0	2	#NULL!	#NULL!	2	#NULL!	#NULL!	2	#NULL!	#NULL!	2	#NULL!
44247	2370	10	98.97	5.37	1	209	1.487	17.083	0.59	289	1.55	29.7	993	160	14.66	8.64	0.639	86.2	0	1359	6.6	66.87	2.88	41	585	1.093	14.529	0.694	176	1.37	6.7	628	127	8.99	5.29	0.704	73	0	2	#NULL!	#NULL!	2	#NULL!	#NULL!	1	3	30	2	#NULL!
44248	1265	4	43.89	1.49	1	421	0.815	9.135	0.426	165	2.46	0.5	585	80	8.47	6.83	0.476	58	0	1829	13.5	62.98	7.16	783	2500	1.462	17.626	1.377	283	3.55	155.2	1301	260	14.55	10.08	1.258	62.3	0	2	#NULL!	#NULL!	2	#NULL!	#NULL!	2	#NULL!	#NULL!	2	#NULL!
44250	1438	16.8	56.33	5.2	3	360	1.261	14.778	1.23	140	1.68	43.1	630	238	7.5	6.37	0.88	55.6	0	1224	13.9	29.92	3.28	733	2786	1.976	27.944	2.004	367	3.8	50.2	436	183	16.46	6.61	0.811	83.6	0	2	#NULL!	#NULL!	2	#NULL!	#NULL!	1	7	20	2	#NULL!
44251	1406	7.9	45.46	1.39	0	220	1.293	17.115	0.541	250	4.54	25.9	478	119	11.03	8.38	0.541	109.8	0	1266	4	56.01	3.04	33	294	1.129	16.897	0.619	151	1.95	63.3	743	232	3.21	4.26	0.5	56	0	2	#NULL!	#NULL!	2	#NULL!	#NULL!	2	#NULL!	#NULL!	1	5
44252	1773	37.3	61.81	5.46	1295	3000	0.733	23.668	1.702	363	0.24	68.8	207	408	10.19	7.14	1.414	45.5	0	998	9.9	40.91	2.94	583	1244	1.305	19.852	1.653	260	0.31	21.4	292	174	14.34	5.37	0.591	51.5	0	2	#NULL!	#NULL!	2	#NULL!	#NULL!	1	7	15	2	#NULL!
44255	1527	19.2	45.51	7.9	0	174	1.679	9.614	0.797	316	2.12	19.4	796	248	16.61	6.83	1.121	52.7	0	1308	19	39.95	10.53	0	640	1.44	17.533	1.93	289	2.48	73.6	476	315	11.19	6.71	1.257	45.8	0	1	1	240	1	6	180	2	#NULL!	#NULL!	2	#NULL!
44260	1046	9.3	33.41	2.51	28	271	1.471	20.823	1.956	314	4.66	57.9	492	189	10.32	13.34	0.752	90	0	1090	11.7	37.29	6.24	7	1156	1.642	18.964	0.898	250	2.88	13.2	560	181	9.12	8.1	0.885	94.6	0	2	#NULL!	#NULL!	2	#NULL!	#NULL!	2	#NULL!	#NULL!	2	#NULL!
44262	1498	16.5	64.43	5.53	24	181	1.199	14.964	0.873	285	1.3	0.3	564	262	13.35	8.97	0.947	55.2	0	1772	13.4	44.02	9.09	65	891	2.835	34.574	1.815	194	7.8	58.7	1208	376	9.8	9.52	1.174	201.2	0	2	#NULL!	#NULL!	2	#NULL!	#NULL!	2	#NULL!	#NULL!	1	2
44266	1584	21.5	67.4	4.79	15	383	2.055	14.222	1.572	269	4.78	102.6	863	281	10.7	10.28	1.042	107.4	0	1503	30.1	64.38	8.35	6	255	1.418	12.528	1.5	273	3.5	38.1	715	377	10.08	11.81	1.774	170.7	0	2	#NULL!	#NULL!	1	5	300	2	#NULL!	#NULL!	2	#NULL!
44269	1072	10.4	36.43	3.2	28	394	1.276	17.634	1.073	209	2.18	51.5	473	146	9.47	2.83	0.538	67.3	0	1152	6.2	50	4.98	3	239	1.427	14.241	0.854	251	2.35	29.7	538	156	9.71	5.96	0.62	68.1	0	2	#NULL!	#NULL!	1	4	300	2	#NULL!	#NULL!	2	#NULL!
44270	1299	7.1	70.4	4.8	7	168	1.753	9.641	1.123	176	4.99	280.7	731	131	6.89	5.16	0.338	33.6	0	1073	4.2	28.47	2.3	79	410	1.266	12.696	1.083	165	3.79	154.7	596	135	7.75	7.56	0.377	37.8	0	#NULL!	#NULL!	#NULL!	#NULL!	#NULL!	#NULL!	#NULL!	#NULL!	#NULL!	#NULL!	#NULL!
44277	1574	15	62.97	3.61	0	1057	2.236	27.179	1.608	477	4.36	17.2	957	218	19.37	12.63	0.919	122	0	1275	12.8	21.91	1.77	603	1164	1.856	27.977	2.038	661	4.73	27	757	215	16.31	11.99	0.83	79.6	0	#NULL!	#NULL!	#NULL!	#NULL!	#NULL!	#NULL!	#NULL!	#NULL!	#NULL!	#NULL!	#NULL!
44279	#NULL!	#NULL!	#NULL!	#NULL!	#NULL!	#NULL!	#NULL!	#NULL!	#NULL!	#NULL!	#NULL!	#NULL!	#NULL!	#NULL!	#NULL!	#NULL!	#NULL!	#NULL!	#NULL!	#NULL!	#NULL!	#NULL!	#NULL!	#NULL!	#NULL!	#NULL!	#NULL!	#NULL!	#NULL!	#NULL!	#NULL!	#NULL!	#NULL!	#NULL!	#NULL!	#NULL!	#NULL!	#NULL!	2	#NULL!	#NULL!	2	#NULL!	#NULL!	2	#NULL!	#NULL!	2	#NULL!
44281	1320	28.1	28.28	5.91	4	264	2.308	20.528	2.434	466	5.6	39.1	878	368	21.91	10.89	1.216	60.7	0	#NULL!	#NULL!	#NULL!	#NULL!	#NULL!	#NULL!	#NULL!	#NULL!	#NULL!	#NULL!	#NULL!	#NULL!	#NULL!	#NULL!	#NULL!	#NULL!	#NULL!	#NULL!	#NULL!	2	#NULL!	#NULL!	2	#NULL!	#NULL!	2	#NULL!	#NULL!	2	#NULL!
44282	1755	18.7	59.38	6.38	257	770	2.721	21.298	2.09	567	6.07	189.3	1346	267	21.16	14.47	1.06	59.6	0	1191	8.2	54.44	2.62	62	687	1.378	9.415	1.009	105	3.48	119.3	1084	155	3.3	5.43	0.337	52.3	0	#NULL!	#NULL!	#NULL!	#NULL!	#NULL!	#NULL!	#NULL!	#NULL!	#NULL!	#NULL!	#NULL!
44283	1878	17.3	66.73	3.85	585	1434	3.069	25.187	2.088	635	6.88	60.8	1847	240	24.34	15.7	1.038	96.5	0	1010	13.8	28.08	4.4	1364	3948	1.181	13.148	1.218	261	3.51	87	618	99	10.81	9	0.581	34.8	0	#NULL!	#NULL!	#NULL!	#NULL!	#NULL!	#NULL!	#NULL!	#NULL!	#NULL!	#NULL!	#NULL!
44287	2294	24.2	91.84	8.23	811	2386	1.363	18.038	3.017	313	1.54	122.8	471	340	13.02	9.32	1.994	84	54.5	2537	23.2	85.56	7.79	1315	2098	1.946	27.628	1.452	496	2.96	15	942	326	15.84	9.25	1.499	137.1	0	2	#NULL!	#NULL!	2	#NULL!	#NULL!	2	#NULL!	#NULL!	2	#NULL!
44289	#NULL!	#NULL!	#NULL!	#NULL!	#NULL!	#NULL!	#NULL!	#NULL!	#NULL!	#NULL!	#NULL!	#NULL!	#NULL!	#NULL!	#NULL!	#NULL!	#NULL!	#NULL!	#NULL!	#NULL!	#NULL!	#NULL!	#NULL!	#NULL!	#NULL!	#NULL!	#NULL!	#NULL!	#NULL!	#NULL!	#NULL!	#NULL!	#NULL!	#NULL!	#NULL!	#NULL!	#NULL!	#NULL!	2	#NULL!	#NULL!	2	#NULL!	#NULL!	2	#NULL!	#NULL!	2	#NULL!
44291	489	4.1	19.03	1.17	8	166	1.145	3.81	0.208	144	0.84	5	196	92	4.28	3.25	0.504	23.3	0	1594	13.9	83.18	6.89	169	1747	2.287	14.945	1.653	245	5.36	56.4	702	317	9.18	16.28	1.195	55.3	0	1	4	480	1	4	480	2	#NULL!	#NULL!	2	#NULL!
44292	#NULL!	#NULL!	#NULL!	#NULL!	#NULL!	#NULL!	#NULL!	#NULL!	#NULL!	#NULL!	#NULL!	#NULL!	#NULL!	#NULL!	#NULL!	#NULL!	#NULL!	#NULL!	#NULL!	#NULL!	#NULL!	#NULL!	#NULL!	#NULL!	#NULL!	#NULL!	#NULL!	#NULL!	#NULL!	#NULL!	#NULL!	#NULL!	#NULL!	#NULL!	#NULL!	#NULL!	#NULL!	#NULL!	#NULL!	#NULL!	#NULL!	#NULL!	#NULL!	#NULL!	#NULL!	#NULL!	#NULL!	#NULL!	#NULL!
44293	3160	9.3	120.23	9.35	8	454	1.595	21.477	1.153	234	5.6	341.1	965	199	15.32	15.22	1.04	113.7	0	2589	13.6	116.88	7.13	13	617	2.355	22.87	1.597	375	8.95	61.5	2018	243	19.9	16.25	1.248	145	0	#NULL!	#NULL!	#NULL!	#NULL!	#NULL!	#NULL!	#NULL!	#NULL!	#NULL!	#NULL!	#NULL!
44295	1442	7.2	52.86	2.44	986	2124	1.69	14.928	0.602	189	2.44	3.3	222	160	13.44	8.46	0.881	32.9	0	1061	5.1	43.83	1.85	5	13	1.336	10.44	0.233	179	0.5	1.3	261	102	9.92	4.21	0.724	28.4	0	2	#NULL!	#NULL!	2	#NULL!	#NULL!	2	#NULL!	#NULL!	2	#NULL!
44296	1866	33.2	67.77	11.89	834	2704	4.547	37.58	4.008	655	10.39	140.4	608	439	35.95	28.43	1.595	74	0	1720	28.9	51.75	4.33	464	1583	3.61	29.4	3.605	477	9.09	47.2	692	369	21.5	14.84	1.34	54.8	0	2	#NULL!	#NULL!	2	#NULL!	#NULL!	2	#NULL!	#NULL!	2	#NULL!
44302	1055	12.1	27.34	6.11	1370	5087	1.014	7.039	0.699	178	1.43	104.1	481	147	7.32	4.8	0.889	68.8	0	2301	18.3	66.87	8.92	118	697	2.037	20.724	1.237	396	3.55	118.4	809	288	12.85	8.44	1.535	202.5	0	2	#NULL!	#NULL!	2	#NULL!	#NULL!	2	#NULL!	#NULL!	2	#NULL!
44304	#NULL!	#NULL!	#NULL!	#NULL!	#NULL!	#NULL!	#NULL!	#NULL!	#NULL!	#NULL!	#NULL!	#NULL!	#NULL!	#NULL!	#NULL!	#NULL!	#NULL!	#NULL!	#NULL!	#NULL!	#NULL!	#NULL!	#NULL!	#NULL!	#NULL!	#NULL!	#NULL!	#NULL!	#NULL!	#NULL!	#NULL!	#NULL!	#NULL!	#NULL!	#NULL!	#NULL!	#NULL!	#NULL!	2	#NULL!	#NULL!	2	#NULL!	#NULL!	1	3	30	2	#NULL!
44306	2070	14.5	69.96	5.95	96	1490	2.283	13.859	1.115	365	4.3	113.7	1151	183	9.65	5.57	0.821	83.9	0	1703	17.4	53.57	3.83	876	2156	2.035	16.271	0.695	370	2.51	82.7	877	158	10.87	6.04	0.722	89.5	0	#NULL!	#NULL!	#NULL!	#NULL!	#NULL!	#NULL!	#NULL!	#NULL!	#NULL!	#NULL!	#NULL!
44307	1185	12.6	42.23	8.14	93	587	1.929	39.533	2.274	518	18.52	97.6	884	295	20.05	11.37	0.954	221.9	0	1323	15	53.51	6.4	1654	9108	1.674	29.882	2.534	650	3.6	142.2	529	241	19.19	12.19	0.848	66.9	0	2	#NULL!	#NULL!	2	#NULL!	#NULL!	2	#NULL!	#NULL!	2	#NULL!
44308	1452	9.3	71.51	5.59	31	213	2.086	12.054	1.602	261	3.72	14.4	899	143	8.22	5.75	0.599	87.2	0	1850	11.7	80.26	2.76	15	253	1.497	18.033	0.963	392	4.29	7.3	710	183	11.56	11.91	0.846	138.3	0	#NULL!	#NULL!	#NULL!	#NULL!	#NULL!	#NULL!	#NULL!	#NULL!	#NULL!	#NULL!	#NULL!
44311	1902	14.6	83.04	5.57	60	384	1.961	15.163	1.658	309	3.63	119.3	913	253	7.99	7.29	0.954	71.6	0	1531	18.1	50.7	5.61	25	970	1.737	17.342	1.532	535	3.44	139.1	788	201	13.85	10.29	0.803	65.2	0	#NULL!	#NULL!	#NULL!	#NULL!	#NULL!	#NULL!	#NULL!	#NULL!	#NULL!	#NULL!	#NULL!
44312	2240	13.7	30.8	3.25	470	1592	5.228	35.652	2.407	543	5.19	186.7	2559	313	30.38	10.46	2.159	92.5	0	#NULL!	#NULL!	#NULL!	#NULL!	#NULL!	#NULL!	#NULL!	#NULL!	#NULL!	#NULL!	#NULL!	#NULL!	#NULL!	#NULL!	#NULL!	#NULL!	#NULL!	#NULL!	#NULL!	2	#NULL!	#NULL!	2	#NULL!	#NULL!	2	#NULL!	#NULL!	1	3
44318	653	1.6	3.98	0.72	0	2	0.121	7.618	0.425	241	0.46	0.9	127	83	5.94	2.63	0.478	46.8	0	#NULL!	#NULL!	#NULL!	#NULL!	#NULL!	#NULL!	#NULL!	#NULL!	#NULL!	#NULL!	#NULL!	#NULL!	#NULL!	#NULL!	#NULL!	#NULL!	#NULL!	#NULL!	#NULL!	2	#NULL!	#NULL!	2	#NULL!	#NULL!	1	5	90	2	#NULL!
44319	2529	36.9	53.7	15.98	18	2619	2.089	47.05	2.813	726	5.06	67.3	386	365	23.36	15.84	2.148	196.2	0	701	6.1	21.45	1.65	0	0	0.377	7.491	0.42	86	0.15	0	92	134	4.76	2.2	0.408	44.5	0	2	#NULL!	#NULL!	2	#NULL!	#NULL!	2	#NULL!	#NULL!	1	3
44321	1347	3.4	50.81	3.63	3	69	1.082	5.643	0.435	111	2.25	38.4	371	104	9.01	4.35	0.543	77.3	0	1552	12.6	46.1	6.11	159	291	1.592	22.231	1.911	424	3.5	105.8	340	156	18.98	3.87	0.607	52.7	0.6	2	#NULL!	#NULL!	1	3	30	1	3	30	2	#NULL!
44323	1006	6.4	39.9	2.75	2	53	2.009	10.369	0.741	210	3.54	3.1	967	170	14.28	6.16	0.575	45.8	0	#NULL!	#NULL!	#NULL!	#NULL!	#NULL!	#NULL!	#NULL!	#NULL!	#NULL!	#NULL!	#NULL!	#NULL!	#NULL!	#NULL!	#NULL!	#NULL!	#NULL!	#NULL!	#NULL!	#NULL!	#NULL!	#NULL!	#NULL!	#NULL!	#NULL!	#NULL!	#NULL!	#NULL!	#NULL!	#NULL!
44324	1302	4.5	41.63	4.56	7	360	2.089	16.148	1.738	315	5.02	11.4	498	144	16.56	6.55	0.643	104.8	0	377	3	7.56	1.19	252	711	1.112	8.549	0.864	155	2.13	11.5	390	80	8.06	1.97	0.242	22.2	0	2	#NULL!	#NULL!	2	#NULL!	#NULL!	2	#NULL!	#NULL!	2	#NULL!
44326	1750	9.1	71.84	3.4	6	294	0.999	10.426	0.588	319	2.57	6.7	853	134	7.75	6.97	0.662	84.6	0	1093	8.7	33.82	2.53	0	82	0.795	11.18	1.698	199	3.21	26.7	139	190	6.18	8.19	1.039	37.4	0	1	4	480	1	4	300	2	#NULL!	#NULL!	2	#NULL!
44327	1954	11.2	106.59	8.16	895	2996	1.289	22.015	1.276	323	4.09	120.7	326	205	11	9.46	1.27	109.7	1.9	#NULL!	#NULL!	#NULL!	#NULL!	#NULL!	#NULL!	#NULL!	#NULL!	#NULL!	#NULL!	#NULL!	#NULL!	#NULL!	#NULL!	#NULL!	#NULL!	#NULL!	#NULL!	#NULL!	2	#NULL!	#NULL!	1	1	60	1	5	60	2	#NULL!
44328	3430	24.8	117.77	7.03	4	2552	4.712	58.621	4.71	708	9.87	126.7	1340	342	19.11	14.57	2.066	203.9	0	1223	8.7	47.36	4.53	2	451	0.939	13.056	0.518	274	2.27	4.9	521	126	7.78	7.02	0.764	107.6	0	2	#NULL!	#NULL!	2	#NULL!	#NULL!	1	5	20	2	#NULL!
44332	2769	43.4	114.12	19.02	26	402	2.42	25.016	2.135	516	3.87	115.9	1166	623	34.2	21.12	3.813	76.8	0	1131	11.8	49.51	5.88	26	2291	1.571	12.186	1.565	178	3.35	65.3	603	232	7.82	5.93	0.835	86.1	0	2	#NULL!	#NULL!	2	#NULL!	#NULL!	2	#NULL!	#NULL!	2	#NULL!
44333	914	9.5	21.62	3.99	1282	3176	1.286	24.848	1.245	213	1.78	6.6	126	162	7.16	5.53	0.643	87.4	9.3	866	11.4	33.47	3.44	199	626	1.35	6.421	0.45	94	1.55	30.2	415	212	5.76	6.39	0.701	39.7	9.3	2	#NULL!	#NULL!	2	#NULL!	#NULL!	2	#NULL!	#NULL!	2	#NULL!
44335	1260	4.8	35.44	2.19	16	2137	1.107	6.463	0.617	156	2.66	82.1	559	105	6	4.67	0.564	54.8	0	1461	7.9	66.16	4.46	1	255	1.517	13.197	0.788	302	2.59	33.3	642	174	7.85	5.98	1.51	95.3	0	#NULL!	#NULL!	#NULL!	#NULL!	#NULL!	#NULL!	#NULL!	#NULL!	#NULL!	#NULL!	#NULL!
44336	4221	7.3	76.1	6.29	1	145	1.671	14.167	1.443	212	5.19	29	475	173	11.41	8.97	1.344	86.2	403.2	2289	5.4	75.31	2.63	3	154	1.657	10.947	0.951	190	4.01	5.3	531	112	10.42	7.7	0.648	76.8	141.1	1	5	300	1	5	300	1	2	15	2	#NULL!
44338	2008	5.8	80.91	7.39	8	455	1.06	19.392	1.366	254	0.94	31.1	528	198	6.11	3.9	0.501	68.7	56.2	#NULL!	#NULL!	#NULL!	#NULL!	#NULL!	#NULL!	#NULL!	#NULL!	#NULL!	#NULL!	#NULL!	#NULL!	#NULL!	#NULL!	#NULL!	#NULL!	#NULL!	#NULL!	#NULL!	2	#NULL!	#NULL!	1	5	480	1	7	480	2	#NULL!
44339	1631	19.9	39.31	7.79	69	653	1.509	22.819	1.668	423	3.89	67	480	309	16.78	13.74	1.559	128.5	0	1877	33.4	63.29	6.32	307	845	1.591	21.009	1.423	528	1.29	23.4	524	298	17.41	9.39	1.403	129.3	0	2	#NULL!	#NULL!	1	4	120	1	3	60	2	#NULL!
44342	894	6.4	32.5	1.44	75	152	1.527	6.068	0.75	229	3.55	15	934	132	6.5	5.81	0.498	45.2	0	1118	9.5	32.51	2.9	24	203	1.127	11.562	1.069	178	2.13	28.3	614	134	5.61	3.93	0.584	55.7	0	#NULL!	#NULL!	#NULL!	#NULL!	#NULL!	#NULL!	#NULL!	#NULL!	#NULL!	#NULL!	#NULL!
44345	3111	33.8	154.63	13.82	1991	6801	1.767	27.474	1.546	663	2.06	142.9	842	418	17.69	11.84	1.77	120.6	0	2122	26.8	58.74	8.05	59	1357	2.41	18.945	2.519	887	8.07	167.1	1182	441	14.58	13.62	1.803	93.9	0	2	#NULL!	#NULL!	2	#NULL!	#NULL!	2	#NULL!	#NULL!	2	#NULL!
44346	1444	5	56.13	5.11	0	161	3.592	16.987	2.123	208	8.73	16.3	1432	236	6.47	9.89	0.577	122.7	0	927	4.4	46.04	3.95	12	111	1.707	6.924	0.384	148	0.53	40.5	530	109	3.06	3.5	0.349	29.8	0	2	#NULL!	#NULL!	2	#NULL!	#NULL!	2	#NULL!	#NULL!	2	#NULL!
44348	608	0.5	32.37	6.13	0	0	1.049	8.387	0.364	93	1.45	52.5	530	48	13.56	4.6	0.628	14.6	0	587	0.6	30.39	9.02	0	0	1.003	12.295	0.574	144	2.16	81.2	642	67	12.58	6.89	0.768	15.2	0	#NULL!	#NULL!	#NULL!	#NULL!	#NULL!	#NULL!	#NULL!	#NULL!	#NULL!	#NULL!	#NULL!
44352	1374	8.6	63.9	4.89	24	278	1.114	10.885	1.259	182	3.01	21.2	376	142	8.16	5.6	0.593	46.1	0	824	6.2	36.79	4.64	69	610	0.537	4.895	1.155	99	2.43	29.8	292	86	2.62	2.09	0.434	19.3	0	2	#NULL!	#NULL!	2	#NULL!	#NULL!	2	#NULL!	#NULL!	2	#NULL!
44353	2526	19.1	122.77	11.47	550	1956	3.167	28.017	2.512	520	6.15	42.6	1015	297	22.52	15.9	1.541	112.7	0	1195	9.4	47.23	3.21	447	1553	3.182	21.145	1.967	370	5.78	34.1	515	185	18.11	10.84	0.883	64.8	0	2	#NULL!	#NULL!	1	3	120	1	6	120	2	#NULL!
44354	2044	11.8	97.42	8.31	33	402	2.259	16.606	1.12	356	12.59	12.6	1304	276	13.96	13.5	2	156.9	0	1448	11.7	50.86	5.57	426	3406	1.436	10.011	1.052	209	1.41	216.8	825	231	10.05	6.58	0.96	90.2	0	2	#NULL!	#NULL!	1	2	300	2	#NULL!	#NULL!	2	#NULL!
44356	2014	30.5	41.15	14.14	25727	57165	1.636	23.142	2.849	366	8.32	197.2	489	452	15.69	9.34	1.557	155	0	1385	18	48.45	7.92	261	2967	1.405	16.502	1.073	389	1.49	238.6	368	213	9.25	6.25	0.937	74.6	0	2	#NULL!	#NULL!	2	#NULL!	#NULL!	2	#NULL!	#NULL!	2	#NULL!
44358	1575	22.8	74.78	14.2	415	1513	1.719	18.399	2.29	247	4.47	54.6	1039	315	16.27	9.28	1.087	52.2	0	1704	9.6	91.66	7.21	1042	6074	1.308	17.785	1.493	281	4.69	111.6	891	186	8.3	12.09	0.627	80.9	0	2	#NULL!	#NULL!	1	3	60	2	#NULL!	#NULL!	1	5
44361	1606	21.6	39.82	3	130	1135	1.528	9.891	1.112	279	2.41	78.8	751	292	12.72	9.08	1.167	51.9	9.1	1883	39.2	40.96	9	1495	4985	3.186	43.033	3.204	716	10.01	171	650	490	36	17.44	1.632	131.5	0	2	#NULL!	#NULL!	2	#NULL!	#NULL!	1	7	20	2	#NULL!
44369	1836	12.7	91.23	6.69	46	384	1.689	25.43	1.854	280	5.03	37.9	565	267	11.75	12.32	0.951	114.5	0	2627	12.9	140.1	9.29	13	439	2.394	40.074	2.189	327	8.67	14.7	766	275	17.49	21.58	1.246	175.5	0.7	2	#NULL!	#NULL!	2	#NULL!	#NULL!	2	#NULL!	#NULL!	2	#NULL!
44371	1813	18.4	41.08	3.95	2	246	2.268	22.066	2.064	402	3.8	33.1	735	219	16.69	4.95	1.445	99.9	0	1395	18.5	51.82	4.94	3	510	1.534	20.647	1.889	242	4.93	26.5	549	143	14.05	3.72	0.587	65.8	0	#NULL!	#NULL!	#NULL!	#NULL!	#NULL!	#NULL!	#NULL!	#NULL!	#NULL!	#NULL!	#NULL!
44378	2279	7.3	8.96	1.27	0	196	3.847	13.059	1.553	371	12.21	17.7	2149	263	9.39	8.93	1.224	94.9	0	1411	10.7	14.65	1.17	0	1	3.544	21.678	2.231	311	13.77	4.7	1774	252	34.36	9.87	0.401	62.9	0	2	#NULL!	#NULL!	1	7	480	2	#NULL!	#NULL!	1	3
44382	1812	9.6	88.13	6.48	424	1218	1.06	22.479	1.511	237	6.53	51.8	375	214	10.11	9.98	0.787	148.8	0	1538	7.1	56.91	2.52	3	537	0.857	12.776	0.947	231	2.47	33.4	166	102	10.79	5.54	0.582	37.7	0	2	#NULL!	#NULL!	1	5	360	2	#NULL!	#NULL!	2	#NULL!
44386	1870	16.2	73.1	28.6	9	306	2.208	71.674	9.029	359	5.99	157.4	1314	179	12.01	8.73	0.936	84.3	0	2983	13.5	162.71	38.7	3	460	2.381	88.216	9.805	400	3.23	146	1231	282	15.87	14.88	1.641	176	0	2	#NULL!	#NULL!	2	#NULL!	#NULL!	2	#NULL!	#NULL!	2	#NULL!
44387	#NULL!	#NULL!	#NULL!	#NULL!	#NULL!	#NULL!	#NULL!	#NULL!	#NULL!	#NULL!	#NULL!	#NULL!	#NULL!	#NULL!	#NULL!	#NULL!	#NULL!	#NULL!	#NULL!	#NULL!	#NULL!	#NULL!	#NULL!	#NULL!	#NULL!	#NULL!	#NULL!	#NULL!	#NULL!	#NULL!	#NULL!	#NULL!	#NULL!	#NULL!	#NULL!	#NULL!	#NULL!	#NULL!	2	#NULL!	#NULL!	2	#NULL!	#NULL!	2	#NULL!	#NULL!	2	#NULL!
44390	#NULL!	#NULL!	#NULL!	#NULL!	#NULL!	#NULL!	#NULL!	#NULL!	#NULL!	#NULL!	#NULL!	#NULL!	#NULL!	#NULL!	#NULL!	#NULL!	#NULL!	#NULL!	#NULL!	#NULL!	#NULL!	#NULL!	#NULL!	#NULL!	#NULL!	#NULL!	#NULL!	#NULL!	#NULL!	#NULL!	#NULL!	#NULL!	#NULL!	#NULL!	#NULL!	#NULL!	#NULL!	#NULL!	2	#NULL!	#NULL!	2	#NULL!	#NULL!	2	#NULL!	#NULL!	2	#NULL!
44391	868	3.5	20.86	1.38	10	33	1.427	18.142	1.501	244	4.4	9	304	75	12.42	5.27	0.46	54.9	0	1522	18.5	78.51	4.52	1802	4838	1.007	13.08	0.938	305	1.98	18	459	194	11.26	6.76	1.043	59.5	0	2	#NULL!	#NULL!	2	#NULL!	#NULL!	2	#NULL!	#NULL!	2	#NULL!
44392	2499	20.9	111.15	11.95	0	334	2.859	56.914	4.841	226	10.37	42.1	422	372	8.2	11.18	1.785	44.2	55.7	#NULL!	#NULL!	#NULL!	#NULL!	#NULL!	#NULL!	#NULL!	#NULL!	#NULL!	#NULL!	#NULL!	#NULL!	#NULL!	#NULL!	#NULL!	#NULL!	#NULL!	#NULL!	#NULL!	2	#NULL!	#NULL!	2	#NULL!	#NULL!	2	#NULL!	#NULL!	2	#NULL!
44394	#NULL!	#NULL!	#NULL!	#NULL!	#NULL!	#NULL!	#NULL!	#NULL!	#NULL!	#NULL!	#NULL!	#NULL!	#NULL!	#NULL!	#NULL!	#NULL!	#NULL!	#NULL!	#NULL!	#NULL!	#NULL!	#NULL!	#NULL!	#NULL!	#NULL!	#NULL!	#NULL!	#NULL!	#NULL!	#NULL!	#NULL!	#NULL!	#NULL!	#NULL!	#NULL!	#NULL!	#NULL!	#NULL!	#NULL!	#NULL!	#NULL!	#NULL!	#NULL!	#NULL!	#NULL!	#NULL!	#NULL!	#NULL!	#NULL!
44396	1309	0.5	62.36	12.01	30	85	1.695	12.743	0.763	180	3.31	278.1	935	124	23.53	11.37	1.038	32.3	0	1061	1	42.43	10.22	121	269	2.509	27.753	0.813	135	2.2	141.4	1143	206	44.13	8.74	0.844	28.2	0	#NULL!	#NULL!	#NULL!	#NULL!	#NULL!	#NULL!	#NULL!	#NULL!	#NULL!	#NULL!	#NULL!
44401	#NULL!	#NULL!	#NULL!	#NULL!	#NULL!	#NULL!	#NULL!	#NULL!	#NULL!	#NULL!	#NULL!	#NULL!	#NULL!	#NULL!	#NULL!	#NULL!	#NULL!	#NULL!	#NULL!	#NULL!	#NULL!	#NULL!	#NULL!	#NULL!	#NULL!	#NULL!	#NULL!	#NULL!	#NULL!	#NULL!	#NULL!	#NULL!	#NULL!	#NULL!	#NULL!	#NULL!	#NULL!	#NULL!	2	#NULL!	#NULL!	2	#NULL!	#NULL!	2	#NULL!	#NULL!	2	#NULL!
44403	1397	10.7	45.82	2.56	28	665	2.601	10.662	1.323	263	5.53	40.3	1722	279	10.34	9.95	0.767	78.1	0	1986	15.8	58.43	7.91	19	1259	3.486	23.916	2.045	407	9.03	36.4	1874	330	13.19	11.52	2.117	149.4	0	#NULL!	#NULL!	#NULL!	#NULL!	#NULL!	#NULL!	#NULL!	#NULL!	#NULL!	#NULL!	#NULL!
44405	1614	11	64.73	4.01	1	49	1.248	20.814	1.29	140	2.72	4.4	882	286	9.61	9.27	0.874	91.3	0	#NULL!	#NULL!	#NULL!	#NULL!	#NULL!	#NULL!	#NULL!	#NULL!	#NULL!	#NULL!	#NULL!	#NULL!	#NULL!	#NULL!	#NULL!	#NULL!	#NULL!	#NULL!	#NULL!	2	#NULL!	#NULL!	2	#NULL!	#NULL!	2	#NULL!	#NULL!	2	#NULL!
44406	2020	39.6	54.33	4.32	7	72	0.944	20.522	1.493	786	2.6	47.7	404	325	21.16	12	1.909	114.7	7.8	1642	9.1	54.47	2.54	21	152	1.942	19.362	1.466	477	4.39	242.8	1091	205	13.14	9.89	1.192	121.5	0	2	#NULL!	#NULL!	2	#NULL!	#NULL!	1	3	120	2	#NULL!
44407	4015	27.3	131.3	7.84	28	502	4.249	37.41	1.521	726	6.89	86	2390	551	22.93	17.79	2.034	208.7	0	2439	17.8	81.59	5.24	422	1476	2.223	21.804	1.34	411	2.82	86.5	851	273	17.9	13.86	1.267	77.8	0	2	#NULL!	#NULL!	2	#NULL!	#NULL!	2	#NULL!	#NULL!	1	7
44409	1485	9.7	60.21	2.43	21	400	1.717	21.895	1.479	442	6.06	22.5	792	178	17.92	13.86	0.711	45.4	0	1439	5.8	43.81	2.81	11	600	1.277	17.361	1.101	249	6.09	119.7	476	158	11.91	14.16	1.161	107.2	0	2	#NULL!	#NULL!	2	#NULL!	#NULL!	2	#NULL!	#NULL!	2	#NULL!
44410	1933	12.8	110.37	11.61	3	3518	1.495	20.22	1.582	413	4.74	65.8	442	296	11.15	6.03	1.119	118.2	0	1224	13.1	62.59	5.88	27	787	1.243	9.922	0.762	200	6.14	53.5	493	202	10.06	6.3	0.796	69.2	0	2	#NULL!	#NULL!	2	#NULL!	#NULL!	2	#NULL!	#NULL!	2	#NULL!
44412	1603	5	69.68	6.46	0	87	2.083	13.328	0.933	180	3.76	51.9	946	212	7.38	7.38	0.849	82.3	15.7	1315	19.1	51.05	8.8	1282	3623	1.532	19.425	1.366	201	2.23	4.1	819	321	9.5	9.13	1.827	80.7	0	2	#NULL!	#NULL!	2	#NULL!	#NULL!	2	#NULL!	#NULL!	2	#NULL!
44415	2772	23.2	102.86	7.51	37	283	2.587	18.502	1.294	607	2.23	71.6	1482	363	15.36	10.86	1.542	91.5	0	2172	19.3	89.78	12.14	70	11404	2.392	17.217	2.127	691	4.89	173.1	1463	406	14.34	12.32	1.937	74.7	0	2	#NULL!	#NULL!	2	#NULL!	#NULL!	2	#NULL!	#NULL!	2	#NULL!
44416	1543	10.2	42.86	2.7	4	251	1.69	11.221	0.969	312	2.66	11.4	857	156	8.84	5.15	0.834	95.7	0	2374	14.1	99.47	7.23	1	464	3.015	18.12	1.368	311	7.17	17.5	1853	262	13.2	12.13	1.705	200.2	0	2	#NULL!	#NULL!	2	#NULL!	#NULL!	2	#NULL!	#NULL!	2	#NULL!
44419	1847	8.6	64.02	3.81	10	726	1.845	15.844	1.08	116	1.92	5.5	966	177	10.44	6.98	0.653	60.7	0	950	6.2	36.69	1.52	22	197	1.234	4.896	0.551	87	3.35	8	700	124	5.12	5.85	0.454	30.5	0	2	#NULL!	#NULL!	2	#NULL!	#NULL!	2	#NULL!	#NULL!	2	#NULL!
44421	1420	13.6	56.27	6.59	69	1032	1.791	6.944	0.992	173	3.05	17.8	1046	262	10.36	6.7	0.986	76.5	0	1280	15.7	41.97	18.17	44	671	2.061	30.391	2.811	396	4	154.8	633	260	13.3	8.47	1.285	78.7	0	2	#NULL!	#NULL!	2	#NULL!	#NULL!	2	#NULL!	#NULL!	2	#NULL!
44424	2453	25.1	68.85	5.54	80	296	2.654	20.851	1.947	464	3.45	239.9	1555	432	20.42	11.38	1.734	98.8	0	1709	24	37.72	7.14	92	18865	2.623	27.224	3.243	500	3.85	171.8	1526	337	23.81	11.13	1.235	72.3	0	2	#NULL!	#NULL!	2	#NULL!	#NULL!	1	5	60	2	#NULL!
44425	1765	10.3	77.96	4.65	0	221	1.24	16.47	1.863	112	3.79	25.5	779	238	11.36	10.67	1.787	65.3	36.9	1542	15.1	48.16	8.32	2	893	1.824	19.774	1.736	532	4.2	41.1	1073	289	15.4	10.87	1.383	114.8	0	1	6	180	1	6	180	2	#NULL!	#NULL!	1	5
44426	#NULL!	#NULL!	#NULL!	#NULL!	#NULL!	#NULL!	#NULL!	#NULL!	#NULL!	#NULL!	#NULL!	#NULL!	#NULL!	#NULL!	#NULL!	#NULL!	#NULL!	#NULL!	#NULL!	#NULL!	#NULL!	#NULL!	#NULL!	#NULL!	#NULL!	#NULL!	#NULL!	#NULL!	#NULL!	#NULL!	#NULL!	#NULL!	#NULL!	#NULL!	#NULL!	#NULL!	#NULL!	#NULL!	2	#NULL!	#NULL!	2	#NULL!	#NULL!	2	#NULL!	#NULL!	2	#NULL!
44431	1775	4.9	77.41	3.98	8	124	3.761	17.828	1.803	274	13	23.6	2006	306	11.23	18.18	1.148	101	0	1070	17.1	31.83	5.16	71	862	1.122	19.119	1.226	345	2.69	22.5	289	204	11.35	9.48	1.024	70	0	1	3	120	1	7	120	2	#NULL!	#NULL!	2	#NULL!
44432	1604	7.1	48.92	2.26	0	61	1.826	13.597	1.187	605	2.75	19.8	644	144	11.13	9.75	0.601	68.5	0	1696	13	45.14	4	549	1650	2.086	20.604	2.175	513	6.26	81.7	1064	210	19.17	7.82	0.862	62.2	0	#NULL!	#NULL!	#NULL!	#NULL!	#NULL!	#NULL!	#NULL!	#NULL!	#NULL!	#NULL!	#NULL!
44434	2644	20.3	81.85	5.95	751	4302	3.23	32.434	3.621	614	10.22	102.6	1603	515	20.28	19.01	2.766	216.3	0.1	#NULL!	#NULL!	#NULL!	#NULL!	#NULL!	#NULL!	#NULL!	#NULL!	#NULL!	#NULL!	#NULL!	#NULL!	#NULL!	#NULL!	#NULL!	#NULL!	#NULL!	#NULL!	#NULL!	2	#NULL!	#NULL!	1	3	120	1	5	120	2	#NULL!
44436	1141	11.9	42.94	7.24	37	129	1.785	13.161	1.048	214	3.08	10.6	876	288	4.58	6.01	1.099	74.3	0	1667	15	86.63	13.17	0	31	2.01	31.923	2.168	402	5.32	12	883	343	15.75	8.46	1.077	58.5	0	#NULL!	#NULL!	#NULL!	#NULL!	#NULL!	#NULL!	#NULL!	#NULL!	#NULL!	#NULL!	#NULL!
44437	#NULL!	#NULL!	#NULL!	#NULL!	#NULL!	#NULL!	#NULL!	#NULL!	#NULL!	#NULL!	#NULL!	#NULL!	#NULL!	#NULL!	#NULL!	#NULL!	#NULL!	#NULL!	#NULL!	#NULL!	#NULL!	#NULL!	#NULL!	#NULL!	#NULL!	#NULL!	#NULL!	#NULL!	#NULL!	#NULL!	#NULL!	#NULL!	#NULL!	#NULL!	#NULL!	#NULL!	#NULL!	#NULL!	2	#NULL!	#NULL!	2	#NULL!	#NULL!	2	#NULL!	#NULL!	2	#NULL!
44440	1917	27.8	41.94	7.57	2126	5057	1.749	15.429	2.166	623	4.22	188.1	1532	397	12.41	10.93	1.329	75.1	0	1446	15.7	34.21	3.42	3537	8327	1.47	28.375	1.737	156	2.08	229	788	261	8.14	7.83	0.904	84.4	0	2	#NULL!	#NULL!	2	#NULL!	#NULL!	2	#NULL!	#NULL!	2	#NULL!
44441	1125	5.5	43.13	3.32	697	1793	1.357	5.352	0.702	90	2.9	296.6	965	139	2.93	4.02	0.427	32.5	0	1411	6.7	33.44	2.43	1394	3747	1.668	8.618	0.809	139	2.91	806.2	1546	205	5.21	5.15	0.639	51.4	0	#NULL!	#NULL!	#NULL!	#NULL!	#NULL!	#NULL!	#NULL!	#NULL!	#NULL!	#NULL!	#NULL!
44442	972	6.7	39.14	3.75	17	331	0.837	13.051	0.927	177	2.47	55.9	315	131	7.81	6.47	0.587	62.7	0	1478	5.6	71.27	5.99	66	3532	1.264	12.955	1.719	157	1.49	56.7	605	160	13.19	35.35	1.159	182.9	0	2	#NULL!	#NULL!	2	#NULL!	#NULL!	2	#NULL!	#NULL!	2	#NULL!
44445	1698	1.8	49.09	0.69	2	120	1.121	8.91	0.707	94	4.63	2.4	850	130	5.9	7.95	0.467	53.5	0	1795	9.4	56.24	4.28	2	171	0.721	36.8	2.523	285	6.01	1.7	445	168	12.39	11.19	0.616	112.9	0	2	#NULL!	#NULL!	2	#NULL!	#NULL!	2	#NULL!	#NULL!	2	#NULL!
44449	#NULL!	#NULL!	#NULL!	#NULL!	#NULL!	#NULL!	#NULL!	#NULL!	#NULL!	#NULL!	#NULL!	#NULL!	#NULL!	#NULL!	#NULL!	#NULL!	#NULL!	#NULL!	#NULL!	#NULL!	#NULL!	#NULL!	#NULL!	#NULL!	#NULL!	#NULL!	#NULL!	#NULL!	#NULL!	#NULL!	#NULL!	#NULL!	#NULL!	#NULL!	#NULL!	#NULL!	#NULL!	#NULL!	2	#NULL!	#NULL!	2	#NULL!	#NULL!	2	#NULL!	#NULL!	2	#NULL!
44450	936	4.1	48.47	3.51	0	147	2.029	7.658	0.482	189	2.48	24	319	103	7.9	3.88	0.46	98.5	0	#NULL!	#NULL!	#NULL!	#NULL!	#NULL!	#NULL!	#NULL!	#NULL!	#NULL!	#NULL!	#NULL!	#NULL!	#NULL!	#NULL!	#NULL!	#NULL!	#NULL!	#NULL!	#NULL!	2	#NULL!	#NULL!	2	#NULL!	#NULL!	2	#NULL!	#NULL!	2	#NULL!
44451	2223	27	108.3	16.38	1554	4248	2.599	23.25	1.959	643	1.88	69.5	976	473	24.17	14.75	2.492	215.1	0.4	2863	27.6	142.32	17.72	1301	4426	5.684	76.534	6.668	814	11.53	68	1077	418	28.29	14.05	1.779	105.8	0	2	#NULL!	#NULL!	1	2	60	1	4	20	1	5
44453	1377	9.2	39.61	3.4	673	1899	1.383	14.764	0.733	281	0.58	52.1	468	191	9.78	4.71	0.965	44.5	0	1556	17	29.52	2.36	1467	3012	1.463	17.777	1.667	265	2.17	87.6	732	242	10.54	8.35	1.017	83.3	0	1	2	540	2	#NULL!	#NULL!	1	3	10	1	1
44455	1153	15.7	36.53	5.45	30	1087	1.98	15.26	1.325	547	3.68	71.1	961	231	10.41	9.16	1.004	71.2	0	1686	26.2	55.15	7.52	52	1329	2.784	19.92	2.378	553	5.87	60.7	1391	375	13.8	13.84	1.316	90.3	0	1	5	480	2	#NULL!	#NULL!	2	#NULL!	#NULL!	1	5
44458	1946	9.3	70.28	10.75	137	925	2.215	37.407	3.055	471	50.35	87.6	1009	457	31	13.06	2.348	312.2	0	1762	13.8	52.6	4.39	39	252	3.039	42.237	3.897	940	11.86	41	735	231	37.97	9.39	0.915	69.1	0	2	#NULL!	#NULL!	2	#NULL!	#NULL!	2	#NULL!	#NULL!	2	#NULL!
44460	739	3.3	23.39	1.15	405	992	0.57	6.928	0.201	119	0.75	104.8	230	73	5.66	4	0.522	17.9	0	1221	17	35.21	2.46	12	142	2.034	15.207	1.463	255	4.68	21.6	692	185	11.32	6.84	0.742	78.1	0	2	#NULL!	#NULL!	2	#NULL!	#NULL!	2	#NULL!	#NULL!	2	#NULL!
44461	972	3.4	25.62	2.84	0	272	0.619	6.951	0.579	83	2.09	5.4	365	82	4.02	4.99	0.537	36.4	0	1274	5.7	61.88	3.49	0	97	1.031	7.159	0.716	184	2.2	4.3	499	99	5.48	3.89	0.6	63.5	11.7	2	#NULL!	#NULL!	2	#NULL!	#NULL!	1	5	10	2	#NULL!
44464	2012	12.8	73.18	3.79	15	387	3.231	30.776	2.372	496	7.84	214.1	1542	249	21.23	10.47	1.064	97.5	0	3962	27.5	151.15	12.62	1839	4761	3.357	54.518	4.599	704	7.55	426	2041	481	25.34	14.3	1.895	133.9	0	#NULL!	#NULL!	#NULL!	#NULL!	#NULL!	#NULL!	#NULL!	#NULL!	#NULL!	#NULL!	#NULL!
44465	2124	13.9	86.62	6.12	56	592	1.629	17.993	1.675	254	2.38	63.8	461	230	11.59	8.57	1.157	106.1	1.3	1633	36.1	58.32	5.78	35	455	3.334	19.98	2.315	756	6.3	52.3	1099	431	17.42	16.48	1.181	98.8	0	2	#NULL!	#NULL!	1	2	15	2	#NULL!	#NULL!	2	#NULL!
44466	1721	10.2	62.1	3.9	32	174	2.212	24.16	1.625	562	3.95	19.8	833	252	13.45	11.29	0.865	132.3	0	1688	15.6	69.55	4.6	444	1822	1.884	15.905	1.436	380	4.58	54.2	852	227	22.84	9.25	0.74	103.3	0	2	#NULL!	#NULL!	2	#NULL!	#NULL!	2	#NULL!	#NULL!	2	#NULL!
44467	1496	5.6	77.42	3.7	24	173	1.353	17.194	1.383	164	2.75	20.1	1406	226	6.84	11	0.736	93.4	0	881	13.7	41.53	2.71	0	542	0.772	4.495	0.617	234	1.07	15.5	718	136	5.84	3.94	0.592	37.9	0	2	#NULL!	#NULL!	2	#NULL!	#NULL!	2	#NULL!	#NULL!	2	#NULL!
44468	1916	16.3	60.63	5.02	1278	3353	1.486	14.616	1.453	361	3.4	91.5	737	213	11.23	8.99	0.857	70.2	0.1	2073	24.8	51.22	7.18	30	935	2.687	29.158	2.589	582	6.48	438.2	820	296	19.3	12.51	1.502	98.5	0	2	#NULL!	#NULL!	2	#NULL!	#NULL!	2	#NULL!	#NULL!	2	#NULL!
44469	1194	9.7	57.61	8.2	33	5963	1.543	15.143	1.631	390	2.11	37	477	275	10.87	6.26	1.004	115.9	0	2468	18.7	155.41	4.03	75	545	0.865	9.461	1.643	196	0.51	60.1	413	258	10.47	5.9	1.052	36.3	43.6	2	#NULL!	#NULL!	2	#NULL!	#NULL!	1	2	10	1	4
44473	1013	3.8	28.8	1.23	0	8	1.449	16.303	1.054	223	5.05	10.5	448	84	13.02	13.42	0.261	82.3	0	1538	6.3	58.29	4.85	0	15	0.562	23.809	1.679	147	0.86	18.5	228	149	5.34	4.45	0.537	69.2	0	2	#NULL!	#NULL!	2	#NULL!	#NULL!	2	#NULL!	#NULL!	1	2
44474	1725	14.9	57.29	7.28	597	726	1.832	23.054	1.504	196	5.99	30.2	851	298	10.98	10.6	1.143	137.4	0	884	6	23.86	1.25	10	2644	1.06	13.898	0.917	122	3.16	6	468	156	6.65	10.13	0.639	67.3	0	2	#NULL!	#NULL!	2	#NULL!	#NULL!	2	#NULL!	#NULL!	2	#NULL!
44477	2039	16.5	79.27	4.87	6	375	0.558	18.738	1.794	133	1.92	22.9	261	188	9.27	8.23	1.079	55.9	0	1018	5.7	28.49	1.98	0	137	0.307	6.108	0.511	82	0.01	118.2	103	78	4	1.52	0.397	7.7	0	2	#NULL!	#NULL!	2	#NULL!	#NULL!	2	#NULL!	#NULL!	2	#NULL!
44478	1045	18.7	36.87	6.61	150	2100	0.746	17.914	1.654	239	0.69	96.1	423	225	6.47	6.47	1.046	50.3	0	1477	5.7	30.75	3.34	72	501	3.764	28.004	1.927	284	0.75	273.9	1018	191	23.64	5.18	1.668	68.2	55.7	2	#NULL!	#NULL!	2	#NULL!	#NULL!	2	#NULL!	#NULL!	2	#NULL!
44479	1293	9	60.19	3.41	11	108	1.412	14.552	1.077	290	0.91	50.5	1031	198	12.53	6.15	0.717	74.7	0	1008	11.8	36.61	3.56	1761	3833	1.032	18.044	0.905	213	1.46	12.5	460	180	7.37	4.09	0.638	64.4	0	2	#NULL!	#NULL!	2	#NULL!	#NULL!	2	#NULL!	#NULL!	2	#NULL!
44481	2078	31.1	56.11	18.13	3960	11473	3.266	30.844	3.147	497	7.08	248.2	1498	412	14.45	15.48	1.929	98.8	0	3452	34.2	120.8	9.94	47	3344	4.003	28.943	2.038	804	4.78	90.3	2443	560	22.15	15.54	1.676	165.9	0	2	#NULL!	#NULL!	1	1	60	1	7	60	2	#NULL!
44482	1679	13.8	60.36	7.85	1739	4392	1.774	11.987	0.918	178	2.94	103.9	636	227	8.99	5.92	0.927	75.5	0	1048	7	18.44	1.63	5	42	1.436	7.08	0.638	161	2.82	51.5	706	141	5.3	4.79	0.407	29.8	0	#NULL!	#NULL!	#NULL!	#NULL!	#NULL!	#NULL!	#NULL!	#NULL!	#NULL!	#NULL!	#NULL!
44483	1753	13.7	69.22	4.85	28	741	2.507	17.266	1.584	261	6.2	82.3	1216	245	14.28	8.95	1.136	87.3	0	1401	10.6	58.85	4	124	3836	1.537	15.341	1.314	359	4.02	153.6	768	199	11.65	9.7	0.759	60.6	0	#NULL!	#NULL!	#NULL!	#NULL!	#NULL!	#NULL!	#NULL!	#NULL!	#NULL!	#NULL!	#NULL!
44485	1859	16	54.97	3.78	51	308	1.742	22.726	1.66	946	1.34	167	842	211	18.9	12.1	0.814	72.8	0.3	1919	9.9	66.3	4.16	1	288	1.116	14.791	1.056	278	2.64	88.3	865	170	10.5	6.39	0.736	82.7	0	#NULL!	#NULL!	#NULL!	#NULL!	#NULL!	#NULL!	#NULL!	#NULL!	#NULL!	#NULL!	#NULL!
44486	1904	14.4	98.75	9.61	513	1442	1.311	19.439	2.145	268	3.94	45.2	472	214	9.48	9.14	1.014	91.1	0	2134	17.5	89.49	4.91	45	463	1.012	26.672	1.871	284	0.74	33.7	444	186	11.86	5.2	0.979	76.1	0	2	#NULL!	#NULL!	2	#NULL!	#NULL!	2	#NULL!	#NULL!	2	#NULL!
44488	1929	9.5	115.14	8.23	42	6447	1.197	19.565	1.248	370	2.95	50	678	191	9.46	7.35	0.892	63.4	0	1535	9.9	78.28	5.89	1	44	0.363	9.653	0.73	144	0.63	9.8	142	110	7.12	3.13	0.57	42.5	0	2	#NULL!	#NULL!	2	#NULL!	#NULL!	2	#NULL!	#NULL!	2	#NULL!
44492	1814	12.7	79.51	5.54	315	736	0.96	23.15	2.159	273	1.73	51.3	404	181	8.86	4.28	0.875	74.2	0	1286	13.1	50.31	6.12	81	411	1.594	27.164	2.247	409	4.42	34.7	523	251	11.46	10.45	0.946	53.9	0	2	#NULL!	#NULL!	1	3	120	1	1	20	2	#NULL!
44494	2292	25	49.74	14.88	82	2180	2.746	41.761	2.562	269	6.01	266	1621	378	11.38	12.09	1.384	102.5	0	2373	27.6	58.85	12.09	59	3908	2.807	23.275	1.484	413	4.04	195.1	1376	340	11.65	9.17	1.168	101.9	0	#NULL!	#NULL!	#NULL!	#NULL!	#NULL!	#NULL!	#NULL!	#NULL!	#NULL!	#NULL!	#NULL!
44498	920	8.6	39.74	3.52	7	107	1.772	15.104	1.351	320	4.61	72.3	626	122	15.34	3.77	0.51	41.7	0	979	5.7	44.23	4.19	7	87	0.793	10.475	0.762	182	2.52	9.4	339	154	15.67	6.74	0.97	52.9	0	2	#NULL!	#NULL!	2	#NULL!	#NULL!	2	#NULL!	#NULL!	2	#NULL!
44499	#NULL!	#NULL!	#NULL!	#NULL!	#NULL!	#NULL!	#NULL!	#NULL!	#NULL!	#NULL!	#NULL!	#NULL!	#NULL!	#NULL!	#NULL!	#NULL!	#NULL!	#NULL!	#NULL!	#NULL!	#NULL!	#NULL!	#NULL!	#NULL!	#NULL!	#NULL!	#NULL!	#NULL!	#NULL!	#NULL!	#NULL!	#NULL!	#NULL!	#NULL!	#NULL!	#NULL!	#NULL!	#NULL!	2	#NULL!	#NULL!	2	#NULL!	#NULL!	2	#NULL!	#NULL!	2	#NULL!
44502	1373	7.3	38.32	4.03	989	2843	1.292	7.732	0.724	250	2.16	145.3	777	161	5.68	4.84	0.727	57.9	0	2856	25	107.59	5.08	404	1514	3.515	26.843	1.908	602	7.15	103	2409	365	27.43	31.85	1.583	121.7	0	#NULL!	#NULL!	#NULL!	#NULL!	#NULL!	#NULL!	#NULL!	#NULL!	#NULL!	#NULL!	#NULL!
44504	711	3.3	27.33	0.86	1	80	1.104	2.9	0.322	109	2.45	63.9	652	82	2.25	2.94	0.32	44.6	0	1062	4.4	31.46	1.27	33	118	1.809	6.659	0.753	192	4.53	88.2	1001	128	5.91	6.46	0.465	56.4	0	#NULL!	#NULL!	#NULL!	#NULL!	#NULL!	#NULL!	#NULL!	#NULL!	#NULL!	#NULL!	#NULL!
44505	690	6.2	13.05	1.12	294	3609	1.367	5.448	0.633	281	2.3	68.2	677	108	4.36	5.05	0.417	22.4	0	1661	7	56.31	3.33	12	261	1.834	7.691	0.651	141	3.03	223.4	1301	200	5	5.72	0.715	47.9	0	#NULL!	#NULL!	#NULL!	#NULL!	#NULL!	#NULL!	#NULL!	#NULL!	#NULL!	#NULL!	#NULL!
44508	537	1.7	18	2.41	1	38	0.338	13.479	0.802	45	0.47	5.5	114	76	2.45	3.3	0.332	36.2	0	#NULL!	#NULL!	#NULL!	#NULL!	#NULL!	#NULL!	#NULL!	#NULL!	#NULL!	#NULL!	#NULL!	#NULL!	#NULL!	#NULL!	#NULL!	#NULL!	#NULL!	#NULL!	#NULL!	2	#NULL!	#NULL!	2	#NULL!	#NULL!	2	#NULL!	#NULL!	2	#NULL!
44511	1657	5.5	71.16	2.09	0	27	1.162	16.642	1.091	195	3.33	0	523	168	9.94	10.23	0.749	84.6	0	1713	15	47.39	2.85	11	2684	1.486	26.167	1.061	504	0.84	5.3	477	188	19.18	5.96	0.815	82.7	0	2	#NULL!	#NULL!	2	#NULL!	#NULL!	2	#NULL!	#NULL!	2	#NULL!
44514	1672	23.9	70.77	9.97	1368	3350	2.573	20.369	2.572	452	4.3	62.4	969	531	19.96	12.66	2.394	67.3	30.2	1351	16.4	50.09	7.1	4483	11994	1.366	18.558	1.68	347	2.79	76.3	766	289	10.04	7.01	1.219	63.8	8	2	#NULL!	#NULL!	2	#NULL!	#NULL!	1	7	60	1	3
44515	1452	14.5	62.11	14.83	79	654	2.027	12.433	1	248	5.29	47.1	786	280	11.13	16.8	1.146	74.7	0	852	11.3	18.91	1.13	70	80	1.253	15.633	1.31	99	1.78	56.5	677	224	4.89	5.42	0.548	52.6	0	2	#NULL!	#NULL!	2	#NULL!	#NULL!	1	3	60	2	#NULL!
[truncated: 28,709 more rows]
[truncated: 18 more columns]
